# Supplementary material for: Crystal structure of the meso compound (2R,6S)-4-(5-bromo­pyrimidin-2-yl)-2,6-di­methyl­morpholine
Source: Acta Crystallogr E Crystallogr Commun. 2026 Jun 23;82(Pt 7):768–72. doi: 10.1107/S2056989026006158 (PMC13330847; doi:10.1107/S2056989026006158)
Supplement: Supplementary file 1 [file e-82-00768-sup1.cif]

##############################################################################
#                                                                            #
# This CIF contains the data in a paper accepted for publication in          #
# Acta Crystallographica Section E. It conforms to the requirements of       #
# Notes for Authors for Acta Crystallographica Section E, and has been       #
# peer reviewed under the auspices of the IUCr Commission on Journals.       #
#                                                                            #
# Full details of the Crystallographic Information File format               #
# are given in the paper "The Crystallographic Information File (CIF):       #
# a New Standard Archive File for Crystallography" by S. R. Hall, F. H.      #
# Allen and I. D. Brown [Acta Cryst. (1991), A47, 655-685].                  #
#                                                                            #
# The current version of the core CIF dictionary is obtainable from          #
# ftp://ftp.iucr.org/pub/cif_core.dic.                                       #
#                                                                            #
# Software is freely available for graphical display of the structure(s)     #
# in this CIF. For information consult the CIF software page                 #
# http://www.iucr.org/resources/cif/software.                                #
#                                                                            #
# This file may be used for bona fide research purposes within the           #
# scientific community so long as proper attribution is given to the journal # 
# article from which it was obtained.                                        #
#                                                                            #
##############################################################################
data_I
_audit_creation_method
;
Olex2 1.5
(compiled 2026.03.20 svn.r2bc28608 for OlexSys, GUI svn.r7530)
;
_audit_block_code     GOD-GB-193-01_16516_PRP252_D8_100_K
_chemical_name_systematic
;
(2<i>R</i>,6<i>S</i>)-4-(5-Bromopyrimidin-2-yl)-2,6-dimethylmorpholine
;
_chemical_formula_moiety     'C10 H14 Br N3 O'
_chemical_formula_sum     'C10 H14 Br N3 O'
_chemical_formula_iupac     'C10 H14 Br N3 O'
_chemical_formula_weight     272.146
_space_group_crystal_system     monoclinic
_space_group_name_H-M_alt     'P 1 21/c 1'
_space_group_name_Hall     '-P 2ybc'
loop_
    _space_group_symop_id
    _space_group_symop_operation_xyz
    1 x,y,z
    2 -x,y+1/2,-z+1/2
    3 -x,-y,-z
    4 x,-y-1/2,z-1/2
_cell_length_a     10.3934(6)
_cell_length_b     4.2323(2)
_cell_length_c     25.8356(14)
_cell_angle_alpha     90
_cell_angle_beta     97.076(3)
_cell_angle_gamma     90
_cell_volume     1127.80(10)
_cell_formula_units_Z     4
_cell_measurement_reflns_used     9300
_cell_measurement_theta_min     3.1782
_cell_measurement_theta_max     31.0331
_cell_measurement_temperature     100(2)
_exptl_crystal_description     prism
_exptl_crystal_colour     colourless
_exptl_crystal_size_max     0.184
_exptl_crystal_size_mid     0.098
_exptl_crystal_size_min     0.073
_exptl_crystal_density_diffrn     1.603
_exptl_crystal_density_meas     ?
_exptl_crystal_density_method     ?
_exptl_crystal_F_000     551.505
loop_
    _exptl_crystal_face_index_h
    _exptl_crystal_face_index_k
    _exptl_crystal_face_index_l
    _exptl_crystal_face_perp_dist
    -1.00 0.00 0.00 0.045
    -1.00 -1.00 -1.00 0.070
    -1.00 1.00 -1.00 0.070
    0.00 0.00 1.00 0.035
    0.00 0.00 -1.00 0.010
    0.00 1.00 1.00 0.060
    0.00 -1.00 -1.00 0.085
    1.00 0.00 0.00 0.040
    1.00 1.00 1.00 0.050
_exptl_absorpt_coefficient_mu     3.634
_exptl_absorpt_correction_type     gaussian
_exptl_absorpt_process_details
;
(SADABS; Krause <i>et al.</i>,  2015)
;
_exptl_absorpt_correction_T_min     0.67887
_exptl_absorpt_correction_T_max     0.86037
_exptl_special_details
;
Crystal mounted on a MiTeGen loop using Perfluoropolyether PFO-XR75
;
_diffrn_ambient_temperature     100(2)
_diffrn_radiation_type     'Mo K\a'
_diffrn_radiation_wavelength     0.71073
_diffrn_radiation_source     'I\mS Diamond'
_diffrn_radiation_monochromator     'Incoatec Helios mirrors'
_diffrn_measurement_device_type     'Bruker AXS D8 VENTURE'
_diffrn_measurement_method     '\f and \w scans'
_diffrn_detector_area_resol_mean     7.391
loop_
    _diffrn_refln_index_h
    _diffrn_refln_index_k
    _diffrn_refln_index_l
    1 0 0
    -1 0 0
    -1 0 0
    -1 0 0
    -1 0 0
    -1 0 0
    -1 0 0
    1 0 0
    1 0 0
    1 0 0
    1 0 0
    2 0 0
    2 0 0
    2 0 0
    2 0 0
    -2 0 0
    -2 0 0
    -2 0 0
    -2 0 0
    -3 0 0
    3 0 0
    3 0 0
    -3 0 0
    3 0 0
    3 0 0
    -3 0 0
    -3 0 0
    -4 0 0
    -4 0 0
    4 0 0
    4 0 0
    -4 0 0
    4 0 0
    -4 0 0
    4 0 0
    5 0 0
    5 0 0
    -5 0 0
    5 0 0
    6 0 0
    6 0 0
    -6 0 0
    -6 0 0
    -6 0 0
    -6 0 0
    -7 0 0
    -7 0 0
    -7 0 0
    -7 0 0
    -7 0 0
    -7 0 0
    7 0 0
    7 0 0
    7 0 0
    7 0 0
    7 0 0
    7 0 0
    -7 0 0
    7 0 0
    7 0 0
    -7 0 0
    -7 0 0
    -7 0 0
    7 0 0
    -7 0 0
    7 0 0
    7 0 0
    7 0 0
    -8 0 0
    8 0 0
    8 0 0
    8 0 0
    8 0 0
    8 0 0
    -8 0 0
    8 0 0
    -8 0 0
    -8 0 0
    -8 0 0
    -8 0 0
    -8 0 0
    -8 0 0
    8 0 0
    -8 0 0
    8 0 0
    8 0 0
    8 0 0
    -8 0 0
    -9 0 0
    9 0 0
    -9 0 0
    9 0 0
    -9 0 0
    -9 0 0
    9 0 0
    9 0 0
    -9 0 0
    9 0 0
    9 0 0
    -9 0 0
    9 0 0
    9 0 0
    -9 0 0
    9 0 0
    -9 0 0
    -9 0 0
    10 0 0
    10 0 0
    -10 0 0
    -10 0 0
    -10 0 0
    10 0 0
    -10 0 0
    10 0 0
    10 0 0
    10 0 0
    10 0 0
    10 0 0
    10 0 0
    -10 0 0
    -10 0 0
    -10 0 0
    10 0 0
    10 0 0
    11 0 0
    11 0 0
    11 0 0
    11 0 0
    -11 0 0
    -11 0 0
    -11 0 0
    -11 0 0
    -11 0 0
    11 0 0
    11 0 0
    11 0 0
    -11 0 0
    11 0 0
    11 0 0
    11 0 0
    11 0 0
    -11 0 0
    -11 0 0
    11 0 0
    12 0 0
    -12 0 0
    -12 0 0
    12 0 0
    12 0 0
    12 0 0
    -12 0 0
    12 0 0
    -12 0 0
    12 0 0
    12 0 0
    -12 0 0
    12 0 0
    12 0 0
    -12 0 0
    12 0 0
    -12 0 0
    12 0 0
    -13 0 0
    13 0 0
    13 0 0
    -13 0 0
    -13 0 0
    13 0 0
    13 0 0
    -13 0 0
    13 0 0
    13 0 0
    -13 0 0
    -13 0 0
    13 0 0
    -14 0 0
    14 0 0
    -14 0 0
    14 0 0
    -14 0 0
    -14 0 0
    14 0 0
    -14 0 0
    14 0 0
    -14 0 0
    14 0 0
    14 0 0
    0 -1 0
    0 -1 0
    0 -1 0
    0 -1 0
    0 -1 0
    0 -1 0
    0 -1 0
    0 -1 0
    0 -1 0
    0 -1 0
    0 -1 0
    0 -1 0
    0 -1 0
    0 1 0
    0 1 0
    0 1 0
    0 1 0
    0 1 0
    0 1 0
    0 1 0
    0 1 0
    0 1 0
    0 1 0
    0 1 0
    0 1 0
    0 1 0
    -1 -1 0
    -1 -1 0
    1 -1 0
    -1 -1 0
    1 -1 0
    1 -1 0
    1 -1 0
    1 -1 0
    1 -1 0
    -1 -1 0
    -1 -1 0
    1 -1 0
    1 -1 0
    1 -1 0
    -1 -1 0
    -1 -1 0
    -1 -1 0
    -1 -1 0
    1 -1 0
    1 -1 0
    1 -1 0
    1 -1 0
    1 -1 0
    -1 -1 0
    -1 -1 0
    -1 -1 0
    1 -1 0
    -1 -1 0
    -1 -1 0
    -1 1 0
    1 1 0
    -1 1 0
    -1 1 0
    -1 1 0
    1 1 0
    -1 1 0
    -1 1 0
    1 1 0
    -1 1 0
    -1 1 0
    -1 1 0
    1 1 0
    1 1 0
    1 1 0
    1 1 0
    1 1 0
    -1 1 0
    1 1 0
    1 1 0
    -1 1 0
    -1 1 0
    1 1 0
    -1 1 0
    -2 -1 0
    -2 -1 0
    2 -1 0
    -2 -1 0
    2 -1 0
    2 -1 0
    -2 -1 0
    -2 1 0
    -2 1 0
    2 1 0
    -2 1 0
    2 1 0
    -2 1 0
    2 1 0
    2 1 0
    -3 -1 0
    3 -1 0
    3 -1 0
    -3 -1 0
    -3 -1 0
    -3 -1 0
    3 -1 0
    3 -1 0
    3 -1 0
    3 -1 0
    3 -1 0
    3 -1 0
    -3 -1 0
    3 -1 0
    -3 -1 0
    -3 -1 0
    -3 -1 0
    -3 -1 0
    3 -1 0
    -3 -1 0
    3 -1 0
    3 -1 0
    3 -1 0
    3 -1 0
    -3 -1 0
    3 -1 0
    3 1 0
    -3 1 0
    -3 1 0
    3 1 0
    3 1 0
    3 1 0
    -3 1 0
    3 1 0
    -3 1 0
    3 1 0
    -3 1 0
    -3 1 0
    3 1 0
    3 1 0
    -3 1 0
    -3 1 0
    -3 1 0
    -3 1 0
    -3 1 0
    -3 1 0
    -3 1 0
    -3 1 0
    -3 1 0
    3 1 0
    3 1 0
    -3 1 0
    -4 -1 0
    -4 -1 0
    -4 -1 0
    -4 -1 0
    -4 -1 0
    4 -1 0
    -4 -1 0
    4 -1 0
    4 -1 0
    4 1 0
    4 1 0
    -4 1 0
    4 1 0
    -4 1 0
    4 1 0
    -5 -1 0
    5 -1 0
    -5 -1 0
    -5 -1 0
    -5 -1 0
    5 -1 0
    -5 -1 0
    -5 -1 0
    5 -1 0
    5 -1 0
    -5 -1 0
    5 -1 0
    5 -1 0
    5 -1 0
    5 -1 0
    -5 -1 0
    5 -1 0
    5 -1 0
    5 -1 0
    5 -1 0
    -5 -1 0
    -5 -1 0
    -5 -1 0
    -5 1 0
    5 1 0
    -5 1 0
    -5 1 0
    5 1 0
    -5 1 0
    5 1 0
    5 1 0
    5 1 0
    -5 1 0
    5 1 0
    5 1 0
    -5 1 0
    -5 1 0
    5 1 0
    5 1 0
    -5 1 0
    5 1 0
    -5 1 0
    -5 1 0
    -5 1 0
    -5 1 0
    -5 1 0
    -6 -1 0
    6 -1 0
    6 -1 0
    6 -1 0
    -6 -1 0
    6 -1 0
    -6 -1 0
    -6 -1 0
    -6 -1 0
    6 -1 0
    -6 -1 0
    6 -1 0
    6 -1 0
    6 -1 0
    6 -1 0
    -6 -1 0
    -6 -1 0
    6 -1 0
    -6 -1 0
    6 -1 0
    6 -1 0
    -6 -1 0
    -6 -1 0
    -6 1 0
    6 1 0
    6 1 0
    6 1 0
    -6 1 0
    -6 1 0
    6 1 0
    6 1 0
    6 1 0
    6 1 0
    -6 1 0
    -6 1 0
    -6 1 0
    6 1 0
    -6 1 0
    -6 1 0
    -6 1 0
    6 1 0
    -6 1 0
    6 1 0
    -6 1 0
    -6 1 0
    -6 1 0
    6 1 0
    6 1 0
    -7 -1 0
    7 -1 0
    -7 -1 0
    -7 -1 0
    7 -1 0
    -7 -1 0
    7 -1 0
    7 -1 0
    7 -1 0
    7 -1 0
    -7 -1 0
    -7 -1 0
    -7 -1 0
    -7 -1 0
    7 -1 0
    -7 -1 0
    7 -1 0
    7 -1 0
    7 1 0
    7 1 0
    7 1 0
    -7 1 0
    7 1 0
    -7 1 0
    7 1 0
    -7 1 0
    -7 1 0
    -7 1 0
    -7 1 0
    7 1 0
    -7 1 0
    7 1 0
    7 1 0
    -7 1 0
    -7 1 0
    -7 1 0
    -7 1 0
    7 1 0
    -7 1 0
    -8 -1 0
    8 -1 0
    8 -1 0
    -8 -1 0
    8 -1 0
    -8 -1 0
    -8 -1 0
    -8 -1 0
    -8 -1 0
    8 -1 0
    8 -1 0
    8 -1 0
    -8 -1 0
    8 -1 0
    8 -1 0
    -8 -1 0
    8 -1 0
    -8 1 0
    8 1 0
    8 1 0
    -8 1 0
    -8 1 0
    8 1 0
    8 1 0
    8 1 0
    -8 1 0
    -8 1 0
    8 1 0
    8 1 0
    -8 1 0
    -8 1 0
    8 1 0
    -8 1 0
    -8 1 0
    9 -1 0
    9 -1 0
    9 -1 0
    -9 -1 0
    9 -1 0
    -9 -1 0
    -9 -1 0
    9 -1 0
    9 -1 0
    9 -1 0
    -9 -1 0
    -9 -1 0
    -9 -1 0
    -9 -1 0
    9 -1 0
    -9 -1 0
    9 -1 0
    9 -1 0
    -9 1 0
    9 1 0
    -9 1 0
    9 1 0
    -9 1 0
    -9 1 0
    -9 1 0
    9 1 0
    9 1 0
    9 1 0
    -9 1 0
    -9 1 0
    -9 1 0
    9 1 0
    9 1 0
    -9 1 0
    -10 -1 0
    10 -1 0
    10 -1 0
    10 -1 0
    10 -1 0
    -10 -1 0
    -10 -1 0
    10 -1 0
    10 -1 0
    10 -1 0
    -10 -1 0
    -10 -1 0
    -10 -1 0
    -10 1 0
    -10 1 0
    -10 1 0
    10 1 0
    10 1 0
    -10 1 0
    -10 1 0
    10 1 0
    10 1 0
    10 1 0
    -10 1 0
    -10 1 0
    10 1 0
    10 1 0
    10 1 0
    10 1 0
    11 -1 0
    11 -1 0
    11 -1 0
    11 -1 0
    -11 -1 0
    11 -1 0
    -11 -1 0
    11 -1 0
    11 -1 0
    -11 -1 0
    11 -1 0
    11 -1 0
    -11 -1 0
    -11 -1 0
    -11 1 0
    11 1 0
    -11 1 0
    11 1 0
    11 1 0
    11 1 0
    11 1 0
    -11 1 0
    11 1 0
    -11 1 0
    -11 1 0
    -11 1 0
    11 1 0
    11 1 0
    12 -1 0
    -12 -1 0
    12 -1 0
    12 -1 0
    -12 -1 0
    -12 -1 0
    12 -1 0
    -12 -1 0
    12 -1 0
    12 -1 0
    12 -1 0
    -12 -1 0
    12 -1 0
    -12 -1 0
    12 1 0
    -12 1 0
    -12 1 0
    12 1 0
    12 1 0
    12 1 0
    12 1 0
    -12 1 0
    -12 1 0
    -12 1 0
    12 1 0
    12 1 0
    -12 1 0
    12 1 0
    13 -1 0
    13 -1 0
    -13 -1 0
    13 -1 0
    13 -1 0
    13 -1 0
    -13 -1 0
    -13 -1 0
    13 -1 0
    -13 -1 0
    13 -1 0
    -13 -1 0
    13 1 0
    -13 1 0
    13 1 0
    13 1 0
    -13 1 0
    13 1 0
    13 1 0
    13 1 0
    -13 1 0
    -13 1 0
    13 1 0
    -13 1 0
    -13 1 0
    -14 -1 0
    14 -1 0
    -14 -1 0
    14 -1 0
    -14 -1 0
    14 -1 0
    14 -1 0
    14 -1 0
    -14 -1 0
    -14 -1 0
    14 -1 0
    14 -1 0
    -14 1 0
    14 1 0
    14 1 0
    14 1 0
    14 1 0
    14 1 0
    -14 1 0
    -14 1 0
    14 1 0
    -14 1 0
    14 1 0
    -14 1 0
    -14 1 0
    0 -2 0
    0 -2 0
    0 -2 0
    0 -2 0
    0 -2 0
    0 -2 0
    0 -2 0
    0 -2 0
    0 -2 0
    0 -2 0
    0 -2 0
    0 -2 0
    0 -2 0
    0 -2 0
    0 2 0
    0 2 0
    0 2 0
    0 2 0
    0 2 0
    0 2 0
    0 2 0
    0 2 0
    0 2 0
    0 2 0
    0 2 0
    0 2 0
    0 2 0
    -1 -2 0
    -1 -2 0
    -1 -2 0
    -1 -2 0
    -1 -2 0
    -1 -2 0
    1 -2 0
    -1 -2 0
    1 -2 0
    -1 -2 0
    -1 -2 0
    -1 -2 0
    1 -2 0
    1 -2 0
    1 -2 0
    1 -2 0
    -1 -2 0
    -1 -2 0
    -1 -2 0
    -1 -2 0
    1 -2 0
    -1 -2 0
    1 -2 0
    1 -2 0
    1 -2 0
    1 -2 0
    1 -2 0
    1 -2 0
    1 -2 0
    -1 2 0
    1 2 0
    1 2 0
    1 2 0
    1 2 0
    1 2 0
    -1 2 0
    -1 2 0
    -1 2 0
    1 2 0
    1 2 0
    -1 2 0
    -1 2 0
    -1 2 0
    1 2 0
    1 2 0
    1 2 0
    -1 2 0
    -1 2 0
    -1 2 0
    1 2 0
    1 2 0
    -1 2 0
    -1 2 0
    1 2 0
    -1 2 0
    -1 2 0
    2 -2 0
    -2 -2 0
    -2 -2 0
    2 -2 0
    2 -2 0
    -2 -2 0
    2 -2 0
    2 -2 0
    -2 -2 0
    2 -2 0
    -2 -2 0
    -2 -2 0
    -2 -2 0
    -2 -2 0
    2 -2 0
    2 -2 0
    -2 -2 0
    2 -2 0
    -2 -2 0
    2 -2 0
    2 -2 0
    -2 -2 0
    -2 -2 0
    -2 -2 0
    2 -2 0
    2 -2 0
    2 -2 0
    -2 2 0
    -2 2 0
    2 2 0
    -2 2 0
    2 2 0
    -2 2 0
    2 2 0
    -2 2 0
    -2 2 0
    -2 2 0
    2 2 0
    -2 2 0
    2 2 0
    -2 2 0
    -2 2 0
    2 2 0
    -2 2 0
    -2 2 0
    2 2 0
    -2 2 0
    2 2 0
    2 2 0
    2 2 0
    -2 2 0
    2 2 0
    2 2 0
    3 -2 0
    3 -2 0
    3 -2 0
    -3 -2 0
    -3 -2 0
    3 -2 0
    3 -2 0
    3 -2 0
    3 -2 0
    3 -2 0
    -3 -2 0
    -3 -2 0
    -3 -2 0
    -3 -2 0
    3 -2 0
    3 -2 0
    -3 -2 0
    -3 -2 0
    -3 -2 0
    3 -2 0
    -3 -2 0
    -3 -2 0
    3 -2 0
    -3 -2 0
    3 -2 0
    -3 -2 0
    3 2 0
    -3 2 0
    3 2 0
    -3 2 0
    3 2 0
    3 2 0
    -3 2 0
    3 2 0
    -3 2 0
    3 2 0
    -3 2 0
    -3 2 0
    -3 2 0
    3 2 0
    -3 2 0
    3 2 0
    3 2 0
    -3 2 0
    -3 2 0
    -3 2 0
    -3 2 0
    -3 2 0
    -3 2 0
    3 2 0
    4 -2 0
    -4 -2 0
    -4 -2 0
    4 -2 0
    4 -2 0
    -4 -2 0
    4 -2 0
    -4 -2 0
    4 -2 0
    4 -2 0
    4 -2 0
    -4 -2 0
    4 -2 0
    4 -2 0
    -4 -2 0
    -4 -2 0
    -4 -2 0
    4 -2 0
    4 -2 0
    -4 -2 0
    -4 -2 0
    4 -2 0
    4 -2 0
    4 -2 0
    -4 -2 0
    4 -2 0
    -4 2 0
    4 2 0
    -4 2 0
    4 2 0
    -4 2 0
    4 2 0
    -4 2 0
    -4 2 0
    -4 2 0
    -4 2 0
    4 2 0
    4 2 0
    -4 2 0
    -4 2 0
    4 2 0
    4 2 0
    -4 2 0
    -4 2 0
    -4 2 0
    -4 2 0
    -4 2 0
    4 2 0
    -4 2 0
    4 2 0
    4 2 0
    5 -2 0
    5 -2 0
    5 -2 0
    5 -2 0
    -5 -2 0
    5 -2 0
    5 -2 0
    -5 -2 0
    -5 -2 0
    -5 -2 0
    -5 -2 0
    5 -2 0
    5 -2 0
    -5 -2 0
    -5 -2 0
    5 -2 0
    -5 -2 0
    5 -2 0
    -5 -2 0
    5 -2 0
    -5 2 0
    5 2 0
    -5 2 0
    -5 2 0
    5 2 0
    5 2 0
    -5 2 0
    -5 2 0
    5 2 0
    5 2 0
    5 2 0
    -5 2 0
    5 2 0
    -5 2 0
    -5 2 0
    -5 2 0
    -5 2 0
    5 2 0
    -5 2 0
    5 2 0
    6 -2 0
    -6 -2 0
    -6 -2 0
    -6 -2 0
    -6 -2 0
    6 -2 0
    6 -2 0
    6 -2 0
    6 -2 0
    6 -2 0
    6 -2 0
    6 -2 0
    -6 -2 0
    6 -2 0
    6 -2 0
    -6 -2 0
    -6 -2 0
    6 -2 0
    6 2 0
    -6 2 0
    -6 2 0
    -6 2 0
    6 2 0
    -6 2 0
    -6 2 0
    6 2 0
    6 2 0
    6 2 0
    6 2 0
    -6 2 0
    -6 2 0
    -6 2 0
    6 2 0
    -6 2 0
    -6 2 0
    -6 2 0
    6 2 0
    6 2 0
    6 2 0
    -7 -2 0
    -7 -2 0
    -7 -2 0
    -7 -2 0
    -7 -2 0
    7 -2 0
    7 -2 0
    7 -2 0
    -7 -2 0
    7 -2 0
    7 -2 0
    7 -2 0
    7 -2 0
    -7 -2 0
    7 -2 0
    -7 2 0
    -7 2 0
    -7 2 0
    -7 2 0
    -7 2 0
    7 2 0
    7 2 0
    -7 2 0
    7 2 0
    7 2 0
    -7 2 0
    7 2 0
    -7 2 0
    7 2 0
    7 2 0
    7 2 0
    -7 2 0
    7 2 0
    -7 2 0
    -8 -2 0
    -8 -2 0
    8 -2 0
    -8 -2 0
    8 -2 0
    -8 -2 0
    8 -2 0
    8 -2 0
    -8 -2 0
    -8 -2 0
    8 -2 0
    -8 -2 0
    8 -2 0
    8 -2 0
    8 -2 0
    8 2 0
    -8 2 0
    8 2 0
    8 2 0
    -8 2 0
    8 2 0
    -8 2 0
    8 2 0
    8 2 0
    8 2 0
    -8 2 0
    -8 2 0
    -8 2 0
    8 2 0
    8 2 0
    -8 2 0
    -8 2 0
    -9 -2 0
    -9 -2 0
    9 -2 0
    -9 -2 0
    9 -2 0
    9 -2 0
    9 -2 0
    -9 -2 0
    -9 -2 0
    -9 -2 0
    -9 -2 0
    9 -2 0
    9 -2 0
    9 -2 0
    9 -2 0
    9 2 0
    9 2 0
    -9 2 0
    -9 2 0
    9 2 0
    -9 2 0
    9 2 0
    9 2 0
    -9 2 0
    -9 2 0
    9 2 0
    -9 2 0
    9 2 0
    -9 2 0
    10 -2 0
    -10 -2 0
    -10 -2 0
    -10 -2 0
    -10 -2 0
    10 -2 0
    -10 -2 0
    10 -2 0
    -10 -2 0
    10 -2 0
    10 -2 0
    10 -2 0
    -10 -2 0
    10 -2 0
    -10 2 0
    10 2 0
    10 2 0
    -10 2 0
    -10 2 0
    10 2 0
    -10 2 0
    -10 2 0
    -10 2 0
    -10 2 0
    10 2 0
    10 2 0
    -10 2 0
    10 2 0
    10 2 0
    -11 -2 0
    11 -2 0
    -11 -2 0
    -11 -2 0
    11 -2 0
    11 -2 0
    11 -2 0
    11 -2 0
    -11 -2 0
    11 -2 0
    11 -2 0
    -11 -2 0
    -11 2 0
    -11 2 0
    -11 2 0
    11 2 0
    11 2 0
    -11 2 0
    -11 2 0
    -11 2 0
    11 2 0
    11 2 0
    11 2 0
    11 2 0
    -11 2 0
    11 2 0
    -11 2 0
    -12 -2 0
    -12 -2 0
    -12 -2 0
    12 -2 0
    -12 -2 0
    12 -2 0
    -12 -2 0
    -12 -2 0
    12 -2 0
    12 -2 0
    -12 -2 0
    12 -2 0
    12 -2 0
    12 2 0
    12 2 0
    -12 2 0
    -12 2 0
    12 2 0
    -12 2 0
    12 2 0
    12 2 0
    -12 2 0
    -12 2 0
    12 2 0
    12 2 0
    13 -2 0
    13 -2 0
    -13 -2 0
    13 -2 0
    -13 -2 0
    13 -2 0
    -13 -2 0
    -13 -2 0
    -13 -2 0
    -13 -2 0
    13 -2 0
    -13 -2 0
    13 2 0
    13 2 0
    13 2 0
    -13 2 0
    -13 2 0
    -13 2 0
    13 2 0
    -13 2 0
    -13 2 0
    13 2 0
    13 2 0
    13 2 0
    -14 -2 0
    -14 -2 0
    -14 -2 0
    14 -2 0
    -14 -2 0
    14 -2 0
    14 -2 0
    14 -2 0
    -14 -2 0
    -14 -2 0
    14 -2 0
    -14 2 0
    -14 2 0
    14 2 0
    14 2 0
    -14 2 0
    14 2 0
    14 2 0
    14 2 0
    -14 2 0
    14 2 0
    -14 2 0
    14 2 0
    14 2 0
    0 -3 0
    0 -3 0
    0 -3 0
    0 -3 0
    0 -3 0
    0 -3 0
    0 -3 0
    0 -3 0
    0 -3 0
    0 -3 0
    0 -3 0
    0 -3 0
    0 -3 0
    0 3 0
    0 3 0
    0 3 0
    0 3 0
    0 3 0
    0 3 0
    0 3 0
    0 3 0
    0 3 0
    0 3 0
    -1 -3 0
    -1 -3 0
    -1 -3 0
    -1 -3 0
    1 -3 0
    1 -3 0
    1 -3 0
    -1 -3 0
    1 -3 0
    -1 -3 0
    -1 -3 0
    -1 -3 0
    1 -3 0
    1 -3 0
    -1 -3 0
    -1 -3 0
    1 -3 0
    1 -3 0
    1 -3 0
    1 -3 0
    -1 -3 0
    -1 -3 0
    1 -3 0
    1 -3 0
    1 -3 0
    -1 -3 0
    -1 3 0
    -1 3 0
    1 3 0
    1 3 0
    1 3 0
    -1 3 0
    1 3 0
    1 3 0
    1 3 0
    -1 3 0
    1 3 0
    -1 3 0
    1 3 0
    1 3 0
    1 3 0
    -1 3 0
    -1 3 0
    -1 3 0
    -1 3 0
    1 3 0
    2 -3 0
    -2 -3 0
    2 -3 0
    -2 -3 0
    -2 -3 0
    -2 -3 0
    2 -3 0
    2 -3 0
    2 -3 0
    -2 -3 0
    -2 -3 0
    2 -3 0
    2 -3 0
    -2 -3 0
    -2 -3 0
    2 -3 0
    -2 -3 0
    2 -3 0
    -2 -3 0
    -2 -3 0
    2 -3 0
    -2 -3 0
    2 -3 0
    2 3 0
    2 3 0
    -2 3 0
    2 3 0
    2 3 0
    -2 3 0
    2 3 0
    2 3 0
    -2 3 0
    2 3 0
    -2 3 0
    -2 3 0
    -2 3 0
    2 3 0
    -2 3 0
    -2 3 0
    -2 3 0
    2 3 0
    2 3 0
    -2 3 0
    -3 -3 0
    3 -3 0
    -3 -3 0
    -3 -3 0
    3 -3 0
    3 -3 0
    3 -3 0
    3 -3 0
    -3 -3 0
    -3 -3 0
    -3 -3 0
    -3 -3 0
    -3 -3 0
    3 -3 0
    3 -3 0
    -3 -3 0
    3 -3 0
    -3 -3 0
    3 -3 0
    3 -3 0
    3 3 0
    3 3 0
    3 3 0
    -3 3 0
    3 3 0
    3 3 0
    3 3 0
    3 3 0
    -3 3 0
    3 3 0
    -3 3 0
    -3 3 0
    -3 3 0
    -3 3 0
    3 3 0
    -3 3 0
    -3 3 0
    -3 3 0
    4 -3 0
    4 -3 0
    4 -3 0
    -4 -3 0
    -4 -3 0
    -4 -3 0
    4 -3 0
    -4 -3 0
    -4 -3 0
    -4 -3 0
    -4 -3 0
    -4 -3 0
    4 -3 0
    4 -3 0
    4 -3 0
    -4 -3 0
    -4 -3 0
    4 3 0
    -4 3 0
    4 3 0
    4 3 0
    -4 3 0
    -4 3 0
    4 3 0
    -4 3 0
    -4 3 0
    4 3 0
    -4 3 0
    4 3 0
    -4 3 0
    -4 3 0
    -4 3 0
    -4 3 0
    4 3 0
    -4 3 0
    -4 3 0
    4 3 0
    -5 -3 0
    5 -3 0
    5 -3 0
    -5 -3 0
    -5 -3 0
    5 -3 0
    -5 -3 0
    -5 -3 0
    -5 -3 0
    -5 -3 0
    -5 -3 0
    -5 -3 0
    5 -3 0
    5 -3 0
    5 -3 0
    -5 -3 0
    5 -3 0
    5 -3 0
    -5 3 0
    -5 3 0
    -5 3 0
    -5 3 0
    -5 3 0
    5 3 0
    -5 3 0
    -5 3 0
    5 3 0
    5 3 0
    5 3 0
    -5 3 0
    5 3 0
    5 3 0
    5 3 0
    5 3 0
    -5 3 0
    -5 3 0
    -5 3 0
    6 -3 0
    -6 -3 0
    -6 -3 0
    6 -3 0
    -6 -3 0
    6 -3 0
    6 -3 0
    -6 -3 0
    -6 -3 0
    6 -3 0
    6 -3 0
    6 -3 0
    -6 -3 0
    6 -3 0
    6 -3 0
    -6 -3 0
    -6 -3 0
    6 -3 0
    -6 3 0
    -6 3 0
    -6 3 0
    -6 3 0
    -6 3 0
    6 3 0
    6 3 0
    6 3 0
    6 3 0
    -6 3 0
    6 3 0
    6 3 0
    -6 3 0
    6 3 0
    -6 3 0
    -6 3 0
    6 3 0
    -7 -3 0
    7 -3 0
    7 -3 0
    7 -3 0
    -7 -3 0
    -7 -3 0
    -7 -3 0
    -7 -3 0
    7 -3 0
    7 -3 0
    7 -3 0
    -7 -3 0
    -7 -3 0
    7 -3 0
    7 3 0
    7 3 0
    -7 3 0
    -7 3 0
    -7 3 0
    -7 3 0
    -7 3 0
    7 3 0
    7 3 0
    -7 3 0
    -7 3 0
    7 3 0
    7 3 0
    -7 3 0
    -7 3 0
    7 3 0
    -7 3 0
    8 -3 0
    8 -3 0
    8 -3 0
    8 -3 0
    8 -3 0
    -8 -3 0
    -8 -3 0
    -8 -3 0
    -8 -3 0
    -8 -3 0
    8 -3 0
    -8 -3 0
    -8 -3 0
    -8 3 0
    -8 3 0
    8 3 0
    8 3 0
    -8 3 0
    -8 3 0
    -8 3 0
    -8 3 0
    8 3 0
    -8 3 0
    -8 3 0
    8 3 0
    8 3 0
    -8 3 0
    8 3 0
    8 3 0
    -9 -3 0
    -9 -3 0
    9 -3 0
    9 -3 0
    -9 -3 0
    9 -3 0
    9 -3 0
    9 -3 0
    -9 -3 0
    9 -3 0
    -9 -3 0
    -9 -3 0
    -9 -3 0
    -9 3 0
    9 3 0
    -9 3 0
    -9 3 0
    -9 3 0
    -9 3 0
    9 3 0
    -9 3 0
    9 3 0
    9 3 0
    -9 3 0
    9 3 0
    9 3 0
    -9 3 0
    -10 -3 0
    10 -3 0
    -10 -3 0
    -10 -3 0
    -10 -3 0
    10 -3 0
    -10 -3 0
    -10 -3 0
    10 -3 0
    10 -3 0
    10 -3 0
    -10 -3 0
    10 -3 0
    10 3 0
    -10 3 0
    10 3 0
    -10 3 0
    -10 3 0
    10 3 0
    -10 3 0
    10 3 0
    10 3 0
    -10 3 0
    -10 3 0
    10 3 0
    -11 -3 0
    -11 -3 0
    11 -3 0
    -11 -3 0
    11 -3 0
    11 -3 0
    -11 -3 0
    -11 -3 0
    -11 -3 0
    11 -3 0
    -11 -3 0
    11 3 0
    -11 3 0
    -11 3 0
    -11 3 0
    11 3 0
    11 3 0
    11 3 0
    11 3 0
    -11 3 0
    -11 3 0
    11 3 0
    11 3 0
    -11 3 0
    12 -3 0
    -12 -3 0
    12 -3 0
    -12 -3 0
    12 -3 0
    -12 -3 0
    -12 -3 0
    -12 -3 0
    -12 -3 0
    12 -3 0
    -12 -3 0
    12 -3 0
    -12 3 0
    -12 3 0
    12 3 0
    12 3 0
    12 3 0
    12 3 0
    12 3 0
    12 3 0
    -12 3 0
    -12 3 0
    13 -3 0
    13 -3 0
    -13 -3 0
    -13 -3 0
    -13 -3 0
    13 -3 0
    -13 -3 0
    13 -3 0
    -13 -3 0
    13 -3 0
    -13 3 0
    -13 3 0
    13 3 0
    13 3 0
    13 3 0
    13 3 0
    13 3 0
    -13 3 0
    13 3 0
    -13 3 0
    13 3 0
    0 -4 0
    0 -4 0
    0 -4 0
    0 -4 0
    0 -4 0
    0 -4 0
    0 -4 0
    0 -4 0
    0 -4 0
    0 4 0
    0 4 0
    0 4 0
    0 4 0
    0 4 0
    0 4 0
    0 4 0
    0 4 0
    1 -4 0
    1 -4 0
    -1 -4 0
    -1 -4 0
    -1 -4 0
    -1 -4 0
    -1 -4 0
    -1 -4 0
    1 -4 0
    1 -4 0
    1 -4 0
    1 -4 0
    -1 -4 0
    -1 -4 0
    1 -4 0
    1 -4 0
    -1 -4 0
    -1 -4 0
    1 -4 0
    1 -4 0
    1 -4 0
    1 4 0
    1 4 0
    -1 4 0
    -1 4 0
    -1 4 0
    -1 4 0
    1 4 0
    1 4 0
    1 4 0
    1 4 0
    -1 4 0
    -1 4 0
    1 4 0
    -1 4 0
    -1 4 0
    -1 4 0
    1 4 0
    -1 4 0
    -2 -4 0
    -2 -4 0
    -2 -4 0
    2 -4 0
    2 -4 0
    2 -4 0
    2 -4 0
    2 -4 0
    2 -4 0
    2 -4 0
    2 -4 0
    -2 -4 0
    -2 -4 0
    2 -4 0
    -2 -4 0
    -2 -4 0
    -2 -4 0
    2 -4 0
    -2 -4 0
    -2 -4 0
    -2 -4 0
    2 4 0
    -2 4 0
    -2 4 0
    -2 4 0
    -2 4 0
    2 4 0
    2 4 0
    -2 4 0
    -2 4 0
    2 4 0
    2 4 0
    -2 4 0
    -2 4 0
    -2 4 0
    -2 4 0
    2 4 0
    2 4 0
    3 -4 0
    -3 -4 0
    -3 -4 0
    3 -4 0
    -3 -4 0
    -3 -4 0
    3 -4 0
    -3 -4 0
    -3 -4 0
    3 -4 0
    -3 -4 0
    -3 -4 0
    3 -4 0
    -3 -4 0
    3 -4 0
    3 -4 0
    3 -4 0
    -3 -4 0
    3 4 0
    -3 4 0
    -3 4 0
    -3 4 0
    3 4 0
    3 4 0
    3 4 0
    -3 4 0
    -3 4 0
    -3 4 0
    -3 4 0
    3 4 0
    3 4 0
    -4 -4 0
    4 -4 0
    4 -4 0
    4 -4 0
    -4 -4 0
    -4 -4 0
    4 -4 0
    4 -4 0
    4 -4 0
    -4 -4 0
    4 -4 0
    4 -4 0
    -4 -4 0
    4 -4 0
    -4 -4 0
    -4 -4 0
    -4 -4 0
    -4 -4 0
    -4 -4 0
    -4 -4 0
    -4 4 0
    -4 4 0
    -4 4 0
    4 4 0
    4 4 0
    4 4 0
    4 4 0
    4 4 0
    4 4 0
    -4 4 0
    4 4 0
    -4 4 0
    -4 4 0
    -4 4 0
    -4 4 0
    4 4 0
    -5 -4 0
    5 -4 0
    -5 -4 0
    -5 -4 0
    -5 -4 0
    -5 -4 0
    -5 -4 0
    5 -4 0
    -5 -4 0
    -5 -4 0
    5 -4 0
    5 -4 0
    -5 -4 0
    5 -4 0
    5 -4 0
    5 -4 0
    5 4 0
    5 4 0
    5 4 0
    5 4 0
    5 4 0
    -5 4 0
    5 4 0
    -5 4 0
    -5 4 0
    5 4 0
    -5 4 0
    -5 4 0
    -5 4 0
    5 4 0
    -5 4 0
    -5 4 0
    6 -4 0
    6 -4 0
    6 -4 0
    -6 -4 0
    6 -4 0
    -6 -4 0
    6 -4 0
    -6 -4 0
    6 -4 0
    6 -4 0
    -6 -4 0
    -6 -4 0
    -6 -4 0
    -6 -4 0
    -6 4 0
    6 4 0
    6 4 0
    -6 4 0
    6 4 0
    6 4 0
    -6 4 0
    6 4 0
    -6 4 0
    -6 4 0
    -6 4 0
    6 4 0
    -6 4 0
    6 4 0
    -6 4 0
    7 -4 0
    7 -4 0
    7 -4 0
    -7 -4 0
    7 -4 0
    -7 -4 0
    7 -4 0
    -7 -4 0
    -7 -4 0
    7 -4 0
    -7 -4 0
    -7 -4 0
    -7 -4 0
    7 -4 0
    -7 -4 0
    7 -4 0
    7 4 0
    -7 4 0
    7 4 0
    7 4 0
    7 4 0
    -7 4 0
    7 4 0
    -7 4 0
    -7 4 0
    -7 4 0
    7 4 0
    -8 -4 0
    8 -4 0
    -8 -4 0
    -8 -4 0
    8 -4 0
    -8 -4 0
    -8 -4 0
    -8 -4 0
    8 -4 0
    -8 -4 0
    -8 -4 0
    8 -4 0
    8 -4 0
    -8 -4 0
    8 4 0
    -8 4 0
    8 4 0
    -8 4 0
    -8 4 0
    -8 4 0
    8 4 0
    -8 4 0
    -8 4 0
    8 4 0
    8 4 0
    9 -4 0
    -9 -4 0
    -9 -4 0
    -9 -4 0
    9 -4 0
    -9 -4 0
    -9 -4 0
    -9 -4 0
    9 -4 0
    -9 -4 0
    9 -4 0
    -9 -4 0
    9 4 0
    -9 4 0
    9 4 0
    -9 4 0
    -9 4 0
    -9 4 0
    9 4 0
    9 4 0
    -9 4 0
    -9 4 0
    -9 4 0
    9 4 0
    9 4 0
    9 4 0
    -10 -4 0
    -10 -4 0
    10 -4 0
    -10 -4 0
    10 -4 0
    10 -4 0
    10 -4 0
    -10 -4 0
    -10 -4 0
    -10 -4 0
    -10 -4 0
    -10 -4 0
    -10 -4 0
    -10 4 0
    -10 4 0
    -10 4 0
    10 4 0
    10 4 0
    -10 4 0
    10 4 0
    10 4 0
    10 4 0
    10 4 0
    10 4 0
    -10 4 0
    -10 4 0
    -11 -4 0
    11 -4 0
    -11 -4 0
    -11 -4 0
    11 -4 0
    -11 -4 0
    -11 -4 0
    -11 -4 0
    11 -4 0
    -11 -4 0
    11 -4 0
    -11 -4 0
    11 -4 0
    -11 4 0
    -11 4 0
    11 4 0
    11 4 0
    11 4 0
    11 4 0
    11 4 0
    11 4 0
    -11 4 0
    -11 4 0
    11 4 0
    -11 4 0
    0 -5 0
    0 -5 0
    0 -5 0
    0 -5 0
    0 -5 0
    0 -5 0
    0 -5 0
    0 5 0
    0 5 0
    0 5 0
    0 5 0
    0 5 0
    0 5 0
    0 5 0
    0 5 0
    0 5 0
    -1 -5 0
    -1 -5 0
    1 -5 0
    1 -5 0
    1 -5 0
    1 -5 0
    -1 -5 0
    -1 -5 0
    1 -5 0
    -1 -5 0
    -1 -5 0
    1 -5 0
    1 -5 0
    -1 -5 0
    -1 -5 0
    -1 -5 0
    -1 5 0
    1 5 0
    -1 5 0
    -1 5 0
    1 5 0
    1 5 0
    -1 5 0
    -1 5 0
    1 5 0
    -1 5 0
    -1 5 0
    -1 5 0
    -1 5 0
    1 5 0
    1 5 0
    1 5 0
    1 5 0
    2 -5 0
    2 -5 0
    2 -5 0
    2 -5 0
    -2 -5 0
    -2 -5 0
    -2 -5 0
    -2 -5 0
    2 -5 0
    2 -5 0
    2 -5 0
    -2 -5 0
    -2 -5 0
    -2 -5 0
    -2 -5 0
    -2 5 0
    2 5 0
    -2 5 0
    2 5 0
    2 5 0
    -2 5 0
    -2 5 0
    -2 5 0
    -2 5 0
    2 5 0
    2 5 0
    2 5 0
    2 5 0
    -2 5 0
    2 5 0
    3 -5 0
    -3 -5 0
    3 -5 0
    -3 -5 0
    -3 -5 0
    -3 -5 0
    3 -5 0
    3 -5 0
    -3 -5 0
    -3 -5 0
    -3 -5 0
    3 -5 0
    3 -5 0
    -3 -5 0
    -3 5 0
    -3 5 0
    3 5 0
    3 5 0
    -3 5 0
    3 5 0
    3 5 0
    3 5 0
    -3 5 0
    3 5 0
    3 5 0
    -3 5 0
    4 -5 0
    4 -5 0
    -4 -5 0
    -4 -5 0
    -4 -5 0
    -4 -5 0
    4 -5 0
    4 -5 0
    -4 -5 0
    -4 -5 0
    4 -5 0
    -4 -5 0
    4 -5 0
    -4 5 0
    4 5 0
    -4 5 0
    -4 5 0
    -4 5 0
    -4 5 0
    4 5 0
    4 5 0
    4 5 0
    4 5 0
    4 5 0
    5 -5 0
    -5 -5 0
    5 -5 0
    -5 -5 0
    5 -5 0
    5 -5 0
    -5 -5 0
    -5 -5 0
    5 -5 0
    5 -5 0
    -5 -5 0
    5 -5 0
    5 -5 0
    -5 -5 0
    -5 5 0
    -5 5 0
    5 5 0
    5 5 0
    5 5 0
    -5 5 0
    5 5 0
    -5 5 0
    5 5 0
    5 5 0
    -5 5 0
    -6 -5 0
    6 -5 0
    -6 -5 0
    -6 -5 0
    -6 -5 0
    -6 -5 0
    6 -5 0
    6 -5 0
    6 -5 0
    6 -5 0
    -6 -5 0
    6 -5 0
    6 -5 0
    -6 -5 0
    6 -5 0
    6 5 0
    -6 5 0
    -6 5 0
    6 5 0
    6 5 0
    6 5 0
    -6 5 0
    -6 5 0
    -6 5 0
    6 5 0
    6 5 0
    7 -5 0
    7 -5 0
    -7 -5 0
    7 -5 0
    7 -5 0
    7 -5 0
    7 -5 0
    -7 -5 0
    -7 -5 0
    7 -5 0
    -7 -5 0
    7 -5 0
    -7 -5 0
    -7 -5 0
    -7 -5 0
    7 5 0
    -7 5 0
    7 5 0
    7 5 0
    7 5 0
    7 5 0
    -7 5 0
    -7 5 0
    7 5 0
    -8 -5 0
    8 -5 0
    -8 -5 0
    -8 -5 0
    -8 -5 0
    8 -5 0
    -8 -5 0
    8 -5 0
    -8 -5 0
    8 -5 0
    8 -5 0
    8 5 0
    -8 5 0
    -8 5 0
    -8 5 0
    8 5 0
    8 5 0
    8 5 0
    0 -6 0
    0 -6 0
    0 -6 0
    0 -6 0
    0 -6 0
    0 -6 0
    0 -6 0
    0 6 0
    0 6 0
    0 6 0
    0 6 0
    0 6 0
    0 6 0
    1 -6 0
    -1 -6 0
    -1 -6 0
    1 -6 0
    -1 -6 0
    -1 -6 0
    -1 -6 0
    -1 -6 0
    1 -6 0
    1 -6 0
    -1 -6 0
    1 -6 0
    1 -6 0
    1 6 0
    -1 6 0
    1 6 0
    1 6 0
    -1 6 0
    -1 6 0
    1 6 0
    1 6 0
    -2 -6 0
    -2 -6 0
    -2 -6 0
    -2 -6 0
    2 -6 0
    2 -6 0
    2 -6 0
    -2 -6 0
    2 -6 0
    2 -6 0
    -2 -6 0
    2 -6 0
    2 6 0
    2 6 0
    2 6 0
    -2 6 0
    2 6 0
    2 6 0
    -2 6 0
    -2 6 0
    2 6 0
    3 -6 0
    -3 -6 0
    -3 -6 0
    3 -6 0
    -3 -6 0
    -3 -6 0
    3 -6 0
    3 -6 0
    3 -6 0
    3 -6 0
    -3 -6 0
    -3 -6 0
    3 6 0
    3 6 0
    -3 6 0
    -3 6 0
    3 6 0
    -3 6 0
    -3 6 0
    3 6 0
    -15 0 1
    15 0 -1
    15 0 -1
    -15 0 1
    15 0 -1
    15 0 -1
    -15 0 1
    -14 0 1
    -14 0 1
    14 0 -1
    14 0 -1
    -14 0 1
    -14 0 1
    14 0 -1
    -14 0 1
    -14 0 1
    14 0 -1
    14 0 -1
    13 0 -1
    -13 0 1
    -13 0 1
    -13 0 1
    13 0 -1
    13 0 -1
    -13 0 1
    13 0 -1
    13 0 -1
    -13 0 1
    13 0 -1
    -13 0 1
    13 0 -1
    13 0 -1
    12 0 -1
    -12 0 1
    -12 0 1
    12 0 -1
    12 0 -1
    12 0 -1
    12 0 -1
    12 0 -1
    -12 0 1
    12 0 -1
    -12 0 1
    12 0 -1
    -12 0 1
    -12 0 1
    -12 0 1
    12 0 -1
    12 0 -1
    11 0 -1
    11 0 -1
    -11 0 1
    11 0 -1
    -11 0 1
    11 0 -1
    11 0 -1
    -11 0 1
    11 0 -1
    -11 0 1
    -11 0 1
    -11 0 1
    11 0 -1
    11 0 -1
    11 0 -1
    11 0 -1
    11 0 -1
    -11 0 1
    11 0 -1
    -10 0 1
    -10 0 1
    -10 0 1
    10 0 -1
    -10 0 1
    10 0 -1
    10 0 -1
    10 0 -1
    -10 0 1
    10 0 -1
    10 0 -1
    10 0 -1
    -10 0 1
    10 0 -1
    -10 0 1
    10 0 -1
    10 0 -1
    -10 0 1
    10 0 -1
    9 0 -1
    -9 0 1
    9 0 -1
    9 0 -1
    9 0 -1
    -9 0 1
    -9 0 1
    -9 0 1
    -9 0 1
    -9 0 1
    -9 0 1
    9 0 -1
    -9 0 1
    9 0 -1
    9 0 -1
    9 0 -1
    -9 0 1
    9 0 -1
    -8 0 1
    8 0 -1
    8 0 -1
    8 0 -1
    8 0 -1
    -8 0 1
    8 0 -1
    -8 0 1
    -8 0 1
    8 0 -1
    -8 0 1
    -8 0 1
    8 0 -1
    -8 0 1
    8 0 -1
    8 0 -1
    8 0 -1
    -8 0 1
    -8 0 1
    8 0 -1
    -8 0 1
    -8 0 1
    -7 0 1
    -7 0 1
    7 0 -1
    7 0 -1
    -7 0 1
    7 0 -1
    7 0 -1
    7 0 -1
    7 0 -1
    7 0 -1
    7 0 -1
    -7 0 1
    -7 0 1
    7 0 -1
    -7 0 1
    -7 0 1
    -7 0 1
    -7 0 1
    7 0 -1
    -7 0 1
    7 0 -1
    -7 0 1
    6 0 -1
    -6 0 1
    -6 0 1
    6 0 -1
    6 0 -1
    6 0 -1
    -6 0 1
    -6 0 1
    6 0 -1
    -6 0 1
    -6 0 1
    -6 0 1
    6 0 -1
    -6 0 1
    -6 0 1
    6 0 -1
    6 0 -1
    -6 0 1
    -6 0 1
    6 0 -1
    6 0 -1
    6 0 -1
    -6 0 1
    6 0 -1
    6 0 -1
    5 0 -1
    -5 0 1
    -5 0 1
    5 0 -1
    -5 0 1
    5 0 -1
    5 0 -1
    5 0 -1
    5 0 -1
    5 0 -1
    -5 0 1
    5 0 -1
    5 0 -1
    5 0 -1
    -5 0 1
    -5 0 1
    5 0 -1
    -5 0 1
    -5 0 1
    -5 0 1
    5 0 -1
    -5 0 1
    -5 0 1
    5 0 -1
    -5 0 1
    -5 0 1
    5 0 -1
    -4 0 1
    4 0 -1
    4 0 -1
    -4 0 1
    4 0 -1
    -4 0 1
    4 0 -1
    -4 0 1
    4 0 -1
    4 0 -1
    4 0 -1
    -4 0 1
    4 0 -1
    -4 0 1
    -4 0 1
    -4 0 1
    -4 0 1
    -4 0 1
    4 0 -1
    -4 0 1
    -4 0 1
    4 0 -1
    4 0 -1
    4 0 -1
    4 0 -1
    3 0 -1
    -3 0 1
    -3 0 1
    3 0 -1
    -3 0 1
    -3 0 1
    -3 0 1
    3 0 -1
    3 0 -1
    3 0 -1
    3 0 -1
    -3 0 1
    3 0 -1
    -3 0 1
    3 0 -1
    3 0 -1
    3 0 -1
    3 0 -1
    -3 0 1
    -3 0 1
    -3 0 1
    -3 0 1
    -3 0 1
    3 0 -1
    -2 0 1
    -2 0 1
    2 0 -1
    2 0 -1
    2 0 -1
    2 0 -1
    -2 0 1
    2 0 -1
    -2 0 1
    -2 0 1
    2 0 -1
    -2 0 1
    -2 0 1
    2 0 -1
    -2 0 1
    -2 0 1
    -2 0 1
    2 0 -1
    2 0 -1
    2 0 -1
    -2 0 1
    2 0 -1
    -2 0 1
    -1 0 1
    -1 0 1
    -1 0 1
    -1 0 1
    -1 0 1
    1 0 -1
    1 0 -1
    1 0 -1
    1 0 -1
    1 0 -1
    -1 0 1
    1 0 -1
    1 0 -1
    1 0 -1
    -1 0 1
    -1 0 1
    1 0 -1
    1 0 -1
    1 0 1
    -1 0 -1
    -1 0 -1
    1 0 1
    -1 0 -1
    -1 0 -1
    1 0 1
    -1 0 -1
    1 0 1
    1 0 1
    -1 0 -1
    -1 0 -1
    1 0 1
    -1 0 -1
    1 0 1
    -1 0 -1
    1 0 1
    -1 0 -1
    1 0 1
    -1 0 -1
    -1 0 -1
    1 0 1
    1 0 1
    2 0 1
    -2 0 -1
    2 0 1
    2 0 1
    -2 0 -1
    2 0 1
    2 0 1
    2 0 1
    -2 0 -1
    -2 0 -1
    -2 0 -1
    -2 0 -1
    -2 0 -1
    -2 0 -1
    2 0 1
    2 0 1
    2 0 1
    2 0 1
    -2 0 -1
    -2 0 -1
    2 0 1
    2 0 1
    3 0 1
    3 0 1
    -3 0 -1
    -3 0 -1
    -3 0 -1
    -3 0 -1
    -3 0 -1
    3 0 1
    3 0 1
    3 0 1
    3 0 1
    -3 0 -1
    3 0 1
    3 0 1
    -3 0 -1
    3 0 1
    -3 0 -1
    3 0 1
    3 0 1
    -3 0 -1
    -3 0 -1
    -3 0 -1
    3 0 1
    3 0 1
    -3 0 -1
    -4 0 -1
    4 0 1
    -4 0 -1
    -4 0 -1
    4 0 1
    -4 0 -1
    4 0 1
    4 0 1
    4 0 1
    -4 0 -1
    4 0 1
    -4 0 -1
    4 0 1
    -4 0 -1
    4 0 1
    -4 0 -1
    -4 0 -1
    -4 0 -1
    4 0 1
    4 0 1
    4 0 1
    4 0 1
    -4 0 -1
    4 0 1
    4 0 1
    -4 0 -1
    5 0 1
    -5 0 -1
    5 0 1
    -5 0 -1
    5 0 1
    -5 0 -1
    5 0 1
    5 0 1
    -5 0 -1
    -5 0 -1
    5 0 1
    -5 0 -1
    5 0 1
    -5 0 -1
    5 0 1
    -5 0 -1
    5 0 1
    5 0 1
    -5 0 -1
    5 0 1
    5 0 1
    5 0 1
    -5 0 -1
    -5 0 -1
    -5 0 -1
    6 0 1
    -6 0 -1
    6 0 1
    6 0 1
    -6 0 -1
    6 0 1
    -6 0 -1
    6 0 1
    -6 0 -1
    -6 0 -1
    -6 0 -1
    -6 0 -1
    -6 0 -1
    6 0 1
    -6 0 -1
    -6 0 -1
    6 0 1
    6 0 1
    -6 0 -1
    6 0 1
    6 0 1
    -6 0 -1
    6 0 1
    6 0 1
    6 0 1
    -7 0 -1
    -7 0 -1
    -7 0 -1
    7 0 1
    -7 0 -1
    -7 0 -1
    7 0 1
    7 0 1
    7 0 1
    -7 0 -1
    7 0 1
    7 0 1
    -7 0 -1
    7 0 1
    -7 0 -1
    -7 0 -1
    7 0 1
    7 0 1
    -7 0 -1
    7 0 1
    7 0 1
    -7 0 -1
    -8 0 -1
    -8 0 -1
    -8 0 -1
    8 0 1
    -8 0 -1
    8 0 1
    8 0 1
    8 0 1
    8 0 1
    8 0 1
    8 0 1
    -8 0 -1
    -8 0 -1
    -8 0 -1
    -8 0 -1
    8 0 1
    -8 0 -1
    -8 0 -1
    8 0 1
    8 0 1
    9 0 1
    -9 0 -1
    9 0 1
    -9 0 -1
    -9 0 -1
    9 0 1
    9 0 1
    -9 0 -1
    -9 0 -1
    9 0 1
    9 0 1
    -9 0 -1
    9 0 1
    -9 0 -1
    9 0 1
    9 0 1
    -9 0 -1
    10 0 1
    10 0 1
    10 0 1
    -10 0 -1
    10 0 1
    10 0 1
    -10 0 -1
    10 0 1
    -10 0 -1
    10 0 1
    -10 0 -1
    -10 0 -1
    -10 0 -1
    10 0 1
    10 0 1
    10 0 1
    -10 0 -1
    10 0 1
    -10 0 -1
    -11 0 -1
    11 0 1
    11 0 1
    11 0 1
    11 0 1
    11 0 1
    -11 0 -1
    -11 0 -1
    -11 0 -1
    11 0 1
    -11 0 -1
    11 0 1
    11 0 1
    -11 0 -1
    11 0 1
    -11 0 -1
    11 0 1
    -11 0 -1
    12 0 1
    -12 0 -1
    -12 0 -1
    12 0 1
    -12 0 -1
    12 0 1
    12 0 1
    12 0 1
    12 0 1
    12 0 1
    12 0 1
    -12 0 -1
    -12 0 -1
    12 0 1
    -12 0 -1
    12 0 1
    -12 0 -1
    12 0 1
    -13 0 -1
    -13 0 -1
    13 0 1
    13 0 1
    -13 0 -1
    13 0 1
    -13 0 -1
    13 0 1
    13 0 1
    13 0 1
    13 0 1
    -13 0 -1
    13 0 1
    -13 0 -1
    -14 0 -1
    14 0 1
    14 0 1
    14 0 1
    -14 0 -1
    -14 0 -1
    14 0 1
    14 0 1
    -14 0 -1
    -14 0 -1
    14 0 1
    -14 0 -1
    14 -1 -1
    14 -1 -1
    14 -1 -1
    -14 -1 1
    14 -1 -1
    14 -1 -1
    -14 -1 1
    -14 -1 1
    -14 -1 1
    -14 -1 1
    14 -1 -1
    14 -1 -1
    -14 -1 1
    -14 1 1
    -14 1 1
    14 1 -1
    -14 1 1
    -14 1 1
    14 1 -1
    -14 1 1
    14 1 -1
    14 1 -1
    -14 1 1
    14 1 -1
    14 1 -1
    14 1 -1
    13 -1 -1
    13 -1 -1
    13 -1 -1
    13 -1 -1
    -13 -1 1
    13 -1 -1
    -13 -1 1
    13 -1 -1
    -13 -1 1
    -13 -1 1
    13 -1 -1
    13 1 -1
    13 1 -1
    -13 1 1
    -13 1 1
    13 1 -1
    13 1 -1
    -13 1 1
    13 1 -1
    13 1 -1
    -13 1 1
    -13 1 1
    -13 1 1
    13 1 -1
    13 1 -1
    -12 -1 1
    -12 -1 1
    12 -1 -1
    -12 -1 1
    12 -1 -1
    12 -1 -1
    -12 -1 1
    12 -1 -1
    12 -1 -1
    -12 -1 1
    -12 -1 1
    12 -1 -1
    12 -1 -1
    12 1 -1
    12 1 -1
    -12 1 1
    12 1 -1
    12 1 -1
    -12 1 1
    12 1 -1
    -12 1 1
    12 1 -1
    12 1 -1
    12 1 -1
    12 1 -1
    -12 1 1
    -12 1 1
    12 1 -1
    -12 1 1
    -11 -1 1
    11 -1 -1
    11 -1 -1
    11 -1 -1
    -11 -1 1
    11 -1 -1
    -11 -1 1
    11 -1 -1
    11 -1 -1
    -11 -1 1
    11 -1 -1
    -11 -1 1
    11 -1 -1
    11 -1 -1
    -11 1 1
    11 1 -1
    -11 1 1
    11 1 -1
    -11 1 1
    -11 1 1
    -11 1 1
    11 1 -1
    11 1 -1
    11 1 -1
    -11 1 1
    -11 1 1
    11 1 -1
    -11 1 1
    11 1 -1
    11 1 -1
    -11 1 1
    10 -1 -1
    10 -1 -1
    10 -1 -1
    -10 -1 1
    10 -1 -1
    10 -1 -1
    10 -1 -1
    -10 -1 1
    -10 -1 1
    10 -1 -1
    -10 -1 1
    -10 -1 1
    -10 -1 1
    10 -1 -1
    -10 1 1
    -10 1 1
    10 1 -1
    10 1 -1
    -10 1 1
    10 1 -1
    10 1 -1
    -10 1 1
    10 1 -1
    10 1 -1
    -10 1 1
    10 1 -1
    10 1 -1
    -10 1 1
    -10 1 1
    -9 -1 1
    -9 -1 1
    9 -1 -1
    9 -1 -1
    9 -1 -1
    -9 -1 1
    9 -1 -1
    -9 -1 1
    9 -1 -1
    9 -1 -1
    9 -1 -1
    9 -1 -1
    9 -1 -1
    -9 -1 1
    -9 -1 1
    -9 -1 1
    -9 -1 1
    -9 1 1
    9 1 -1
    -9 1 1
    -9 1 1
    9 1 -1
    9 1 -1
    9 1 -1
    9 1 -1
    -9 1 1
    9 1 -1
    9 1 -1
    -9 1 1
    -9 1 1
    -9 1 1
    -9 1 1
    -9 1 1
    -9 1 1
    -8 -1 1
    8 -1 -1
    -8 -1 1
    8 -1 -1
    8 -1 -1
    8 -1 -1
    8 -1 -1
    -8 -1 1
    8 -1 -1
    -8 -1 1
    -8 -1 1
    -8 -1 1
    -8 -1 1
    8 -1 -1
    8 -1 -1
    8 -1 -1
    8 -1 -1
    -8 -1 1
    8 1 -1
    8 1 -1
    -8 1 1
    -8 1 1
    -8 1 1
    8 1 -1
    8 1 -1
    -8 1 1
    -8 1 1
    8 1 -1
    -8 1 1
    -8 1 1
    8 1 -1
    8 1 -1
    -8 1 1
    -8 1 1
    8 1 -1
    -7 -1 1
    7 -1 -1
    7 -1 -1
    -7 -1 1
    7 -1 -1
    7 -1 -1
    -7 -1 1
    -7 -1 1
    -7 -1 1
    -7 -1 1
    -7 -1 1
    7 -1 -1
    7 -1 -1
    7 -1 -1
    -7 -1 1
    -7 -1 1
    -7 -1 1
    -7 1 1
    -7 1 1
    7 1 -1
    7 1 -1
    -7 1 1
    -7 1 1
    -7 1 1
    7 1 -1
    7 1 -1
    7 1 -1
    7 1 -1
    -7 1 1
    7 1 -1
    -7 1 1
    -7 1 1
    -7 1 1
    7 1 -1
    7 1 -1
    -7 1 1
    7 1 -1
    -7 1 1
    -7 1 1
    -6 -1 1
    6 -1 -1
    6 -1 -1
    -6 -1 1
    6 -1 -1
    6 -1 -1
    -6 -1 1
    6 -1 -1
    -6 -1 1
    -6 -1 1
    -6 -1 1
    6 -1 -1
    -6 -1 1
    6 -1 -1
    -6 -1 1
    6 -1 -1
    -6 -1 1
    -6 -1 1
    6 -1 -1
    6 -1 -1
    6 -1 -1
    6 1 -1
    6 1 -1
    -6 1 1
    -6 1 1
    -6 1 1
    6 1 -1
    -6 1 1
    -6 1 1
    -6 1 1
    6 1 -1
    -6 1 1
    -6 1 1
    -6 1 1
    6 1 -1
    -6 1 1
    6 1 -1
    -6 1 1
    -6 1 1
    -6 1 1
    6 1 -1
    6 1 -1
    6 1 -1
    6 1 -1
    -6 1 1
    6 1 -1
    6 1 -1
    -5 -1 1
    -5 -1 1
    -5 -1 1
    5 -1 -1
    5 -1 -1
    -5 -1 1
    -5 -1 1
    -5 -1 1
    -5 -1 1
    5 1 -1
    5 1 -1
    -5 1 1
    5 1 -1
    5 1 -1
    -5 1 1
    5 1 -1
    -5 1 1
    4 -1 -1
    4 -1 -1
    4 -1 -1
    -4 -1 1
    -4 -1 1
    -4 -1 1
    4 -1 -1
    -4 -1 1
    4 -1 -1
    -4 -1 1
    -4 -1 1
    4 -1 -1
    -4 -1 1
    4 -1 -1
    4 -1 -1
    4 -1 -1
    4 -1 -1
    4 -1 -1
    -4 -1 1
    4 -1 -1
    4 -1 -1
    -4 -1 1
    4 -1 -1
    4 -1 -1
    -4 -1 1
    -4 -1 1
    -4 1 1
    -4 1 1
    4 1 -1
    -4 1 1
    -4 1 1
    4 1 -1
    4 1 -1
    -4 1 1
    -4 1 1
    4 1 -1
    4 1 -1
    -4 1 1
    -4 1 1
    -4 1 1
    4 1 -1
    4 1 -1
    4 1 -1
    4 1 -1
    -4 1 1
    4 1 -1
    -4 1 1
    4 1 -1
    -4 1 1
    -4 1 1
    4 1 -1
    -4 1 1
    3 -1 -1
    -3 -1 1
    -3 -1 1
    3 -1 -1
    3 -1 -1
    3 -1 -1
    3 -1 -1
    3 -1 -1
    3 -1 -1
    -3 -1 1
    -3 -1 1
    -3 -1 1
    3 -1 -1
    3 -1 -1
    3 -1 -1
    -3 -1 1
    -3 -1 1
    -3 -1 1
    3 -1 -1
    -3 -1 1
    3 -1 -1
    3 -1 -1
    3 -1 -1
    -3 -1 1
    -3 1 1
    -3 1 1
    3 1 -1
    3 1 -1
    3 1 -1
    -3 1 1
    3 1 -1
    3 1 -1
    -3 1 1
    3 1 -1
    -3 1 1
    -3 1 1
    -3 1 1
    -3 1 1
    -3 1 1
    3 1 -1
    -3 1 1
    -3 1 1
    3 1 -1
    -3 1 1
    3 1 -1
    -3 1 1
    3 1 -1
    3 1 -1
    -3 1 1
    2 -1 -1
    -2 -1 1
    2 -1 -1
    -2 -1 1
    -2 -1 1
    -2 -1 1
    2 -1 -1
    -2 1 1
    2 1 -1
    -2 1 1
    2 1 -1
    2 1 -1
    2 1 -1
    -2 1 1
    -2 1 1
    1 -1 -1
    1 -1 -1
    -1 -1 1
    -1 -1 1
    -1 1 1
    1 1 -1
    1 1 -1
    -1 1 1
    1 1 -1
    1 1 -1
    0 -1 -1
    0 -1 1
    0 -1 -1
    0 -1 -1
    0 -1 -1
    0 -1 1
    0 -1 -1
    0 -1 1
    0 -1 1
    0 -1 -1
    0 -1 1
    0 -1 -1
    0 -1 -1
    0 -1 -1
    0 -1 1
    0 -1 -1
    0 -1 1
    0 -1 1
    0 -1 1
    0 -1 1
    0 -1 1
    0 -1 -1
    0 -1 -1
    0 -1 -1
    0 -1 1
    0 -1 1
    0 -1 1
    0 -1 1
    0 -1 -1
    0 -1 1
    0 1 -1
    0 1 -1
    0 1 1
    0 1 1
    0 1 1
    0 1 1
    0 1 -1
    0 1 -1
    0 1 1
    0 1 1
    0 1 -1
    0 1 1
    0 1 -1
    0 1 1
    0 1 1
    0 1 1
    0 1 -1
    0 1 -1
    0 1 1
    0 1 1
    0 1 -1
    0 1 1
    0 1 -1
    0 1 -1
    0 1 -1
    -1 -1 -1
    -1 -1 -1
    1 -1 1
    -1 -1 -1
    1 -1 1
    1 -1 1
    -1 -1 -1
    1 -1 1
    -1 1 -1
    -1 1 -1
    1 1 1
    1 1 1
    -2 -1 -1
    -2 -1 -1
    2 -1 1
    2 -1 1
    -2 -1 -1
    2 -1 1
    2 -1 1
    2 -1 1
    2 -1 1
    2 -1 1
    2 -1 1
    -2 -1 -1
    -2 -1 -1
    2 -1 1
    -2 -1 -1
    -2 -1 -1
    -2 -1 -1
    -2 -1 -1
    2 -1 1
    -2 -1 -1
    -2 -1 -1
    2 -1 1
    2 -1 1
    -2 -1 -1
    2 1 1
    -2 1 -1
    -2 1 -1
    -2 1 -1
    2 1 1
    2 1 1
    2 1 1
    2 1 1
    2 1 1
    2 1 1
    -2 1 -1
    -2 1 -1
    -2 1 -1
    -2 1 -1
    -2 1 -1
    2 1 1
    -2 1 -1
    -2 1 -1
    2 1 1
    2 1 1
    -2 1 -1
    -2 1 -1
    -2 1 -1
    -2 1 -1
    -2 1 -1
    -3 -1 -1
    -3 1 -1
    3 1 1
    4 -1 1
    -4 -1 -1
    4 -1 1
    4 -1 1
    -4 -1 -1
    4 -1 1
    -4 -1 -1
    -4 -1 -1
    -4 1 -1
    -4 1 -1
    -4 1 -1
    4 1 1
    4 1 1
    4 1 1
    -4 1 -1
    4 1 1
    -5 -1 -1
    -5 -1 -1
    5 -1 1
    -5 -1 -1
    5 -1 1
    -5 -1 -1
    5 -1 1
    5 -1 1
    -5 -1 -1
    5 -1 1
    5 -1 1
    5 -1 1
    -5 -1 -1
    5 -1 1
    5 -1 1
    5 -1 1
    -5 -1 -1
    -5 -1 -1
    5 -1 1
    -5 -1 -1
    -5 -1 -1
    -5 -1 -1
    5 -1 1
    -5 -1 -1
    -5 1 -1
    5 1 1
    -5 1 -1
    -5 1 -1
    -5 1 -1
    5 1 1
    5 1 1
    5 1 1
    5 1 1
    5 1 1
    -5 1 -1
    5 1 1
    -5 1 -1
    -5 1 -1
    5 1 1
    -5 1 -1
    -5 1 -1
    5 1 1
    -5 1 -1
    5 1 1
    5 1 1
    5 1 1
    -5 1 -1
    5 1 1
    -5 1 -1
    6 -1 1
    6 -1 1
    -6 -1 -1
    6 -1 1
    6 -1 1
    -6 -1 -1
    6 -1 1
    -6 -1 -1
    6 -1 1
    6 -1 1
    -6 -1 -1
    -6 -1 -1
    -6 -1 -1
    -6 -1 -1
    6 -1 1
    -6 -1 -1
    6 -1 1
    6 -1 1
    -6 -1 -1
    -6 -1 -1
    -6 -1 -1
    -6 -1 -1
    6 -1 1
    6 -1 1
    6 1 1
    -6 1 -1
    -6 1 -1
    -6 1 -1
    6 1 1
    6 1 1
    6 1 1
    6 1 1
    -6 1 -1
    6 1 1
    -6 1 -1
    -6 1 -1
    -6 1 -1
    6 1 1
    -6 1 -1
    6 1 1
    6 1 1
    -6 1 -1
    -6 1 -1
    6 1 1
    -6 1 -1
    6 1 1
    6 1 1
    -6 1 -1
    6 1 1
    -7 -1 -1
    7 -1 1
    -7 -1 -1
    -7 -1 -1
    7 -1 1
    -7 -1 -1
    7 -1 1
    -7 -1 -1
    7 -1 1
    7 -1 1
    7 -1 1
    -7 -1 -1
    7 -1 1
    7 -1 1
    7 -1 1
    -7 -1 -1
    -7 -1 -1
    7 -1 1
    -7 -1 -1
    7 -1 1
    -7 1 -1
    7 1 1
    -7 1 -1
    7 1 1
    -7 1 -1
    -7 1 -1
    7 1 1
    7 1 1
    7 1 1
    -7 1 -1
    -7 1 -1
    7 1 1
    -7 1 -1
    -7 1 -1
    -7 1 -1
    7 1 1
    7 1 1
    7 1 1
    -7 1 -1
    -7 1 -1
    8 -1 1
    8 -1 1
    8 -1 1
    -8 -1 -1
    8 -1 1
    8 -1 1
    -8 -1 -1
    8 -1 1
    -8 -1 -1
    -8 -1 -1
    8 -1 1
    -8 -1 -1
    8 -1 1
    8 -1 1
    8 -1 1
    -8 -1 -1
    -8 -1 -1
    -8 -1 -1
    8 1 1
    -8 1 -1
    -8 1 -1
    8 1 1
    -8 1 -1
    8 1 1
    8 1 1
    -8 1 -1
    8 1 1
    -8 1 -1
    -8 1 -1
    -8 1 -1
    -8 1 -1
    8 1 1
    8 1 1
    8 1 1
    -8 1 -1
    9 -1 1
    9 -1 1
    9 -1 1
    -9 -1 -1
    -9 -1 -1
    -9 -1 -1
    9 -1 1
    9 -1 1
    -9 -1 -1
    9 -1 1
    -9 -1 -1
    9 -1 1
    9 -1 1
    9 -1 1
    -9 -1 -1
    -9 -1 -1
    -9 -1 -1
    -9 1 -1
    -9 1 -1
    9 1 1
    9 1 1
    9 1 1
    -9 1 -1
    -9 1 -1
    9 1 1
    9 1 1
    9 1 1
    9 1 1
    -9 1 -1
    -9 1 -1
    -9 1 -1
    9 1 1
    9 1 1
    -9 1 -1
    -9 1 -1
    -10 -1 -1
    10 -1 1
    -10 -1 -1
    10 -1 1
    -10 -1 -1
    10 -1 1
    -10 -1 -1
    10 -1 1
    -10 -1 -1
    -10 -1 -1
    10 -1 1
    10 -1 1
    10 -1 1
    10 -1 1
    10 1 1
    -10 1 -1
    10 1 1
    10 1 1
    10 1 1
    10 1 1
    -10 1 -1
    -10 1 -1
    -10 1 -1
    10 1 1
    10 1 1
    10 1 1
    -10 1 -1
    -10 1 -1
    -10 1 -1
    10 1 1
    10 1 1
    -10 1 -1
    -11 -1 -1
    -11 -1 -1
    -11 -1 -1
    11 -1 1
    -11 -1 -1
    11 -1 1
    11 -1 1
    11 -1 1
    11 -1 1
    11 -1 1
    11 -1 1
    -11 -1 -1
    11 1 1
    -11 1 -1
    11 1 1
    11 1 1
    -11 1 -1
    11 1 1
    11 1 1
    11 1 1
    -11 1 -1
    11 1 1
    -11 1 -1
    11 1 1
    -11 1 -1
    -12 -1 -1
    12 -1 1
    -12 -1 -1
    12 -1 1
    -12 -1 -1
    12 -1 1
    12 -1 1
    -12 -1 -1
    -12 -1 -1
    12 -1 1
    12 -1 1
    -12 -1 -1
    12 -1 1
    12 -1 1
    12 1 1
    -12 1 -1
    12 1 1
    12 1 1
    -12 1 -1
    12 1 1
    -12 1 -1
    -12 1 -1
    12 1 1
    -12 1 -1
    -12 1 -1
    12 1 1
    12 1 1
    13 -1 1
    13 -1 1
    -13 -1 -1
    13 -1 1
    -13 -1 -1
    -13 -1 -1
    -13 -1 -1
    13 -1 1
    -13 -1 -1
    13 -1 1
    -13 -1 -1
    13 -1 1
    13 -1 1
    13 1 1
    -13 1 -1
    13 1 1
    -13 1 -1
    13 1 1
    13 1 1
    -13 1 -1
    -13 1 -1
    13 1 1
    -13 1 -1
    13 1 1
    13 1 1
    13 1 1
    -13 1 -1
    14 -1 1
    14 -1 1
    14 -1 1
    -14 -1 -1
    14 -1 1
    14 -1 1
    14 -1 1
    -14 -1 -1
    -14 -1 -1
    14 -1 1
    -14 -1 -1
    -14 -1 -1
    14 1 1
    14 1 1
    -14 1 -1
    -14 1 -1
    14 1 1
    -14 1 -1
    14 1 1
    14 1 1
    14 1 1
    14 1 1
    -14 1 -1
    -14 1 -1
    -14 1 -1
    14 -2 -1
    14 -2 -1
    -14 -2 1
    -14 -2 1
    -14 -2 1
    14 -2 -1
    -14 -2 1
    -14 -2 1
    14 -2 -1
    14 -2 -1
    -14 -2 1
    14 2 -1
    14 2 -1
    -14 2 1
    -14 2 1
    14 2 -1
    14 2 -1
    14 2 -1
    -14 2 1
    -14 2 1
    14 2 -1
    14 2 -1
    14 2 -1
    13 -2 -1
    -13 -2 1
    -13 -2 1
    -13 -2 1
    13 -2 -1
    13 -2 -1
    -13 -2 1
    -13 -2 1
    -13 -2 1
    13 -2 -1
    -13 -2 1
    13 2 -1
    -13 2 1
    13 2 -1
    -13 2 1
    13 2 -1
    -13 2 1
    13 2 -1
    13 2 -1
    13 2 -1
    13 2 -1
    -13 2 1
    13 2 -1
    -13 2 1
    -12 -2 1
    12 -2 -1
    12 -2 -1
    12 -2 -1
    12 -2 -1
    -12 -2 1
    12 -2 -1
    -12 -2 1
    -12 -2 1
    -12 -2 1
    -12 -2 1
    12 -2 -1
    -12 -2 1
    12 2 -1
    12 2 -1
    -12 2 1
    -12 2 1
    12 2 -1
    -12 2 1
    12 2 -1
    12 2 -1
    12 2 -1
    12 2 -1
    -12 2 1
    12 2 -1
    -12 2 1
    -11 -2 1
    -11 -2 1
    11 -2 -1
    -11 -2 1
    -11 -2 1
    11 -2 -1
    11 -2 -1
    11 -2 -1
    -11 -2 1
    -11 -2 1
    11 -2 -1
    11 -2 -1
    -11 -2 1
    11 -2 -1
    11 2 -1
    11 2 -1
    -11 2 1
    -11 2 1
    11 2 -1
    11 2 -1
    11 2 -1
    -11 2 1
    11 2 -1
    -11 2 1
    11 2 -1
    -11 2 1
    -11 2 1
    -11 2 1
    11 2 -1
    -10 -2 1
    -10 -2 1
    10 -2 -1
    10 -2 -1
    10 -2 -1
    -10 -2 1
    10 -2 -1
    -10 -2 1
    10 -2 -1
    10 -2 -1
    10 -2 -1
    10 -2 -1
    -10 -2 1
    -10 -2 1
    -10 -2 1
    10 2 -1
    -10 2 1
    -10 2 1
    10 2 -1
    -10 2 1
    -10 2 1
    -10 2 1
    10 2 -1
    -10 2 1
    10 2 -1
    10 2 -1
    10 2 -1
    -10 2 1
    9 -2 -1
    -9 -2 1
    9 -2 -1
    -9 -2 1
    -9 -2 1
    9 -2 -1
    9 -2 -1
    -9 -2 1
    -9 -2 1
    -9 -2 1
    9 -2 -1
    9 -2 -1
    9 -2 -1
    9 -2 -1
    9 2 -1
    9 2 -1
    -9 2 1
    -9 2 1
    9 2 -1
    -9 2 1
    9 2 -1
    -9 2 1
    -9 2 1
    9 2 -1
    -9 2 1
    9 2 -1
    -9 2 1
    9 2 -1
    9 2 -1
    -8 -2 1
    8 -2 -1
    -8 -2 1
    8 -2 -1
    8 -2 -1
    8 -2 -1
    -8 -2 1
    8 -2 -1
    -8 -2 1
    8 -2 -1
    -8 -2 1
    8 -2 -1
    8 -2 -1
    -8 -2 1
    -8 -2 1
    8 2 -1
    -8 2 1
    -8 2 1
    8 2 -1
    -8 2 1
    8 2 -1
    -8 2 1
    8 2 -1
    -8 2 1
    8 2 -1
    -8 2 1
    -8 2 1
    8 2 -1
    8 2 -1
    -8 2 1
    8 2 -1
    -7 -2 1
    7 -2 -1
    7 -2 -1
    -7 -2 1
    -7 -2 1
    7 -2 -1
    -7 -2 1
    7 -2 -1
    7 -2 -1
    7 -2 -1
    -7 -2 1
    7 -2 -1
    7 -2 -1
    -7 -2 1
    -7 -2 1
    7 -2 -1
    7 2 -1
    7 2 -1
    -7 2 1
    -7 2 1
    7 2 -1
    -7 2 1
    -7 2 1
    -7 2 1
    7 2 -1
    -7 2 1
    -7 2 1
    7 2 -1
    -7 2 1
    7 2 -1
    -7 2 1
    7 2 -1
    7 2 -1
    6 -2 -1
    6 -2 -1
    -6 -2 1
    -6 -2 1
    6 -2 -1
    -6 -2 1
    -6 -2 1
    6 -2 -1
    6 -2 -1
    6 -2 -1
    6 -2 -1
    6 -2 -1
    -6 -2 1
    -6 -2 1
    -6 -2 1
    6 -2 -1
    6 2 -1
    -6 2 1
    6 2 -1
    -6 2 1
    -6 2 1
    6 2 -1
    -6 2 1
    -6 2 1
    -6 2 1
    6 2 -1
    6 2 -1
    -6 2 1
    -6 2 1
    6 2 -1
    -6 2 1
    6 2 -1
    6 2 -1
    6 2 -1
    -6 2 1
    -6 2 1
    -5 -2 1
    -5 -2 1
    5 -2 -1
    -5 -2 1
    5 -2 -1
    5 -2 -1
    5 -2 -1
    5 -2 -1
    5 -2 -1
    5 -2 -1
    -5 -2 1
    -5 -2 1
    -5 -2 1
    -5 -2 1
    5 -2 -1
    -5 -2 1
    5 -2 -1
    -5 -2 1
    5 -2 -1
    -5 -2 1
    5 -2 -1
    5 -2 -1
    5 2 -1
    5 2 -1
    -5 2 1
    5 2 -1
    -5 2 1
    -5 2 1
    5 2 -1
    -5 2 1
    -5 2 1
    -5 2 1
    -5 2 1
    5 2 -1
    -5 2 1
    -5 2 1
    5 2 -1
    -5 2 1
    5 2 -1
    -5 2 1
    -5 2 1
    5 2 -1
    -5 2 1
    5 2 -1
    5 2 -1
    -5 2 1
    -4 -2 1
    -4 -2 1
    -4 -2 1
    -4 2 1
    4 2 -1
    4 2 -1
    4 2 -1
    4 2 -1
    -4 2 1
    -3 -2 1
    3 -2 -1
    -3 -2 1
    -3 -2 1
    3 -2 -1
    3 -2 -1
    -3 -2 1
    -3 -2 1
    3 -2 -1
    -3 -2 1
    3 2 -1
    3 2 -1
    3 2 -1
    3 2 -1
    -3 2 1
    -3 2 1
    3 2 -1
    -3 2 1
    2 -2 -1
    -2 -2 1
    -2 -2 1
    -2 -2 1
    -2 -2 1
    -2 -2 1
    2 -2 -1
    -2 -2 1
    -2 -2 1
    2 -2 -1
    2 -2 -1
    -2 -2 1
    -2 -2 1
    -2 -2 1
    2 -2 -1
    -2 -2 1
    -2 -2 1
    -2 -2 1
    2 -2 -1
    2 -2 -1
    2 -2 -1
    2 -2 -1
    -2 -2 1
    2 -2 -1
    -2 -2 1
    2 2 -1
    2 2 -1
    -2 2 1
    -2 2 1
    -2 2 1
    -2 2 1
    -2 2 1
    2 2 -1
    -2 2 1
    -2 2 1
    2 2 -1
    2 2 -1
    -2 2 1
    2 2 -1
    -2 2 1
    -2 2 1
    -2 2 1
    2 2 -1
    -2 2 1
    2 2 -1
    2 2 -1
    2 2 -1
    -2 2 1
    2 2 -1
    -1 -2 1
    -1 -2 1
    1 -2 -1
    -1 -2 1
    1 -2 -1
    -1 -2 1
    1 -2 -1
    -1 -2 1
    -1 -2 1
    1 -2 -1
    -1 -2 1
    -1 -2 1
    -1 -2 1
    -1 -2 1
    1 2 -1
    -1 2 1
    1 2 -1
    1 2 -1
    -1 2 1
    1 2 -1
    -1 2 1
    1 2 -1
    1 2 -1
    1 2 -1
    -1 2 1
    1 2 -1
    -1 2 1
    -1 2 1
    1 2 -1
    0 -2 1
    0 -2 1
    0 -2 -1
    0 -2 1
    0 -2 -1
    0 -2 -1
    0 -2 1
    0 -2 -1
    0 2 1
    0 2 1
    0 2 -1
    0 2 -1
    0 2 1
    0 2 -1
    0 2 -1
    0 2 1
    -1 -2 -1
    -1 -2 -1
    -1 -2 -1
    1 -2 1
    -1 -2 -1
    -1 -2 -1
    -1 -2 -1
    -1 -2 -1
    1 -2 1
    1 -2 1
    -1 -2 -1
    -1 -2 -1
    -1 -2 -1
    -1 -2 -1
    1 -2 1
    1 -2 1
    1 -2 1
    -1 -2 -1
    1 -2 1
    -1 -2 -1
    -1 -2 -1
    -1 -2 -1
    1 -2 1
    1 -2 1
    -1 -2 -1
    1 -2 1
    1 -2 1
    -1 2 -1
    -1 2 -1
    1 2 1
    1 2 1
    -1 2 -1
    1 2 1
    -1 2 -1
    -1 2 -1
    1 2 1
    -1 2 -1
    1 2 1
    1 2 1
    1 2 1
    -1 2 -1
    1 2 1
    1 2 1
    -1 2 -1
    1 2 1
    1 2 1
    1 2 1
    -1 2 -1
    1 2 1
    -1 2 -1
    -1 2 -1
    -1 2 -1
    -1 2 -1
    1 2 1
    -1 2 -1
    -2 -2 -1
    2 -2 1
    -2 -2 -1
    2 -2 1
    2 -2 1
    2 -2 1
    -2 -2 -1
    -2 -2 -1
    2 2 1
    -2 2 -1
    -2 2 -1
    -2 2 -1
    2 2 1
    -2 2 -1
    2 2 1
    2 2 1
    3 -2 1
    3 -2 1
    -3 -2 -1
    3 -2 1
    3 -2 1
    3 -2 1
    3 -2 1
    3 -2 1
    3 -2 1
    -3 -2 -1
    -3 -2 -1
    -3 -2 -1
    3 -2 1
    -3 -2 -1
    3 -2 1
    -3 -2 -1
    -3 -2 -1
    3 -2 1
    -3 -2 -1
    -3 -2 -1
    3 -2 1
    -3 -2 -1
    3 -2 1
    -3 -2 -1
    3 2 1
    -3 2 -1
    3 2 1
    -3 2 -1
    3 2 1
    -3 2 -1
    -3 2 -1
    -3 2 -1
    -3 2 -1
    3 2 1
    3 2 1
    -3 2 -1
    -3 2 -1
    -3 2 -1
    -3 2 -1
    3 2 1
    3 2 1
    3 2 1
    3 2 1
    -3 2 -1
    -3 2 -1
    -3 2 -1
    -3 2 -1
    3 2 1
    4 -2 1
    -4 -2 -1
    4 -2 1
    4 -2 1
    4 -2 1
    -4 -2 -1
    -4 -2 -1
    4 -2 1
    -4 -2 -1
    -4 -2 -1
    4 -2 1
    4 -2 1
    -4 -2 -1
    -4 -2 -1
    4 -2 1
    4 -2 1
    4 -2 1
    -4 -2 -1
    -4 -2 -1
    4 -2 1
    4 -2 1
    4 -2 1
    -4 -2 -1
    -4 -2 -1
    -4 -2 -1
    4 2 1
    4 2 1
    -4 2 -1
    -4 2 -1
    4 2 1
    4 2 1
    4 2 1
    -4 2 -1
    4 2 1
    4 2 1
    -4 2 -1
    4 2 1
    4 2 1
    -4 2 -1
    -4 2 -1
    -4 2 -1
    -4 2 -1
    -4 2 -1
    -4 2 -1
    -4 2 -1
    -4 2 -1
    -4 2 -1
    -4 2 -1
    -4 2 -1
    -5 -2 -1
    5 -2 1
    5 -2 1
    5 -2 1
    5 -2 1
    -5 -2 -1
    -5 -2 -1
    5 -2 1
    5 -2 1
    -5 -2 -1
    -5 -2 -1
    5 -2 1
    -5 -2 -1
    5 -2 1
    5 -2 1
    -5 2 -1
    5 2 1
    5 2 1
    5 2 1
    5 2 1
    -5 2 -1
    5 2 1
    -5 2 -1
    6 -2 1
    6 -2 1
    -6 -2 -1
    -6 -2 -1
    6 -2 1
    6 -2 1
    6 -2 1
    6 -2 1
    6 -2 1
    6 -2 1
    6 -2 1
    6 -2 1
    6 -2 1
    -6 -2 -1
    -6 -2 -1
    -6 -2 -1
    -6 -2 -1
    -6 -2 -1
    -6 2 -1
    -6 2 -1
    -6 2 -1
    6 2 1
    6 2 1
    6 2 1
    6 2 1
    -6 2 -1
    6 2 1
    -6 2 -1
    6 2 1
    -6 2 -1
    6 2 1
    6 2 1
    6 2 1
    6 2 1
    -6 2 -1
    -6 2 -1
    -6 2 -1
    -6 2 -1
    -6 2 -1
    -7 -2 -1
    -7 -2 -1
    7 -2 1
    7 -2 1
    -7 -2 -1
    7 -2 1
    7 -2 1
    -7 -2 -1
    -7 -2 -1
    7 -2 1
    7 -2 1
    -7 -2 -1
    7 -2 1
    -7 -2 -1
    7 -2 1
    7 2 1
    7 2 1
    7 2 1
    7 2 1
    7 2 1
    -7 2 -1
    -7 2 -1
    -7 2 -1
    7 2 1
    7 2 1
    7 2 1
    -7 2 -1
    7 2 1
    -7 2 -1
    -7 2 -1
    7 2 1
    -7 2 -1
    -7 2 -1
    -7 2 -1
    -7 2 -1
    -8 -2 -1
    -8 -2 -1
    -8 -2 -1
    -8 -2 -1
    -8 -2 -1
    8 -2 1
    -8 -2 -1
    8 -2 1
    8 -2 1
    8 -2 1
    -8 -2 -1
    8 2 1
    -8 2 -1
    -8 2 -1
    -8 2 -1
    8 2 1
    -8 2 -1
    8 2 1
    8 2 1
    -8 2 -1
    -8 2 -1
    8 2 1
    -8 2 -1
    -8 2 -1
    8 2 1
    8 2 1
    8 2 1
    -8 2 -1
    8 2 1
    9 -2 1
    -9 -2 -1
    -9 -2 -1
    -9 -2 -1
    -9 -2 -1
    9 -2 1
    -9 -2 -1
    9 -2 1
    9 -2 1
    9 -2 1
    -9 -2 -1
    9 2 1
    -9 2 -1
    9 2 1
    -9 2 -1
    9 2 1
    9 2 1
    -9 2 -1
    -9 2 -1
    -9 2 -1
    -9 2 -1
    9 2 1
    9 2 1
    -9 2 -1
    9 2 1
    9 2 1
    -10 -2 -1
    -10 -2 -1
    -10 -2 -1
    10 -2 1
    -10 -2 -1
    10 -2 1
    10 -2 1
    10 -2 1
    -10 -2 -1
    10 -2 1
    -10 -2 -1
    10 -2 1
    -10 -2 -1
    10 2 1
    10 2 1
    10 2 1
    10 2 1
    -10 2 -1
    -10 2 -1
    -10 2 -1
    -10 2 -1
    -10 2 -1
    -10 2 -1
    -10 2 -1
    10 2 1
    10 2 1
    10 2 1
    -10 2 -1
    11 -2 1
    -11 -2 -1
    -11 -2 -1
    11 -2 1
    11 -2 1
    -11 -2 -1
    -11 -2 -1
    11 -2 1
    11 -2 1
    -11 -2 -1
    -11 -2 -1
    11 -2 1
    11 -2 1
    11 2 1
    11 2 1
    11 2 1
    -11 2 -1
    -11 2 -1
    -11 2 -1
    11 2 1
    -11 2 -1
    -11 2 -1
    11 2 1
    -11 2 -1
    11 2 1
    -11 2 -1
    11 2 1
    11 2 1
    12 -2 1
    12 -2 1
    12 -2 1
    -12 -2 -1
    -12 -2 -1
    -12 -2 -1
    12 -2 1
    -12 -2 -1
    12 -2 1
    -12 -2 -1
    12 -2 1
    -12 -2 -1
    -12 -2 -1
    12 2 1
    -12 2 -1
    12 2 1
    12 2 1
    12 2 1
    12 2 1
    12 2 1
    -12 2 -1
    -12 2 -1
    -12 2 -1
    -12 2 -1
    12 2 1
    -13 -2 -1
    -13 -2 -1
    13 -2 1
    13 -2 1
    -13 -2 -1
    13 -2 1
    -13 -2 -1
    13 -2 1
    -13 -2 -1
    -13 -2 -1
    13 -2 1
    -13 2 -1
    13 2 1
    13 2 1
    13 2 1
    -13 2 -1
    -13 2 -1
    13 2 1
    13 2 1
    13 2 1
    13 2 1
    -13 2 -1
    -13 2 -1
    13 2 1
    -14 -2 -1
    -14 -2 -1
    14 -2 1
    14 -2 1
    -14 -2 -1
    -14 -2 -1
    -14 -2 -1
    14 -2 1
    -14 -2 -1
    14 -2 1
    14 -2 1
    14 2 1
    14 2 1
    -14 2 -1
    14 2 1
    14 2 1
    14 2 1
    -14 2 -1
    -14 2 -1
    -14 2 -1
    -14 2 -1
    14 2 1
    -13 -3 1
    -13 -3 1
    13 -3 -1
    -13 -3 1
    -13 -3 1
    13 -3 -1
    -13 -3 1
    13 -3 -1
    13 -3 -1
    -13 -3 1
    13 -3 -1
    -13 -3 1
    13 3 -1
    -13 3 1
    13 3 -1
    13 3 -1
    -13 3 1
    -13 3 1
    13 3 -1
    13 3 -1
    13 3 -1
    -13 3 1
    -13 3 1
    12 -3 -1
    12 -3 -1
    12 -3 -1
    -12 -3 1
    -12 -3 1
    -12 -3 1
    -12 -3 1
    -12 -3 1
    12 -3 -1
    12 -3 -1
    -12 -3 1
    -12 -3 1
    12 3 -1
    12 3 -1
    12 3 -1
    -12 3 1
    12 3 -1
    12 3 -1
    -12 3 1
    -12 3 1
    -12 3 1
    -12 3 1
    12 3 -1
    12 3 -1
    11 -3 -1
    -11 -3 1
    11 -3 -1
    -11 -3 1
    -11 -3 1
    11 -3 -1
    -11 -3 1
    11 -3 -1
    -11 -3 1
    -11 -3 1
    11 -3 -1
    -11 -3 1
    -11 3 1
    -11 3 1
    11 3 -1
    11 3 -1
    -11 3 1
    -11 3 1
    11 3 -1
    11 3 -1
    -11 3 1
    11 3 -1
    -11 3 1
    11 3 -1
    11 3 -1
    -10 -3 1
    10 -3 -1
    -10 -3 1
    10 -3 -1
    -10 -3 1
    10 -3 -1
    10 -3 -1
    10 -3 -1
    10 -3 -1
    -10 -3 1
    -10 -3 1
    -10 -3 1
    -10 -3 1
    10 3 -1
    10 3 -1
    10 3 -1
    10 3 -1
    -10 3 1
    -10 3 1
    -10 3 1
    10 3 -1
    -10 3 1
    10 3 -1
    -10 3 1
    -10 3 1
    -10 3 1
    10 3 -1
    9 -3 -1
    -9 -3 1
    9 -3 -1
    -9 -3 1
    9 -3 -1
    -9 -3 1
    9 -3 -1
    -9 -3 1
    -9 -3 1
    -9 -3 1
    9 -3 -1
    -9 -3 1
    9 -3 -1
    9 3 -1
    9 3 -1
    9 3 -1
    9 3 -1
    -9 3 1
    -9 3 1
    -9 3 1
    -9 3 1
    9 3 -1
    -9 3 1
    -9 3 1
    8 -3 -1
    8 -3 -1
    8 -3 -1
    -8 -3 1
    -8 -3 1
    -8 -3 1
    -8 -3 1
    8 -3 -1
    -8 -3 1
    -8 -3 1
    8 -3 -1
    -8 -3 1
    8 -3 -1
    -8 3 1
    8 3 -1
    -8 3 1
    -8 3 1
    -8 3 1
    -8 3 1
    8 3 -1
    8 3 -1
    8 3 -1
    -8 3 1
    8 3 -1
    -8 3 1
    -8 3 1
    8 3 -1
    8 3 -1
    7 -3 -1
    7 -3 -1
    7 -3 -1
    7 -3 -1
    7 -3 -1
    7 -3 -1
    -7 -3 1
    -7 -3 1
    -7 -3 1
    -7 -3 1
    7 -3 -1
    -7 -3 1
    -7 -3 1
    -7 -3 1
    7 -3 -1
    -7 3 1
    7 3 -1
    7 3 -1
    7 3 -1
    -7 3 1
    -7 3 1
    -7 3 1
    -7 3 1
    -7 3 1
    -7 3 1
    -7 3 1
    -7 3 1
    7 3 -1
    7 3 -1
    -7 3 1
    7 3 -1
    7 3 -1
    6 -3 -1
    -6 -3 1
    6 -3 -1
    -6 -3 1
    6 -3 -1
    -6 -3 1
    -6 -3 1
    6 -3 -1
    -6 -3 1
    6 -3 -1
    -6 -3 1
    -6 -3 1
    6 -3 -1
    -6 -3 1
    6 -3 -1
    6 -3 -1
    -6 -3 1
    6 3 -1
    -6 3 1
    6 3 -1
    -6 3 1
    -6 3 1
    6 3 -1
    -6 3 1
    6 3 -1
    -6 3 1
    -6 3 1
    6 3 -1
    6 3 -1
    6 3 -1
    -6 3 1
    6 3 -1
    -6 3 1
    -6 3 1
    -6 3 1
    -6 3 1
    -5 -3 1
    5 -3 -1
    5 -3 -1
    5 -3 -1
    5 -3 -1
    -5 -3 1
    5 -3 -1
    -5 -3 1
    -5 -3 1
    5 -3 -1
    -5 -3 1
    -5 -3 1
    5 -3 -1
    5 -3 -1
    -5 -3 1
    -5 3 1
    -5 3 1
    -5 3 1
    5 3 -1
    -5 3 1
    5 3 -1
    -5 3 1
    -5 3 1
    -5 3 1
    5 3 -1
    5 3 -1
    -5 3 1
    5 3 -1
    -5 3 1
    5 3 -1
    -5 3 1
    5 3 -1
    -4 -3 1
    -4 -3 1
    -4 -3 1
    -4 -3 1
    -4 -3 1
    -4 -3 1
    4 -3 -1
    -4 -3 1
    4 -3 -1
    -4 -3 1
    4 -3 -1
    4 -3 -1
    4 -3 -1
    4 -3 -1
    4 -3 -1
    -4 -3 1
    -4 -3 1
    -4 -3 1
    -4 -3 1
    4 -3 -1
    -4 3 1
    4 3 -1
    4 3 -1
    -4 3 1
    -4 3 1
    -4 3 1
    -4 3 1
    -4 3 1
    4 3 -1
    4 3 -1
    4 3 -1
    4 3 -1
    4 3 -1
    4 3 -1
    -4 3 1
    -4 3 1
    -3 -3 1
    3 -3 -1
    3 -3 -1
    -3 -3 1
    -3 -3 1
    3 -3 -1
    3 -3 -1
    -3 -3 1
    3 -3 -1
    -3 -3 1
    3 -3 -1
    3 -3 -1
    3 -3 -1
    3 -3 -1
    -3 -3 1
    3 -3 -1
    -3 -3 1
    -3 -3 1
    -3 -3 1
    3 -3 -1
    -3 -3 1
    -3 -3 1
    3 3 -1
    3 3 -1
    -3 3 1
    -3 3 1
    -3 3 1
    3 3 -1
    3 3 -1
    -3 3 1
    3 3 -1
    -3 3 1
    3 3 -1
    3 3 -1
    -3 3 1
    3 3 -1
    -3 3 1
    -3 3 1
    3 3 -1
    2 -3 -1
    -2 -3 1
    2 -3 -1
    2 -3 -1
    2 -3 -1
    2 -3 -1
    -2 -3 1
    2 -3 -1
    -2 -3 1
    2 -3 -1
    -2 -3 1
    -2 -3 1
    -2 -3 1
    -2 -3 1
    -2 -3 1
    -2 -3 1
    -2 -3 1
    -2 -3 1
    -2 -3 1
    2 -3 -1
    2 -3 -1
    2 -3 -1
    -2 3 1
    -2 3 1
    -2 3 1
    2 3 -1
    2 3 -1
    -2 3 1
    -2 3 1
    2 3 -1
    -2 3 1
    2 3 -1
    -2 3 1
    2 3 -1
    2 3 -1
    2 3 -1
    -2 3 1
    2 3 -1
    2 3 -1
    -2 3 1
    -2 3 1
    2 3 -1
    2 3 -1
    -2 3 1
    1 -3 -1
    -1 -3 1
    1 -3 -1
    1 -3 -1
    -1 -3 1
    -1 -3 1
    -1 -3 1
    -1 -3 1
    1 -3 -1
    1 -3 -1
    1 -3 -1
    1 -3 -1
    1 -3 -1
    -1 -3 1
    -1 -3 1
    -1 -3 1
    -1 -3 1
    -1 -3 1
    -1 -3 1
    -1 -3 1
    1 -3 -1
    1 -3 -1
    1 -3 -1
    1 -3 -1
    -1 -3 1
    1 3 -1
    1 3 -1
    1 3 -1
    -1 3 1
    1 3 -1
    1 3 -1
    1 3 -1
    -1 3 1
    1 3 -1
    1 3 -1
    -1 3 1
    1 3 -1
    -1 3 1
    1 3 -1
    -1 3 1
    -1 3 1
    -1 3 1
    -1 3 1
    1 3 -1
    -1 3 1
    0 -3 -1
    0 -3 -1
    0 -3 -1
    0 -3 1
    0 -3 -1
    0 -3 -1
    0 -3 1
    0 -3 1
    0 -3 -1
    0 -3 1
    0 -3 -1
    0 -3 1
    0 -3 1
    0 -3 -1
    0 -3 1
    0 -3 -1
    0 -3 1
    0 -3 1
    0 -3 -1
    0 -3 -1
    0 -3 -1
    0 -3 1
    0 -3 1
    0 -3 1
    0 -3 -1
    0 -3 1
    0 3 -1
    0 3 1
    0 3 1
    0 3 1
    0 3 -1
    0 3 1
    0 3 -1
    0 3 -1
    0 3 1
    0 3 -1
    0 3 1
    0 3 -1
    0 3 -1
    0 3 -1
    0 3 1
    0 3 1
    0 3 1
    0 3 -1
    0 3 -1
    0 3 -1
    1 -3 1
    1 -3 1
    -1 -3 -1
    1 -3 1
    -1 -3 -1
    -1 -3 -1
    1 -3 1
    -1 -3 -1
    -1 -3 -1
    1 -3 1
    1 -3 1
    1 -3 1
    1 -3 1
    -1 -3 -1
    1 -3 1
    1 -3 1
    1 -3 1
    -1 -3 -1
    1 -3 1
    -1 -3 -1
    -1 -3 -1
    1 -3 1
    1 -3 1
    -1 -3 -1
    1 -3 1
    -1 -3 -1
    -1 -3 -1
    -1 3 -1
    -1 3 -1
    -1 3 -1
    1 3 1
    -1 3 -1
    1 3 1
    -1 3 -1
    -1 3 -1
    1 3 1
    -1 3 -1
    -1 3 -1
    -1 3 -1
    1 3 1
    1 3 1
    -1 3 -1
    1 3 1
    1 3 1
    1 3 1
    1 3 1
    1 3 1
    1 3 1
    2 -3 1
    -2 -3 -1
    -2 -3 -1
    -2 -3 -1
    -2 -3 -1
    -2 -3 -1
    -2 -3 -1
    -2 -3 -1
    2 -3 1
    2 -3 1
    2 -3 1
    2 -3 1
    -2 -3 -1
    2 -3 1
    -2 -3 -1
    2 -3 1
    2 -3 1
    2 -3 1
    2 -3 1
    2 -3 1
    -2 -3 -1
    2 -3 1
    -2 -3 -1
    -2 -3 -1
    -2 3 -1
    2 3 1
    -2 3 -1
    -2 3 -1
    -2 3 -1
    -2 3 -1
    2 3 1
    -2 3 -1
    -2 3 -1
    -2 3 -1
    -2 3 -1
    -2 3 -1
    2 3 1
    -2 3 -1
    2 3 1
    2 3 1
    2 3 1
    2 3 1
    2 3 1
    2 3 1
    3 -3 1
    -3 -3 -1
    3 -3 1
    -3 -3 -1
    -3 -3 -1
    3 -3 1
    -3 -3 -1
    -3 -3 -1
    -3 -3 -1
    -3 -3 -1
    -3 -3 -1
    3 -3 1
    3 -3 1
    -3 -3 -1
    3 -3 1
    -3 -3 -1
    3 -3 1
    -3 -3 -1
    3 -3 1
    -3 -3 -1
    3 -3 1
    3 -3 1
    3 -3 1
    -3 3 -1
    -3 3 -1
    -3 3 -1
    -3 3 -1
    3 3 1
    3 3 1
    3 3 1
    -3 3 -1
    3 3 1
    3 3 1
    -3 3 -1
    3 3 1
    -3 3 -1
    3 3 1
    3 3 1
    -3 3 -1
    -3 3 -1
    -3 3 -1
    3 3 1
    4 -3 1
    -4 -3 -1
    4 -3 1
    4 -3 1
    4 -3 1
    -4 -3 -1
    4 -3 1
    -4 -3 -1
    4 -3 1
    -4 -3 -1
    4 -3 1
    -4 -3 -1
    -4 -3 -1
    -4 -3 -1
    -4 -3 -1
    4 -3 1
    -4 -3 -1
    4 3 1
    4 3 1
    4 3 1
    -4 3 -1
    4 3 1
    -4 3 -1
    -4 3 -1
    4 3 1
    4 3 1
    -4 3 -1
    -4 3 -1
    -4 3 -1
    -4 3 -1
    -4 3 -1
    -4 3 -1
    4 3 1
    -4 3 -1
    -4 3 -1
    -4 3 -1
    -4 3 -1
    -5 -3 -1
    5 -3 1
    -5 -3 -1
    -5 -3 -1
    5 -3 1
    -5 -3 -1
    5 -3 1
    5 -3 1
    5 -3 1
    5 -3 1
    5 -3 1
    -5 -3 -1
    -5 -3 -1
    5 -3 1
    -5 -3 -1
    5 -3 1
    -5 -3 -1
    -5 -3 -1
    -5 3 -1
    5 3 1
    -5 3 -1
    5 3 1
    -5 3 -1
    5 3 1
    5 3 1
    -5 3 -1
    -5 3 -1
    5 3 1
    5 3 1
    5 3 1
    -5 3 -1
    -5 3 -1
    -5 3 -1
    -5 3 -1
    -5 3 -1
    -5 3 -1
    5 3 1
    -5 3 -1
    6 -3 1
    6 -3 1
    -6 -3 -1
    -6 -3 -1
    6 -3 1
    6 -3 1
    -6 -3 -1
    6 -3 1
    6 -3 1
    6 -3 1
    -6 -3 -1
    6 -3 1
    -6 -3 -1
    -6 -3 -1
    6 -3 1
    6 -3 1
    -6 -3 -1
    -6 3 -1
    6 3 1
    6 3 1
    -6 3 -1
    -6 3 -1
    -6 3 -1
    6 3 1
    -6 3 -1
    6 3 1
    6 3 1
    6 3 1
    6 3 1
    -6 3 -1
    -6 3 -1
    -6 3 -1
    6 3 1
    -6 3 -1
    -6 3 -1
    -6 3 -1
    7 -3 1
    -7 -3 -1
    7 -3 1
    -7 -3 -1
    7 -3 1
    -7 -3 -1
    -7 -3 -1
    7 -3 1
    7 -3 1
    -7 -3 -1
    7 -3 1
    -7 -3 -1
    7 -3 1
    -7 -3 -1
    7 3 1
    -7 3 -1
    -7 3 -1
    -7 3 -1
    -7 3 -1
    -7 3 -1
    -7 3 -1
    -7 3 -1
    7 3 1
    -7 3 -1
    -7 3 -1
    -7 3 -1
    7 3 1
    7 3 1
    7 3 1
    7 3 1
    -7 3 -1
    -8 -3 -1
    8 -3 1
    -8 -3 -1
    8 -3 1
    -8 -3 -1
    8 -3 1
    8 -3 1
    -8 -3 -1
    -8 -3 -1
    8 -3 1
    -8 -3 -1
    8 3 1
    8 3 1
    8 3 1
    -8 3 -1
    8 3 1
    -8 3 -1
    -8 3 -1
    8 3 1
    -8 3 -1
    -8 3 -1
    8 3 1
    -8 3 -1
    8 3 1
    -8 3 -1
    -8 3 -1
    -9 -3 -1
    9 -3 1
    9 -3 1
    -9 -3 -1
    9 -3 1
    -9 -3 -1
    9 -3 1
    -9 -3 -1
    9 -3 1
    -9 -3 -1
    9 -3 1
    -9 -3 -1
    -9 -3 -1
    9 3 1
    9 3 1
    9 3 1
    -9 3 -1
    -9 3 -1
    -9 3 -1
    9 3 1
    9 3 1
    9 3 1
    -9 3 -1
    -9 3 -1
    -9 3 -1
    -9 3 -1
    9 3 1
    -9 3 -1
    10 -3 1
    -10 -3 -1
    -10 -3 -1
    10 -3 1
    10 -3 1
    -10 -3 -1
    -10 -3 -1
    10 -3 1
    -10 -3 -1
    -10 -3 -1
    10 -3 1
    -10 -3 -1
    10 3 1
    10 3 1
    10 3 1
    -10 3 -1
    -10 3 -1
    -10 3 -1
    10 3 1
    10 3 1
    10 3 1
    -10 3 -1
    -10 3 -1
    -10 3 -1
    -10 3 -1
    -11 -3 -1
    11 -3 1
    11 -3 1
    -11 -3 -1
    11 -3 1
    -11 -3 -1
    -11 -3 -1
    -11 -3 -1
    -11 -3 -1
    11 -3 1
    -11 3 -1
    -11 3 -1
    -11 3 -1
    11 3 1
    11 3 1
    11 3 1
    11 3 1
    -11 3 -1
    11 3 1
    -11 3 -1
    12 -3 1
    -12 -3 -1
    12 -3 1
    -12 -3 -1
    -12 -3 -1
    -12 -3 -1
    -12 -3 -1
    12 -3 1
    12 -3 1
    -12 -3 -1
    12 -3 1
    -12 3 -1
    12 3 1
    12 3 1
    12 3 1
    12 3 1
    12 3 1
    -12 3 -1
    12 3 1
    -12 3 -1
    -12 3 -1
    12 3 1
    -12 3 -1
    13 -3 1
    13 -3 1
    -13 -3 -1
    13 -3 1
    13 -3 1
    -13 -3 -1
    13 3 1
    13 3 1
    13 3 1
    -13 3 -1
    -13 3 -1
    13 3 1
    -11 -4 1
    11 -4 -1
    -11 -4 1
    -11 -4 1
    -11 -4 1
    -11 -4 1
    -11 -4 1
    -11 -4 1
    11 -4 -1
    11 -4 -1
    11 -4 -1
    -11 -4 1
    11 -4 -1
    11 4 -1
    -11 4 1
    11 4 -1
    -11 4 1
    11 4 -1
    11 4 -1
    11 4 -1
    11 4 -1
    11 4 -1
    -11 4 1
    -10 -4 1
    -10 -4 1
    -10 -4 1
    -10 -4 1
    10 -4 -1
    10 -4 -1
    -10 -4 1
    -10 -4 1
    -10 -4 1
    -10 -4 1
    -10 -4 1
    10 -4 -1
    10 -4 -1
    10 -4 -1
    10 4 -1
    -10 4 1
    -10 4 1
    10 4 -1
    -10 4 1
    -10 4 1
    10 4 -1
    10 4 -1
    10 4 -1
    -10 4 1
    10 4 -1
    10 4 -1
    -9 -4 1
    9 -4 -1
    -9 -4 1
    -9 -4 1
    9 -4 -1
    -9 -4 1
    9 -4 -1
    9 -4 -1
    -9 -4 1
    -9 -4 1
    -9 -4 1
    -9 -4 1
    9 -4 -1
    -9 -4 1
    -9 4 1
    9 4 -1
    9 4 -1
    -9 4 1
    -9 4 1
    9 4 -1
    -9 4 1
    9 4 -1
    9 4 -1
    -9 4 1
    9 4 -1
    -9 4 1
    -8 -4 1
    -8 -4 1
    8 -4 -1
    -8 -4 1
    -8 -4 1
    8 -4 -1
    8 -4 -1
    -8 -4 1
    -8 -4 1
    -8 -4 1
    -8 -4 1
    -8 -4 1
    8 -4 -1
    8 4 -1
    8 4 -1
    -8 4 1
    -8 4 1
    8 4 -1
    -8 4 1
    8 4 -1
    -8 4 1
    -8 4 1
    8 4 -1
    -8 4 1
    8 4 -1
    7 -4 -1
    -7 -4 1
    7 -4 -1
    -7 -4 1
    7 -4 -1
    -7 -4 1
    7 -4 -1
    -7 -4 1
    -7 -4 1
    -7 -4 1
    7 -4 -1
    -7 -4 1
    -7 -4 1
    7 -4 -1
    7 -4 -1
    7 -4 -1
    7 4 -1
    -7 4 1
    7 4 -1
    -7 4 1
    7 4 -1
    -7 4 1
    -7 4 1
    7 4 -1
    7 4 -1
    7 4 -1
    -7 4 1
    -7 4 1
    7 4 -1
    6 -4 -1
    6 -4 -1
    -6 -4 1
    6 -4 -1
    -6 -4 1
    6 -4 -1
    -6 -4 1
    6 -4 -1
    -6 -4 1
    -6 -4 1
    -6 -4 1
    6 -4 -1
    6 -4 -1
    -6 -4 1
    -6 -4 1
    6 4 -1
    -6 4 1
    -6 4 1
    -6 4 1
    -6 4 1
    6 4 -1
    -6 4 1
    -6 4 1
    6 4 -1
    -6 4 1
    -6 4 1
    6 4 -1
    6 4 -1
    -5 -4 1
    5 -4 -1
    -5 -4 1
    5 -4 -1
    -5 -4 1
    5 -4 -1
    5 -4 -1
    5 -4 -1
    5 -4 -1
    -5 -4 1
    -5 -4 1
    -5 -4 1
    -5 -4 1
    5 -4 -1
    -5 -4 1
    5 -4 -1
    5 4 -1
    -5 4 1
    5 4 -1
    -5 4 1
    -5 4 1
    -5 4 1
    5 4 -1
    -5 4 1
    5 4 -1
    -5 4 1
    5 4 -1
    5 4 -1
    -5 4 1
    -5 4 1
    5 4 -1
    4 -4 -1
    4 -4 -1
    -4 -4 1
    4 -4 -1
    -4 -4 1
    4 -4 -1
    4 -4 -1
    4 -4 -1
    -4 -4 1
    -4 -4 1
    -4 -4 1
    -4 -4 1
    4 -4 -1
    4 -4 -1
    -4 -4 1
    -4 -4 1
    -4 -4 1
    4 -4 -1
    -4 -4 1
    -4 -4 1
    -4 -4 1
    4 4 -1
    -4 4 1
    4 4 -1
    -4 4 1
    -4 4 1
    -4 4 1
    4 4 -1
    4 4 -1
    -4 4 1
    -4 4 1
    4 4 -1
    4 4 -1
    -4 4 1
    -4 4 1
    -3 -4 1
    -3 -4 1
    -3 -4 1
    3 -4 -1
    -3 -4 1
    3 -4 -1
    -3 -4 1
    3 -4 -1
    3 -4 -1
    -3 -4 1
    3 -4 -1
    -3 -4 1
    3 -4 -1
    -3 -4 1
    3 -4 -1
    3 -4 -1
    -3 -4 1
    3 -4 -1
    3 -4 -1
    -3 -4 1
    3 4 -1
    -3 4 1
    3 4 -1
    -3 4 1
    3 4 -1
    -3 4 1
    -3 4 1
    3 4 -1
    -3 4 1
    3 4 -1
    -3 4 1
    3 4 -1
    -2 -4 1
    -2 -4 1
    2 -4 -1
    -2 -4 1
    2 -4 -1
    -2 -4 1
    -2 -4 1
    2 -4 -1
    -2 -4 1
    2 -4 -1
    2 -4 -1
    2 -4 -1
    2 -4 -1
    -2 -4 1
    2 -4 -1
    -2 -4 1
    2 -4 -1
    -2 -4 1
    2 -4 -1
    -2 -4 1
    -2 4 1
    2 4 -1
    2 4 -1
    -2 4 1
    -2 4 1
    2 4 -1
    -2 4 1
    2 4 -1
    2 4 -1
    2 4 -1
    -2 4 1
    2 4 -1
    -2 4 1
    2 4 -1
    -2 4 1
    -2 4 1
    -2 4 1
    -1 -4 1
    1 -4 -1
    1 -4 -1
    1 -4 -1
    1 -4 -1
    1 -4 -1
    1 -4 -1
    -1 -4 1
    -1 -4 1
    1 -4 -1
    -1 -4 1
    -1 -4 1
    -1 -4 1
    -1 -4 1
    1 -4 -1
    -1 -4 1
    -1 -4 1
    1 -4 -1
    -1 -4 1
    -1 -4 1
    -1 4 1
    1 4 -1
    -1 4 1
    -1 4 1
    1 4 -1
    -1 4 1
    -1 4 1
    -1 4 1
    -1 4 1
    1 4 -1
    1 4 -1
    1 4 -1
    -1 4 1
    1 4 -1
    -1 4 1
    1 4 -1
    -1 4 1
    1 4 -1
    0 -4 1
    0 -4 1
    0 -4 1
    0 -4 1
    0 -4 -1
    0 -4 -1
    0 -4 1
    0 -4 -1
    0 -4 -1
    0 -4 1
    0 -4 1
    0 -4 -1
    0 -4 1
    0 -4 1
    0 -4 -1
    0 -4 -1
    0 -4 1
    0 -4 -1
    0 -4 -1
    0 4 -1
    0 4 -1
    0 4 1
    0 4 -1
    0 4 1
    0 4 -1
    0 4 1
    0 4 -1
    0 4 -1
    0 4 1
    0 4 -1
    0 4 1
    0 4 -1
    0 4 -1
    0 4 1
    0 4 1
    -1 -4 -1
    -1 -4 -1
    1 -4 1
    1 -4 1
    -1 -4 -1
    -1 -4 -1
    -1 -4 -1
    1 -4 1
    -1 -4 -1
    1 -4 1
    -1 -4 -1
    1 -4 1
    1 -4 1
    1 -4 1
    -1 -4 -1
    1 -4 1
    -1 -4 -1
    -1 -4 -1
    1 -4 1
    -1 4 -1
    1 4 1
    1 4 1
    -1 4 -1
    -1 4 -1
    1 4 1
    1 4 1
    -1 4 -1
    1 4 1
    1 4 1
    1 4 1
    -1 4 -1
    -1 4 -1
    -1 4 -1
    -1 4 -1
    -1 4 -1
    -1 4 -1
    1 4 1
    2 -4 1
    -2 -4 -1
    2 -4 1
    2 -4 1
    -2 -4 -1
    -2 -4 -1
    -2 -4 -1
    2 -4 1
    -2 -4 -1
    2 -4 1
    -2 -4 -1
    -2 -4 -1
    2 -4 1
    -2 -4 -1
    -2 -4 -1
    -2 -4 -1
    -2 -4 -1
    2 -4 1
    2 -4 1
    2 -4 1
    -2 4 -1
    2 4 1
    -2 4 -1
    2 4 1
    2 4 1
    -2 4 -1
    2 4 1
    -2 4 -1
    2 4 1
    -2 4 -1
    -2 4 -1
    -2 4 -1
    2 4 1
    2 4 1
    -2 4 -1
    -2 4 -1
    -2 4 -1
    2 4 1
    -3 -4 -1
    3 -4 1
    -3 -4 -1
    3 -4 1
    -3 -4 -1
    -3 -4 -1
    3 -4 1
    3 -4 1
    3 -4 1
    3 -4 1
    -3 -4 -1
    -3 -4 -1
    -3 -4 -1
    -3 -4 -1
    -3 -4 -1
    3 -4 1
    -3 -4 -1
    3 -4 1
    3 -4 1
    3 4 1
    -3 4 -1
    3 4 1
    3 4 1
    -3 4 -1
    3 4 1
    -3 4 -1
    -3 4 -1
    -3 4 -1
    3 4 1
    3 4 1
    3 4 1
    -3 4 -1
    -3 4 -1
    -3 4 -1
    -3 4 -1
    4 -4 1
    4 -4 1
    -4 -4 -1
    -4 -4 -1
    4 -4 1
    -4 -4 -1
    4 -4 1
    4 -4 1
    4 -4 1
    -4 -4 -1
    -4 -4 -1
    -4 -4 -1
    4 -4 1
    -4 -4 -1
    -4 -4 -1
    4 -4 1
    -4 -4 -1
    4 4 1
    -4 4 -1
    4 4 1
    -4 4 -1
    4 4 1
    -4 4 -1
    -4 4 -1
    -4 4 -1
    -4 4 -1
    -4 4 -1
    4 4 1
    4 4 1
    -4 4 -1
    4 4 1
    -4 4 -1
    -4 4 -1
    4 4 1
    4 4 1
    -5 -4 -1
    -5 -4 -1
    5 -4 1
    5 -4 1
    5 -4 1
    5 -4 1
    -5 -4 -1
    5 -4 1
    -5 -4 -1
    5 -4 1
    5 -4 1
    -5 -4 -1
    -5 -4 -1
    5 -4 1
    -5 -4 -1
    -5 -4 -1
    -5 4 -1
    -5 4 -1
    5 4 1
    5 4 1
    5 4 1
    5 4 1
    -5 4 -1
    -5 4 -1
    -5 4 -1
    -5 4 -1
    -5 4 -1
    -5 4 -1
    5 4 1
    -5 4 -1
    5 4 1
    5 4 1
    -5 4 -1
    5 4 1
    -6 -4 -1
    6 -4 1
    -6 -4 -1
    -6 -4 -1
    6 -4 1
    -6 -4 -1
    6 -4 1
    6 -4 1
    -6 -4 -1
    -6 -4 -1
    -6 -4 -1
    -6 -4 -1
    6 -4 1
    6 -4 1
    -6 -4 -1
    6 -4 1
    6 -4 1
    -6 4 -1
    6 4 1
    6 4 1
    6 4 1
    6 4 1
    -6 4 -1
    -6 4 -1
    -6 4 -1
    6 4 1
    -6 4 -1
    -6 4 -1
    -6 4 -1
    -6 4 -1
    -6 4 -1
    6 4 1
    6 4 1
    -6 4 -1
    -7 -4 -1
    -7 -4 -1
    -7 -4 -1
    -7 -4 -1
    7 -4 1
    7 -4 1
    -7 -4 -1
    7 -4 1
    -7 -4 -1
    7 -4 1
    7 -4 1
    7 -4 1
    -7 -4 -1
    7 -4 1
    7 -4 1
    -7 -4 -1
    7 4 1
    7 4 1
    7 4 1
    -7 4 -1
    -7 4 -1
    7 4 1
    7 4 1
    -7 4 -1
    -7 4 -1
    7 4 1
    7 4 1
    -7 4 -1
    -7 4 -1
    -7 4 -1
    -8 -4 -1
    -8 -4 -1
    8 -4 1
    -8 -4 -1
    -8 -4 -1
    -8 -4 -1
    8 -4 1
    8 -4 1
    8 -4 1
    -8 -4 -1
    -8 -4 -1
    8 -4 1
    -8 -4 -1
    -8 -4 -1
    8 4 1
    -8 4 -1
    -8 4 -1
    -8 4 -1
    -8 4 -1
    8 4 1
    8 4 1
    8 4 1
    -8 4 -1
    -8 4 -1
    8 4 1
    -8 4 -1
    -8 4 -1
    8 4 1
    -9 -4 -1
    9 -4 1
    9 -4 1
    -9 -4 -1
    -9 -4 -1
    9 -4 1
    9 -4 1
    -9 -4 -1
    -9 -4 -1
    -9 -4 -1
    -9 -4 -1
    9 -4 1
    -9 -4 -1
    -9 4 -1
    -9 4 -1
    9 4 1
    9 4 1
    -9 4 -1
    9 4 1
    -9 4 -1
    -9 4 -1
    -9 4 -1
    9 4 1
    -9 4 -1
    -9 4 -1
    9 4 1
    9 4 1
    -9 4 -1
    -10 -4 -1
    10 -4 1
    10 -4 1
    -10 -4 -1
    -10 -4 -1
    -10 -4 -1
    -10 -4 -1
    10 -4 1
    10 -4 1
    -10 -4 -1
    -10 -4 -1
    -10 -4 -1
    -10 -4 -1
    10 -4 1
    10 4 1
    -10 4 -1
    10 4 1
    -10 4 -1
    10 4 1
    -10 4 -1
    10 4 1
    -10 4 -1
    -10 4 -1
    10 4 1
    10 4 1
    10 4 1
    -10 4 -1
    -11 -4 -1
    11 -4 1
    11 -4 1
    11 -4 1
    -11 -4 -1
    11 -4 1
    -11 -4 -1
    -11 -4 -1
    11 -4 1
    -11 -4 -1
    -11 -4 -1
    -11 -4 -1
    -11 -4 -1
    11 4 1
    11 4 1
    11 4 1
    11 4 1
    -11 4 -1
    -11 4 -1
    11 4 1
    -11 4 -1
    11 4 1
    8 -5 -1
    -8 -5 1
    -8 -5 1
    8 -5 -1
    -8 -5 1
    8 -5 -1
    8 -5 -1
    -8 -5 1
    8 -5 -1
    -8 -5 1
    -8 -5 1
    8 5 -1
    8 5 -1
    -8 5 1
    8 5 -1
    -8 5 1
    8 5 -1
    8 5 -1
    -8 5 1
    7 -5 -1
    -7 -5 1
    7 -5 -1
    7 -5 -1
    -7 -5 1
    -7 -5 1
    7 -5 -1
    -7 -5 1
    -7 -5 1
    7 -5 -1
    -7 -5 1
    7 -5 -1
    7 -5 -1
    -7 -5 1
    7 5 -1
    7 5 -1
    7 5 -1
    -7 5 1
    7 5 -1
    7 5 -1
    7 5 -1
    -7 5 1
    6 -5 -1
    6 -5 -1
    -6 -5 1
    6 -5 -1
    -6 -5 1
    6 -5 -1
    6 -5 -1
    6 -5 -1
    -6 -5 1
    6 -5 -1
    -6 -5 1
    -6 -5 1
    6 -5 -1
    -6 -5 1
    6 5 -1
    6 5 -1
    -6 5 1
    6 5 -1
    -6 5 1
    6 5 -1
    -6 5 1
    -6 5 1
    6 5 -1
    -6 5 1
    6 5 -1
    5 -5 -1
    -5 -5 1
    -5 -5 1
    5 -5 -1
    5 -5 -1
    5 -5 -1
    5 -5 -1
    5 -5 -1
    -5 -5 1
    -5 -5 1
    -5 -5 1
    5 -5 -1
    -5 -5 1
    -5 5 1
    5 5 -1
    5 5 -1
    -5 5 1
    5 5 -1
    5 5 -1
    5 5 -1
    -5 5 1
    -5 5 1
    5 5 -1
    -5 5 1
    -4 -5 1
    4 -5 -1
    4 -5 -1
    4 -5 -1
    -4 -5 1
    4 -5 -1
    4 -5 -1
    -4 -5 1
    -4 -5 1
    -4 -5 1
    4 -5 -1
    4 -5 -1
    4 -5 -1
    -4 -5 1
    -4 -5 1
    -4 5 1
    -4 5 1
    4 5 -1
    -4 5 1
    -4 5 1
    4 5 -1
    4 5 -1
    -4 5 1
    4 5 -1
    -4 5 1
    4 5 -1
    4 5 -1
    -3 -5 1
    -3 -5 1
    3 -5 -1
    -3 -5 1
    3 -5 -1
    -3 -5 1
    3 -5 -1
    -3 -5 1
    -3 -5 1
    -3 -5 1
    3 -5 -1
    3 -5 -1
    3 -5 -1
    -3 -5 1
    -3 5 1
    3 5 -1
    -3 5 1
    3 5 -1
    3 5 -1
    -3 5 1
    -3 5 1
    3 5 -1
    3 5 -1
    3 5 -1
    -3 5 1
    3 5 -1
    2 -5 -1
    -2 -5 1
    -2 -5 1
    2 -5 -1
    -2 -5 1
    2 -5 -1
    -2 -5 1
    -2 -5 1
    2 -5 -1
    -2 -5 1
    2 -5 -1
    -2 -5 1
    2 -5 -1
    2 -5 -1
    -2 -5 1
    -2 -5 1
    2 5 -1
    -2 5 1
    -2 5 1
    2 5 -1
    2 5 -1
    2 5 -1
    -2 5 1
    2 5 -1
    2 5 -1
    2 5 -1
    -2 5 1
    -2 5 1
    -1 -5 1
    -1 -5 1
    1 -5 -1
    -1 -5 1
    1 -5 -1
    -1 -5 1
    -1 -5 1
    1 -5 -1
    -1 -5 1
    -1 -5 1
    1 -5 -1
    1 -5 -1
    1 -5 -1
    1 -5 -1
    -1 -5 1
    1 -5 -1
    1 5 -1
    1 5 -1
    -1 5 1
    1 5 -1
    -1 5 1
    1 5 -1
    -1 5 1
    1 5 -1
    1 5 -1
    -1 5 1
    1 5 -1
    -1 5 1
    1 5 -1
    -1 5 1
    -1 5 1
    0 -5 1
    0 -5 1
    0 -5 1
    0 -5 -1
    0 -5 -1
    0 -5 1
    0 -5 -1
    0 -5 -1
    0 -5 -1
    0 -5 -1
    0 -5 1
    0 -5 -1
    0 -5 1
    0 -5 -1
    0 -5 1
    0 -5 1
    0 5 -1
    0 5 -1
    0 5 -1
    0 5 1
    0 5 -1
    0 5 1
    0 5 -1
    0 5 1
    0 5 -1
    0 5 1
    0 5 -1
    0 5 -1
    0 5 1
    0 5 1
    0 5 -1
    0 5 1
    0 5 1
    0 5 1
    -1 -5 -1
    1 -5 1
    1 -5 1
    1 -5 1
    1 -5 1
    1 -5 1
    -1 -5 -1
    -1 -5 -1
    -1 -5 -1
    -1 -5 -1
    -1 -5 -1
    -1 -5 -1
    1 -5 1
    -1 -5 -1
    -1 -5 -1
    1 5 1
    1 5 1
    -1 5 -1
    1 5 1
    -1 5 -1
    -1 5 -1
    1 5 1
    1 5 1
    -1 5 -1
    1 5 1
    -1 5 -1
    1 5 1
    1 5 1
    -1 5 -1
    -1 5 -1
    -1 5 -1
    2 -5 1
    2 -5 1
    -2 -5 -1
    -2 -5 -1
    -2 -5 -1
    2 -5 1
    -2 -5 -1
    -2 -5 -1
    2 -5 1
    -2 -5 -1
    2 -5 1
    -2 -5 -1
    -2 -5 -1
    2 -5 1
    -2 5 -1
    2 5 1
    -2 5 -1
    2 5 1
    2 5 1
    2 5 1
    2 5 1
    2 5 1
    -2 5 -1
    -2 5 -1
    -2 5 -1
    -2 5 -1
    -2 5 -1
    2 5 1
    2 5 1
    3 -5 1
    3 -5 1
    -3 -5 -1
    -3 -5 -1
    3 -5 1
    3 -5 1
    -3 -5 -1
    -3 -5 -1
    -3 -5 -1
    -3 -5 -1
    3 -5 1
    -3 -5 -1
    3 -5 1
    -3 -5 -1
    -3 5 -1
    -3 5 -1
    3 5 1
    3 5 1
    3 5 1
    3 5 1
    -3 5 -1
    3 5 1
    3 5 1
    -3 5 -1
    -4 -5 -1
    -4 -5 -1
    -4 -5 -1
    -4 -5 -1
    4 -5 1
    4 -5 1
    -4 -5 -1
    -4 -5 -1
    4 -5 1
    4 -5 1
    -4 -5 -1
    4 -5 1
    4 5 1
    -4 5 -1
    -4 5 -1
    -4 5 -1
    4 5 1
    4 5 1
    4 5 1
    -4 5 -1
    4 5 1
    -4 5 -1
    4 5 1
    -5 -5 -1
    -5 -5 -1
    5 -5 1
    -5 -5 -1
    5 -5 1
    5 -5 1
    -5 -5 -1
    5 -5 1
    5 -5 1
    -5 -5 -1
    5 -5 1
    -5 -5 -1
    -5 -5 -1
    5 -5 1
    5 -5 1
    5 5 1
    -5 5 -1
    5 5 1
    -5 5 -1
    -5 5 -1
    5 5 1
    -5 5 -1
    5 5 1
    -5 5 -1
    5 5 1
    -6 -5 -1
    6 -5 1
    6 -5 1
    6 -5 1
    6 -5 1
    -6 -5 -1
    -6 -5 -1
    6 -5 1
    -6 -5 -1
    -6 -5 -1
    6 -5 1
    -6 -5 -1
    6 -5 1
    -6 -5 -1
    6 -5 1
    6 5 1
    6 5 1
    -6 5 -1
    -6 5 -1
    -6 5 -1
    6 5 1
    6 5 1
    6 5 1
    -6 5 -1
    6 5 1
    7 -5 1
    -7 -5 -1
    7 -5 1
    7 -5 1
    -7 -5 -1
    7 -5 1
    -7 -5 -1
    -7 -5 -1
    7 -5 1
    -7 -5 -1
    -7 -5 -1
    7 -5 1
    7 -5 1
    -7 -5 -1
    7 -5 1
    7 5 1
    7 5 1
    7 5 1
    -7 5 -1
    7 5 1
    -7 5 -1
    7 5 1
    7 5 1
    -7 5 -1
    -8 -5 -1
    -8 -5 -1
    -8 -5 -1
    8 -5 1
    -8 -5 -1
    8 -5 1
    8 -5 1
    8 -5 1
    -8 -5 -1
    8 -5 1
    -8 -5 -1
    -8 -5 -1
    8 5 1
    8 5 1
    8 5 1
    -8 5 -1
    -8 5 -1
    8 5 1
    8 5 1
    8 5 1
    -3 -6 1
    3 -6 -1
    -3 -6 1
    3 -6 -1
    -3 -6 1
    3 -6 -1
    3 -6 -1
    -3 -6 1
    3 -6 -1
    -3 -6 1
    -3 -6 1
    3 -6 -1
    -3 6 1
    3 6 -1
    3 6 -1
    3 6 -1
    -3 6 1
    -3 6 1
    3 6 -1
    -3 6 1
    3 6 -1
    -2 -6 1
    2 -6 -1
    -2 -6 1
    -2 -6 1
    -2 -6 1
    2 -6 -1
    -2 -6 1
    2 -6 -1
    -2 -6 1
    2 -6 -1
    2 -6 -1
    2 -6 -1
    -2 6 1
    2 6 -1
    2 6 -1
    -2 6 1
    2 6 -1
    2 6 -1
    2 6 -1
    -2 6 1
    -2 6 1
    2 6 -1
    -1 -6 1
    -1 -6 1
    1 -6 -1
    1 -6 -1
    1 -6 -1
    1 -6 -1
    -1 -6 1
    -1 -6 1
    -1 -6 1
    -1 -6 1
    1 -6 -1
    -1 -6 1
    1 -6 -1
    1 -6 -1
    -1 6 1
    1 6 -1
    1 6 -1
    -1 6 1
    1 6 -1
    1 6 -1
    1 6 -1
    -1 6 1
    0 -6 1
    0 -6 1
    0 -6 -1
    0 -6 1
    0 -6 -1
    0 -6 -1
    0 -6 1
    0 -6 -1
    0 -6 -1
    0 -6 1
    0 -6 1
    0 -6 -1
    0 -6 -1
    0 -6 1
    0 6 -1
    0 6 1
    0 6 -1
    0 6 -1
    0 6 1
    0 6 1
    0 6 1
    0 6 1
    0 6 -1
    0 6 -1
    0 6 1
    -1 -6 -1
    -1 -6 -1
    1 -6 1
    -1 -6 -1
    -1 -6 -1
    -1 -6 -1
    1 -6 1
    -1 -6 -1
    1 -6 1
    1 -6 1
    1 -6 1
    -1 -6 -1
    1 -6 1
    -1 6 -1
    -1 6 -1
    1 6 1
    -1 6 -1
    1 6 1
    -1 6 -1
    1 6 1
    1 6 1
    1 6 1
    -1 6 -1
    2 -6 1
    -2 -6 -1
    2 -6 1
    2 -6 1
    -2 -6 -1
    -2 -6 -1
    -2 -6 -1
    2 -6 1
    2 -6 1
    -2 -6 -1
    -2 -6 -1
    2 -6 1
    -2 6 -1
    -2 6 -1
    2 6 1
    2 6 1
    2 6 1
    2 6 1
    2 6 1
    2 6 1
    -3 -6 -1
    -3 -6 -1
    3 -6 1
    -3 -6 -1
    -3 -6 -1
    3 -6 1
    3 -6 1
    3 -6 1
    3 -6 1
    3 -6 1
    -3 -6 -1
    -3 6 -1
    3 6 1
    -3 6 -1
    3 6 1
    3 6 1
    3 6 1
    -3 6 -1
    15 0 -2
    15 0 -2
    15 0 -2
    -15 0 2
    15 0 -2
    -15 0 2
    -15 0 2
    15 0 -2
    15 0 -2
    -14 0 2
    14 0 -2
    14 0 -2
    -14 0 2
    14 0 -2
    14 0 -2
    14 0 -2
    -14 0 2
    -14 0 2
    14 0 -2
    -14 0 2
    -14 0 2
    -13 0 2
    13 0 -2
    -13 0 2
    13 0 -2
    13 0 -2
    -13 0 2
    -13 0 2
    13 0 -2
    -13 0 2
    13 0 -2
    13 0 -2
    13 0 -2
    13 0 -2
    -13 0 2
    -12 0 2
    -12 0 2
    12 0 -2
    12 0 -2
    12 0 -2
    12 0 -2
    12 0 -2
    12 0 -2
    -12 0 2
    12 0 -2
    12 0 -2
    -12 0 2
    12 0 -2
    -12 0 2
    -12 0 2
    -11 0 2
    11 0 -2
    -11 0 2
    -11 0 2
    11 0 -2
    11 0 -2
    11 0 -2
    11 0 -2
    11 0 -2
    -11 0 2
    -11 0 2
    11 0 -2
    11 0 -2
    11 0 -2
    -11 0 2
    -11 0 2
    11 0 -2
    10 0 -2
    10 0 -2
    10 0 -2
    -10 0 2
    -10 0 2
    10 0 -2
    10 0 -2
    10 0 -2
    -10 0 2
    -10 0 2
    10 0 -2
    10 0 -2
    -10 0 2
    10 0 -2
    -10 0 2
    10 0 -2
    -10 0 2
    10 0 -2
    -10 0 2
    -9 0 2
    9 0 -2
    -9 0 2
    9 0 -2
    9 0 -2
    9 0 -2
    9 0 -2
    -9 0 2
    -9 0 2
    -9 0 2
    -9 0 2
    9 0 -2
    9 0 -2
    9 0 -2
    -9 0 2
    -9 0 2
    9 0 -2
    -9 0 2
    9 0 -2
    -8 0 2
    8 0 -2
    8 0 -2
    8 0 -2
    -8 0 2
    -8 0 2
    8 0 -2
    8 0 -2
    8 0 -2
    -8 0 2
    8 0 -2
    8 0 -2
    -8 0 2
    8 0 -2
    -8 0 2
    -8 0 2
    -8 0 2
    -8 0 2
    8 0 -2
    -8 0 2
    8 0 -2
    8 0 -2
    7 0 -2
    7 0 -2
    -7 0 2
    7 0 -2
    7 0 -2
    -7 0 2
    -7 0 2
    7 0 -2
    7 0 -2
    -7 0 2
    -7 0 2
    -7 0 2
    7 0 -2
    7 0 -2
    7 0 -2
    -7 0 2
    -7 0 2
    7 0 -2
    -7 0 2
    -7 0 2
    -7 0 2
    7 0 -2
    7 0 -2
    -7 0 2
    -6 0 2
    6 0 -2
    6 0 -2
    6 0 -2
    6 0 -2
    -6 0 2
    -6 0 2
    6 0 -2
    6 0 -2
    6 0 -2
    6 0 -2
    -6 0 2
    -6 0 2
    -6 0 2
    6 0 -2
    -6 0 2
    -6 0 2
    6 0 -2
    -6 0 2
    -6 0 2
    6 0 -2
    -6 0 2
    5 0 -2
    -5 0 2
    5 0 -2
    5 0 -2
    -5 0 2
    -5 0 2
    -4 0 2
    -3 0 2
    -3 0 2
    3 0 -2
    -3 0 2
    -3 0 2
    -3 0 2
    3 0 -2
    3 0 -2
    -3 0 2
    -3 0 2
    3 0 -2
    -3 0 2
    3 0 -2
    3 0 -2
    3 0 -2
    3 0 -2
    3 0 -2
    3 0 -2
    -3 0 2
    3 0 -2
    3 0 -2
    -3 0 2
    -3 0 2
    3 0 -2
    -3 0 2
    2 0 -2
    -2 0 2
    -2 0 2
    -2 0 2
    2 0 -2
    -2 0 2
    -1 0 2
    -1 0 2
    -1 0 2
    1 0 -2
    -1 0 2
    -1 0 2
    1 0 -2
    -1 0 2
    -1 0 2
    -1 0 2
    1 0 -2
    -1 0 2
    -1 0 2
    1 0 -2
    1 0 -2
    1 0 -2
    1 0 -2
    1 0 -2
    1 0 -2
    1 0 -2
    1 0 -2
    1 0 -2
    1 0 2
    -1 0 -2
    1 0 2
    -1 0 -2
    -1 0 -2
    1 0 2
    -1 0 -2
    1 0 2
    2 0 2
    -2 0 -2
    -2 0 -2
    -2 0 -2
    2 0 2
    2 0 2
    -2 0 -2
    2 0 2
    3 0 2
    -3 0 -2
    3 0 2
    3 0 2
    3 0 2
    3 0 2
    3 0 2
    -3 0 -2
    -3 0 -2
    -3 0 -2
    3 0 2
    -3 0 -2
    -3 0 -2
    -3 0 -2
    3 0 2
    3 0 2
    -3 0 -2
    3 0 2
    3 0 2
    3 0 2
    3 0 2
    -3 0 -2
    -3 0 -2
    -3 0 -2
    -4 0 -2
    -4 0 -2
    4 0 2
    4 0 2
    4 0 2
    -4 0 -2
    -4 0 -2
    4 0 2
    5 0 2
    5 0 2
    5 0 2
    5 0 2
    -5 0 -2
    -5 0 -2
    -5 0 -2
    -5 0 -2
    6 0 2
    -6 0 -2
    -6 0 -2
    -6 0 -2
    6 0 2
    -6 0 -2
    6 0 2
    6 0 2
    6 0 2
    6 0 2
    6 0 2
    6 0 2
    -6 0 -2
    -6 0 -2
    -6 0 -2
    6 0 2
    -6 0 -2
    6 0 2
    -6 0 -2
    6 0 2
    -6 0 -2
    -6 0 -2
    6 0 2
    -6 0 -2
    6 0 2
    7 0 2
    7 0 2
    7 0 2
    -7 0 -2
    -7 0 -2
    -7 0 -2
    -7 0 -2
    -7 0 -2
    -7 0 -2
    7 0 2
    -7 0 -2
    7 0 2
    7 0 2
    7 0 2
    7 0 2
    7 0 2
    -7 0 -2
    -7 0 -2
    7 0 2
    -7 0 -2
    7 0 2
    7 0 2
    -7 0 -2
    -8 0 -2
    8 0 2
    -8 0 -2
    8 0 2
    -8 0 -2
    -8 0 -2
    -8 0 -2
    8 0 2
    -8 0 -2
    -8 0 -2
    8 0 2
    -8 0 -2
    -8 0 -2
    8 0 2
    8 0 2
    8 0 2
    8 0 2
    -8 0 -2
    9 0 2
    -9 0 -2
    9 0 2
    9 0 2
    -9 0 -2
    -9 0 -2
    9 0 2
    9 0 2
    9 0 2
    9 0 2
    -9 0 -2
    9 0 2
    9 0 2
    -9 0 -2
    9 0 2
    -9 0 -2
    -9 0 -2
    -10 0 -2
    10 0 2
    -10 0 -2
    10 0 2
    10 0 2
    -10 0 -2
    10 0 2
    10 0 2
    -10 0 -2
    -10 0 -2
    10 0 2
    10 0 2
    10 0 2
    -10 0 -2
    -10 0 -2
    10 0 2
    10 0 2
    11 0 2
    11 0 2
    -11 0 -2
    11 0 2
    11 0 2
    11 0 2
    11 0 2
    11 0 2
    -11 0 -2
    -11 0 -2
    -11 0 -2
    -11 0 -2
    -11 0 -2
    -11 0 -2
    11 0 2
    11 0 2
    11 0 2
    -12 0 -2
    -12 0 -2
    12 0 2
    12 0 2
    12 0 2
    -12 0 -2
    12 0 2
    12 0 2
    -12 0 -2
    -12 0 -2
    -12 0 -2
    12 0 2
    12 0 2
    12 0 2
    12 0 2
    12 0 2
    13 0 2
    13 0 2
    13 0 2
    -13 0 -2
    13 0 2
    13 0 2
    -13 0 -2
    -13 0 -2
    -13 0 -2
    13 0 2
    -13 0 -2
    13 0 2
    13 0 2
    -13 0 -2
    13 0 2
    13 0 2
    14 0 2
    -14 0 -2
    14 0 2
    -14 0 -2
    -14 0 -2
    14 0 2
    14 0 2
    14 0 2
    -14 0 -2
    14 0 2
    14 0 2
    -14 0 -2
    -14 0 -2
    14 0 2
    14 -1 -2
    14 -1 -2
    -14 -1 2
    -14 -1 2
    14 -1 -2
    -14 -1 2
    -14 -1 2
    14 -1 -2
    14 -1 -2
    -14 -1 2
    14 -1 -2
    -14 -1 2
    -14 1 2
    14 1 -2
    14 1 -2
    14 1 -2
    -14 1 2
    -14 1 2
    14 1 -2
    14 1 -2
    -14 1 2
    14 1 -2
    14 1 -2
    14 1 -2
    -14 1 2
    13 -1 -2
    -13 -1 2
    -13 -1 2
    13 -1 -2
    13 -1 -2
    13 -1 -2
    -13 -1 2
    13 -1 -2
    13 -1 -2
    13 -1 -2
    -13 -1 2
    -13 -1 2
    13 1 -2
    -13 1 2
    13 1 -2
    13 1 -2
    -13 1 2
    13 1 -2
    13 1 -2
    13 1 -2
    -13 1 2
    -13 1 2
    13 1 -2
    13 1 -2
    -13 1 2
    -13 1 2
    12 -1 -2
    12 -1 -2
    12 -1 -2
    12 -1 -2
    -12 -1 2
    -12 -1 2
    12 -1 -2
    -12 -1 2
    12 -1 -2
    -12 -1 2
    12 -1 -2
    -12 -1 2
    12 -1 -2
    -12 -1 2
    12 -1 -2
    -12 1 2
    -12 1 2
    -12 1 2
    12 1 -2
    12 1 -2
    12 1 -2
    -12 1 2
    -12 1 2
    12 1 -2
    12 1 -2
    12 1 -2
    12 1 -2
    -12 1 2
    12 1 -2
    -12 1 2
    12 1 -2
    -12 1 2
    -11 -1 2
    11 -1 -2
    -11 -1 2
    11 -1 -2
    11 -1 -2
    -11 -1 2
    11 -1 -2
    11 -1 -2
    -11 -1 2
    11 -1 -2
    11 -1 -2
    11 -1 -2
    11 -1 -2
    -11 -1 2
    11 -1 -2
    -11 1 2
    -11 1 2
    -11 1 2
    -11 1 2
    11 1 -2
    -11 1 2
    11 1 -2
    -11 1 2
    11 1 -2
    -11 1 2
    11 1 -2
    11 1 -2
    -11 1 2
    11 1 -2
    11 1 -2
    11 1 -2
    -11 1 2
    11 1 -2
    10 -1 -2
    10 -1 -2
    10 -1 -2
    -10 -1 2
    10 -1 -2
    -10 -1 2
    -10 -1 2
    10 -1 -2
    10 -1 -2
    10 -1 -2
    -10 -1 2
    -10 -1 2
    10 -1 -2
    10 -1 -2
    -10 1 2
    -10 1 2
    10 1 -2
    10 1 -2
    10 1 -2
    -10 1 2
    10 1 -2
    -10 1 2
    10 1 -2
    -10 1 2
    -10 1 2
    -10 1 2
    10 1 -2
    10 1 -2
    10 1 -2
    -9 -1 2
    -9 -1 2
    9 -1 -2
    -9 -1 2
    9 -1 -2
    -9 -1 2
    9 -1 -2
    9 -1 -2
    -9 -1 2
    9 -1 -2
    9 -1 -2
    9 -1 -2
    9 -1 -2
    9 -1 -2
    -9 -1 2
    -9 -1 2
    -9 -1 2
    -9 1 2
    -9 1 2
    9 1 -2
    9 1 -2
    -9 1 2
    -9 1 2
    9 1 -2
    9 1 -2
    9 1 -2
    9 1 -2
    -9 1 2
    -9 1 2
    -9 1 2
    -9 1 2
    -9 1 2
    8 -1 -2
    -8 -1 2
    -8 -1 2
    -8 -1 2
    -8 -1 2
    8 -1 -2
    8 -1 -2
    8 -1 -2
    -8 -1 2
    -8 -1 2
    8 -1 -2
    8 -1 -2
    8 -1 -2
    8 -1 -2
    -8 -1 2
    8 -1 -2
    8 -1 -2
    -8 -1 2
    -8 1 2
    8 1 -2
    8 1 -2
    -8 1 2
    8 1 -2
    -8 1 2
    -8 1 2
    8 1 -2
    -8 1 2
    -8 1 2
    8 1 -2
    -8 1 2
    -8 1 2
    -8 1 2
    8 1 -2
    -8 1 2
    8 1 -2
    -7 -1 2
    -7 -1 2
    -7 -1 2
    -7 -1 2
    7 -1 -2
    7 -1 -2
    7 -1 -2
    -7 -1 2
    7 -1 -2
    -7 -1 2
    7 -1 -2
    -7 -1 2
    7 -1 -2
    7 -1 -2
    -7 -1 2
    -7 -1 2
    -7 -1 2
    -7 -1 2
    7 -1 -2
    7 -1 -2
    7 -1 -2
    7 1 -2
    7 1 -2
    -7 1 2
    7 1 -2
    -7 1 2
    -7 1 2
    7 1 -2
    7 1 -2
    -7 1 2
    7 1 -2
    -7 1 2
    -7 1 2
    7 1 -2
    7 1 -2
    -7 1 2
    -7 1 2
    -7 1 2
    -7 1 2
    7 1 -2
    7 1 -2
    -7 1 2
    -7 1 2
    6 -1 -2
    6 -1 -2
    6 -1 -2
    -6 -1 2
    6 -1 -2
    -6 -1 2
    -6 -1 2
    6 -1 -2
    6 -1 -2
    -6 -1 2
    -6 -1 2
    6 -1 -2
    -6 -1 2
    -6 -1 2
    -6 -1 2
    6 -1 -2
    -6 -1 2
    -6 -1 2
    6 -1 -2
    6 -1 -2
    -6 -1 2
    -6 -1 2
    6 -1 -2
    6 -1 -2
    6 -1 -2
    6 1 -2
    6 1 -2
    -6 1 2
    6 1 -2
    -6 1 2
    -6 1 2
    -6 1 2
    6 1 -2
    6 1 -2
    -6 1 2
    6 1 -2
    -6 1 2
    6 1 -2
    6 1 -2
    6 1 -2
    -6 1 2
    -6 1 2
    -6 1 2
    -6 1 2
    6 1 -2
    -6 1 2
    6 1 -2
    -6 1 2
    5 -1 -2
    5 -1 -2
    -5 -1 2
    5 -1 -2
    5 -1 -2
    -5 -1 2
    -5 -1 2
    -5 -1 2
    -5 -1 2
    5 -1 -2
    -5 -1 2
    5 -1 -2
    -5 -1 2
    5 -1 -2
    -5 -1 2
    5 -1 -2
    5 -1 -2
    5 -1 -2
    -5 -1 2
    5 -1 -2
    5 -1 -2
    -5 -1 2
    -5 -1 2
    5 -1 -2
    5 1 -2
    5 1 -2
    5 1 -2
    -5 1 2
    -5 1 2
    -5 1 2
    -5 1 2
    -5 1 2
    -5 1 2
    -5 1 2
    -5 1 2
    -5 1 2
    -5 1 2
    5 1 -2
    5 1 -2
    -5 1 2
    -5 1 2
    5 1 -2
    5 1 -2
    5 1 -2
    5 1 -2
    5 1 -2
    4 -1 -2
    -4 -1 2
    4 -1 -2
    -4 -1 2
    4 -1 -2
    4 -1 -2
    -4 -1 2
    -4 -1 2
    -4 -1 2
    4 -1 -2
    4 -1 -2
    -4 -1 2
    4 -1 -2
    -4 -1 2
    4 -1 -2
    -4 -1 2
    4 -1 -2
    4 -1 -2
    4 -1 -2
    -4 -1 2
    -4 -1 2
    4 -1 -2
    4 -1 -2
    -4 -1 2
    4 -1 -2
    -4 1 2
    -4 1 2
    -4 1 2
    -4 1 2
    -4 1 2
    -4 1 2
    4 1 -2
    4 1 -2
    -4 1 2
    -4 1 2
    4 1 -2
    4 1 -2
    4 1 -2
    4 1 -2
    -4 1 2
    4 1 -2
    4 1 -2
    -4 1 2
    4 1 -2
    -4 1 2
    -4 1 2
    -4 1 2
    -4 1 2
    -3 -1 2
    3 -1 -2
    3 -1 -2
    -3 -1 2
    -3 -1 2
    -3 -1 2
    3 -1 -2
    3 -1 -2
    -3 1 2
    3 1 -2
    3 1 -2
    -3 1 2
    -3 1 2
    3 1 -2
    -3 1 2
    3 1 -2
    -2 -1 2
    2 1 -2
    -2 1 2
    2 1 -2
    -1 -1 2
    1 -1 -2
    -1 -1 2
    1 -1 -2
    -1 -1 2
    -1 -1 2
    -1 -1 2
    1 -1 -2
    -1 -1 2
    1 -1 -2
    -1 -1 2
    -1 -1 2
    -1 -1 2
    -1 -1 2
    1 -1 -2
    -1 -1 2
    1 -1 -2
    -1 -1 2
    -1 1 2
    1 1 -2
    -1 1 2
    -1 1 2
    1 1 -2
    1 1 -2
    -1 1 2
    1 1 -2
    1 1 -2
    -1 1 2
    1 1 -2
    1 1 -2
    0 -1 -2
    0 -1 -2
    0 -1 -2
    0 -1 2
    0 -1 -2
    0 -1 2
    0 -1 -2
    0 -1 2
    0 -1 -2
    0 -1 2
    0 -1 -2
    0 -1 -2
    0 -1 2
    0 -1 2
    0 -1 2
    0 -1 2
    0 -1 2
    0 -1 -2
    0 -1 -2
    0 -1 -2
    0 -1 2
    0 -1 2
    0 -1 2
    0 -1 2
    0 1 2
    0 1 -2
    0 1 -2
    0 1 -2
    0 1 2
    0 1 -2
    0 1 -2
    0 1 -2
    0 1 2
    0 1 2
    0 1 -2
    0 1 -2
    0 1 2
    0 1 2
    0 1 2
    0 1 2
    0 1 -2
    0 1 -2
    0 1 2
    0 1 2
    0 1 2
    0 1 2
    0 1 -2
    0 1 -2
    0 1 2
    1 -1 2
    1 -1 2
    1 -1 2
    1 -1 2
    -1 -1 -2
    -1 -1 -2
    -1 -1 -2
    -1 -1 -2
    1 1 2
    1 1 2
    -1 1 -2
    1 1 2
    -1 1 -2
    1 1 2
    -1 1 -2
    -1 1 -2
    2 -1 2
    -2 -1 -2
    -2 -1 -2
    -2 -1 -2
    2 -1 2
    -2 -1 -2
    2 -1 2
    2 -1 2
    -2 -1 -2
    2 -1 2
    2 -1 2
    2 -1 2
    -2 -1 -2
    -2 -1 -2
    2 -1 2
    -2 -1 -2
    2 -1 2
    -2 -1 -2
    2 -1 2
    2 -1 2
    2 -1 2
    -2 -1 -2
    2 -1 2
    2 -1 2
    -2 -1 -2
    2 -1 2
    -2 -1 -2
    -2 1 -2
    -2 1 -2
    2 1 2
    2 1 2
    2 1 2
    -2 1 -2
    -2 1 -2
    2 1 2
    -2 1 -2
    2 1 2
    -2 1 -2
    -2 1 -2
    2 1 2
    2 1 2
    -2 1 -2
    -2 1 -2
    2 1 2
    -2 1 -2
    2 1 2
    -2 1 -2
    2 1 2
    -2 1 -2
    -2 1 -2
    2 1 2
    3 -1 2
    3 -1 2
    3 -1 2
    -3 -1 -2
    -3 -1 -2
    -3 -1 -2
    3 -1 2
    3 -1 2
    3 -1 2
    3 -1 2
    3 -1 2
    -3 -1 -2
    3 -1 2
    3 -1 2
    -3 -1 -2
    3 -1 2
    -3 -1 -2
    -3 -1 -2
    -3 -1 -2
    3 -1 2
    -3 -1 -2
    3 -1 2
    3 -1 2
    -3 -1 -2
    -3 -1 -2
    -3 -1 -2
    3 -1 2
    3 -1 2
    3 1 2
    3 1 2
    -3 1 -2
    -3 1 -2
    -3 1 -2
    -3 1 -2
    3 1 2
    -3 1 -2
    3 1 2
    3 1 2
    3 1 2
    3 1 2
    -3 1 -2
    3 1 2
    -3 1 -2
    -3 1 -2
    -3 1 -2
    3 1 2
    3 1 2
    -3 1 -2
    3 1 2
    -3 1 -2
    -3 1 -2
    -4 -1 -2
    4 -1 2
    -4 -1 -2
    4 -1 2
    -4 -1 -2
    4 -1 2
    -4 -1 -2
    4 -1 2
    -4 -1 -2
    -4 -1 -2
    4 -1 2
    -4 -1 -2
    -4 -1 -2
    4 -1 2
    -4 -1 -2
    4 -1 2
    4 -1 2
    4 -1 2
    -4 -1 -2
    4 -1 2
    4 -1 2
    4 -1 2
    4 -1 2
    4 -1 2
    4 -1 2
    -4 -1 -2
    -4 -1 -2
    4 1 2
    -4 1 -2
    4 1 2
    4 1 2
    4 1 2
    -4 1 -2
    -4 1 -2
    -4 1 -2
    4 1 2
    4 1 2
    -4 1 -2
    4 1 2
    -4 1 -2
    -4 1 -2
    -4 1 -2
    4 1 2
    4 1 2
    -4 1 -2
    -4 1 -2
    4 1 2
    4 1 2
    4 1 2
    -4 1 -2
    4 1 2
    4 1 2
    -4 1 -2
    -5 -1 -2
    5 -1 2
    5 -1 2
    -5 -1 -2
    -5 -1 -2
    5 -1 2
    5 -1 2
    5 -1 2
    -5 -1 -2
    -5 -1 -2
    -5 -1 -2
    5 -1 2
    -5 -1 -2
    5 -1 2
    -5 -1 -2
    5 -1 2
    5 -1 2
    -5 -1 -2
    5 -1 2
    5 -1 2
    -5 -1 -2
    5 -1 2
    -5 -1 -2
    -5 1 -2
    -5 1 -2
    -5 1 -2
    -5 1 -2
    5 1 2
    5 1 2
    -5 1 -2
    -5 1 -2
    5 1 2
    5 1 2
    5 1 2
    5 1 2
    -5 1 -2
    -5 1 -2
    5 1 2
    5 1 2
    5 1 2
    -5 1 -2
    5 1 2
    5 1 2
    5 1 2
    5 1 2
    -5 1 -2
    -5 1 -2
    -6 -1 -2
    -6 -1 -2
    -6 -1 -2
    -6 -1 -2
    6 -1 2
    6 -1 2
    6 -1 2
    6 -1 2
    6 -1 2
    6 -1 2
    6 -1 2
    -6 -1 -2
    -6 -1 -2
    -6 -1 -2
    6 -1 2
    6 -1 2
    6 -1 2
    -6 -1 -2
    -6 -1 -2
    6 -1 2
    6 -1 2
    6 -1 2
    -6 -1 -2
    -6 -1 -2
    6 -1 2
    6 -1 2
    -6 -1 -2
    6 1 2
    6 1 2
    -6 1 -2
    -6 1 -2
    6 1 2
    -6 1 -2
    6 1 2
    -6 1 -2
    -6 1 -2
    6 1 2
    6 1 2
    -6 1 -2
    6 1 2
    6 1 2
    -6 1 -2
    6 1 2
    -6 1 -2
    6 1 2
    -6 1 -2
    6 1 2
    6 1 2
    -6 1 -2
    6 1 2
    6 1 2
    -6 1 -2
    7 -1 2
    7 -1 2
    7 -1 2
    7 -1 2
    -7 -1 -2
    7 -1 2
    -7 -1 -2
    -7 -1 -2
    -7 -1 -2
    7 -1 2
    -7 -1 -2
    7 -1 2
    7 -1 2
    -7 -1 -2
    -7 -1 -2
    7 -1 2
    7 -1 2
    7 -1 2
    -7 -1 -2
    -7 -1 -2
    7 -1 2
    7 -1 2
    -7 1 -2
    -7 1 -2
    7 1 2
    7 1 2
    7 1 2
    -7 1 -2
    -7 1 -2
    -7 1 -2
    -7 1 -2
    -7 1 -2
    -7 1 -2
    7 1 2
    7 1 2
    7 1 2
    7 1 2
    -7 1 -2
    7 1 2
    -7 1 -2
    7 1 2
    7 1 2
    -8 -1 -2
    -8 -1 -2
    8 -1 2
    -8 -1 -2
    -8 -1 -2
    8 -1 2
    8 -1 2
    8 -1 2
    -8 -1 -2
    8 -1 2
    8 -1 2
    8 -1 2
    8 -1 2
    -8 -1 -2
    8 -1 2
    8 -1 2
    8 -1 2
    -8 -1 -2
    -8 -1 -2
    8 1 2
    8 1 2
    8 1 2
    -8 1 -2
    -8 1 -2
    -8 1 -2
    -8 1 -2
    8 1 2
    -8 1 -2
    8 1 2
    8 1 2
    8 1 2
    8 1 2
    -8 1 -2
    8 1 2
    -8 1 -2
    -8 1 -2
    9 -1 2
    9 -1 2
    9 -1 2
    -9 -1 -2
    -9 -1 -2
    9 -1 2
    -9 -1 -2
    -9 -1 -2
    9 -1 2
    -9 -1 -2
    -9 -1 -2
    9 -1 2
    9 -1 2
    9 -1 2
    -9 -1 -2
    9 -1 2
    9 1 2
    9 1 2
    9 1 2
    9 1 2
    9 1 2
    9 1 2
    -9 1 -2
    -9 1 -2
    -9 1 -2
    9 1 2
    -9 1 -2
    -9 1 -2
    9 1 2
    9 1 2
    -9 1 -2
    9 1 2
    -9 1 -2
    -10 -1 -2
    -10 -1 -2
    -10 -1 -2
    10 -1 2
    10 -1 2
    10 -1 2
    10 -1 2
    10 -1 2
    10 -1 2
    10 -1 2
    10 -1 2
    10 -1 2
    -10 -1 -2
    -10 -1 -2
    -10 -1 -2
    -10 1 -2
    -10 1 -2
    10 1 2
    -10 1 -2
    10 1 2
    10 1 2
    10 1 2
    10 1 2
    -10 1 -2
    -10 1 -2
    -10 1 -2
    -10 1 -2
    -10 1 -2
    10 1 2
    10 1 2
    10 1 2
    10 1 2
    -11 -1 -2
    -11 -1 -2
    11 -1 2
    11 -1 2
    -11 -1 -2
    11 -1 2
    -11 -1 -2
    11 -1 2
    -11 -1 -2
    11 -1 2
    11 -1 2
    -11 -1 -2
    11 -1 2
    -11 1 -2
    -11 1 -2
    11 1 2
    11 1 2
    11 1 2
    -11 1 -2
    -11 1 -2
    11 1 2
    11 1 2
    -11 1 -2
    11 1 2
    11 1 2
    -11 1 -2
    11 1 2
    11 1 2
    12 -1 2
    -12 -1 -2
    12 -1 2
    12 -1 2
    12 -1 2
    12 -1 2
    -12 -1 -2
    -12 -1 -2
    -12 -1 -2
    -12 -1 -2
    -12 -1 -2
    12 -1 2
    -12 1 -2
    12 1 2
    -12 1 -2
    -12 1 -2
    12 1 2
    12 1 2
    12 1 2
    -12 1 -2
    12 1 2
    -12 1 -2
    -12 1 -2
    12 1 2
    -13 -1 -2
    13 -1 2
    13 -1 2
    13 -1 2
    13 -1 2
    13 -1 2
    -13 -1 -2
    -13 -1 -2
    -13 -1 -2
    13 -1 2
    -13 -1 -2
    -13 -1 -2
    13 -1 2
    13 1 2
    13 1 2
    13 1 2
    13 1 2
    13 1 2
    13 1 2
    -13 1 -2
    13 1 2
    -13 1 -2
    -13 1 -2
    -13 1 -2
    13 1 2
    -13 1 -2
    -13 1 -2
    14 -1 2
    14 -1 2
    14 -1 2
    -14 -1 -2
    14 -1 2
    -14 -1 -2
    -14 -1 -2
    -14 -1 -2
    14 -1 2
    14 -1 2
    -14 1 -2
    14 1 2
    14 1 2
    -14 1 -2
    14 1 2
    14 1 2
    -14 1 -2
    14 1 2
    -14 1 -2
    -14 1 -2
    14 1 2
    14 1 2
    -14 -2 2
    -14 -2 2
    14 -2 -2
    -14 -2 2
    -14 -2 2
    -14 -2 2
    14 -2 -2
    14 -2 -2
    -14 -2 2
    14 -2 -2
    14 -2 -2
    -14 2 2
    14 2 -2
    14 2 -2
    -14 2 2
    14 2 -2
    14 2 -2
    14 2 -2
    14 2 -2
    -14 2 2
    -14 2 2
    14 2 -2
    13 -2 -2
    -13 -2 2
    -13 -2 2
    -13 -2 2
    -13 -2 2
    13 -2 -2
    13 -2 -2
    -13 -2 2
    -13 -2 2
    13 -2 -2
    -13 -2 2
    13 -2 -2
    13 2 -2
    13 2 -2
    13 2 -2
    13 2 -2
    13 2 -2
    13 2 -2
    -13 2 2
    -13 2 2
    13 2 -2
    -13 2 2
    -13 2 2
    13 2 -2
    12 -2 -2
    12 -2 -2
    -12 -2 2
    12 -2 -2
    12 -2 -2
    -12 -2 2
    -12 -2 2
    -12 -2 2
    12 -2 -2
    -12 -2 2
    -12 -2 2
    -12 -2 2
    -12 2 2
    12 2 -2
    12 2 -2
    12 2 -2
    12 2 -2
    12 2 -2
    12 2 -2
    -12 2 2
    12 2 -2
    12 2 -2
    -12 2 2
    -12 2 2
    -12 2 2
    -11 -2 2
    11 -2 -2
    11 -2 -2
    11 -2 -2
    -11 -2 2
    -11 -2 2
    11 -2 -2
    -11 -2 2
    -11 -2 2
    11 -2 -2
    11 -2 -2
    -11 -2 2
    11 -2 -2
    11 -2 -2
    -11 -2 2
    11 2 -2
    -11 2 2
    -11 2 2
    -11 2 2
    11 2 -2
    -11 2 2
    11 2 -2
    11 2 -2
    -11 2 2
    -11 2 2
    11 2 -2
    11 2 -2
    11 2 -2
    -10 -2 2
    10 -2 -2
    10 -2 -2
    10 -2 -2
    10 -2 -2
    -10 -2 2
    10 -2 -2
    -10 -2 2
    -10 -2 2
    -10 -2 2
    10 -2 -2
    -10 -2 2
    10 -2 -2
    10 -2 -2
    -10 -2 2
    -10 2 2
    -10 2 2
    10 2 -2
    10 2 -2
    10 2 -2
    -10 2 2
    10 2 -2
    10 2 -2
    -10 2 2
    -10 2 2
    -10 2 2
    -10 2 2
    10 2 -2
    10 2 -2
    9 -2 -2
    9 -2 -2
    -9 -2 2
    9 -2 -2
    9 -2 -2
    9 -2 -2
    9 -2 -2
    -9 -2 2
    -9 -2 2
    -9 -2 2
    9 -2 -2
    9 -2 -2
    -9 -2 2
    -9 -2 2
    -9 -2 2
    -9 2 2
    -9 2 2
    9 2 -2
    9 2 -2
    -9 2 2
    -9 2 2
    9 2 -2
    9 2 -2
    -9 2 2
    -9 2 2
    9 2 -2
    -9 2 2
    9 2 -2
    9 2 -2
    -8 -2 2
    8 -2 -2
    -8 -2 2
    -8 -2 2
    -8 -2 2
    -8 -2 2
    8 -2 -2
    8 -2 -2
    8 -2 -2
    8 -2 -2
    -8 -2 2
    8 -2 -2
    8 -2 -2
    8 -2 -2
    8 2 -2
    -8 2 2
    8 2 -2
    -8 2 2
    8 2 -2
    -8 2 2
    8 2 -2
    8 2 -2
    -8 2 2
    8 2 -2
    -8 2 2
    -8 2 2
    8 2 -2
    8 2 -2
    -8 2 2
    -7 -2 2
    -7 -2 2
    -7 -2 2
    7 -2 -2
    -7 -2 2
    7 -2 -2
    7 -2 -2
    -7 -2 2
    7 -2 -2
    -7 -2 2
    7 -2 -2
    7 -2 -2
    -7 -2 2
    7 -2 -2
    7 -2 -2
    7 -2 -2
    -7 2 2
    7 2 -2
    7 2 -2
    -7 2 2
    -7 2 2
    7 2 -2
    -7 2 2
    -7 2 2
    -7 2 2
    7 2 -2
    7 2 -2
    -7 2 2
    -7 2 2
    -7 2 2
    7 2 -2
    7 2 -2
    6 -2 -2
    6 -2 -2
    -6 -2 2
    6 -2 -2
    6 -2 -2
    6 -2 -2
    -6 -2 2
    6 -2 -2
    6 -2 -2
    -6 -2 2
    -6 -2 2
    6 -2 -2
    -6 -2 2
    -6 -2 2
    6 -2 -2
    -6 -2 2
    6 2 -2
    -6 2 2
    6 2 -2
    -6 2 2
    6 2 -2
    6 2 -2
    -6 2 2
    6 2 -2
    6 2 -2
    -6 2 2
    -6 2 2
    -6 2 2
    6 2 -2
    -6 2 2
    6 2 -2
    -6 2 2
    -6 2 2
    6 2 -2
    -6 2 2
    -6 2 2
    -6 2 2
    -6 2 2
    -6 2 2
    5 -2 -2
    -5 -2 2
    -5 -2 2
    -5 -2 2
    5 -2 -2
    5 -2 -2
    -5 -2 2
    5 -2 -2
    5 -2 -2
    -5 -2 2
    -5 -2 2
    5 -2 -2
    5 -2 -2
    -5 -2 2
    5 -2 -2
    -5 -2 2
    5 -2 -2
    -5 -2 2
    5 -2 -2
    -5 -2 2
    5 -2 -2
    5 2 -2
    -5 2 2
    -5 2 2
    -5 2 2
    5 2 -2
    5 2 -2
    5 2 -2
    -5 2 2
    5 2 -2
    5 2 -2
    5 2 -2
    -5 2 2
    -5 2 2
    5 2 -2
    5 2 -2
    5 2 -2
    -5 2 2
    -5 2 2
    -5 2 2
    -5 2 2
    -5 2 2
    -5 2 2
    -5 2 2
    5 2 -2
    4 -2 -2
    4 -2 -2
    4 -2 -2
    -4 -2 2
    -4 -2 2
    -4 -2 2
    -4 -2 2
    -4 -2 2
    -4 -2 2
    4 -2 -2
    4 -2 -2
    4 -2 -2
    -4 -2 2
    -4 -2 2
    4 -2 -2
    4 -2 -2
    4 -2 -2
    -4 -2 2
    4 -2 -2
    -4 -2 2
    4 -2 -2
    -4 -2 2
    4 -2 -2
    -4 -2 2
    -4 2 2
    4 2 -2
    -4 2 2
    -4 2 2
    -4 2 2
    -4 2 2
    4 2 -2
    4 2 -2
    4 2 -2
    -4 2 2
    -4 2 2
    -4 2 2
    4 2 -2
    4 2 -2
    -4 2 2
    4 2 -2
    -4 2 2
    4 2 -2
    -4 2 2
    -4 2 2
    4 2 -2
    4 2 -2
    -4 2 2
    3 -2 -2
    -3 -2 2
    3 -2 -2
    -3 -2 2
    -3 -2 2
    3 -2 -2
    3 -2 -2
    -3 -2 2
    3 -2 -2
    3 -2 -2
    3 -2 -2
    3 -2 -2
    -3 -2 2
    -3 -2 2
    -3 -2 2
    -3 -2 2
    -3 -2 2
    -3 -2 2
    3 -2 -2
    -3 -2 2
    3 -2 -2
    3 -2 -2
    -3 -2 2
    -3 -2 2
    -3 -2 2
    3 2 -2
    -3 2 2
    3 2 -2
    3 2 -2
    -3 2 2
    3 2 -2
    3 2 -2
    3 2 -2
    3 2 -2
    3 2 -2
    3 2 -2
    3 2 -2
    -3 2 2
    -3 2 2
    -3 2 2
    -3 2 2
    -3 2 2
    -3 2 2
    -3 2 2
    3 2 -2
    -2 -2 2
    -2 -2 2
    2 -2 -2
    -2 -2 2
    2 -2 -2
    -2 -2 2
    2 -2 -2
    -2 -2 2
    2 -2 -2
    -2 -2 2
    -2 -2 2
    -2 -2 2
    -2 -2 2
    2 -2 -2
    2 -2 -2
    -2 -2 2
    -2 -2 2
    2 -2 -2
    -2 -2 2
    -2 -2 2
    2 -2 -2
    -2 -2 2
    2 -2 -2
    2 -2 -2
    2 -2 -2
    -2 -2 2
    2 2 -2
    2 2 -2
    -2 2 2
    2 2 -2
    2 2 -2
    2 2 -2
    2 2 -2
    2 2 -2
    -2 2 2
    2 2 -2
    2 2 -2
    -2 2 2
    -2 2 2
    -2 2 2
    -2 2 2
    -2 2 2
    -2 2 2
    -2 2 2
    2 2 -2
    2 2 -2
    -2 2 2
    -1 -2 2
    -1 -2 2
    -1 -2 2
    1 -2 -2
    1 -2 -2
    -1 -2 2
    1 -2 -2
    -1 -2 2
    -1 -2 2
    1 -2 -2
    -1 -2 2
    -1 -2 2
    -1 -2 2
    -1 -2 2
    -1 -2 2
    1 -2 -2
    -1 -2 2
    1 -2 -2
    -1 -2 2
    1 -2 -2
    -1 -2 2
    -1 -2 2
    1 -2 -2
    1 -2 -2
    -1 -2 2
    1 -2 -2
    -1 2 2
    1 2 -2
    -1 2 2
    1 2 -2
    -1 2 2
    -1 2 2
    1 2 -2
    1 2 -2
    1 2 -2
    -1 2 2
    -1 2 2
    1 2 -2
    1 2 -2
    -1 2 2
    1 2 -2
    -1 2 2
    1 2 -2
    1 2 -2
    1 2 -2
    1 2 -2
    -1 2 2
    -1 2 2
    -1 2 2
    -1 2 2
    1 2 -2
    0 -2 -2
    0 -2 -2
    0 -2 -2
    0 -2 2
    0 -2 2
    0 -2 2
    0 -2 2
    0 -2 -2
    0 -2 2
    0 -2 -2
    0 -2 2
    0 -2 -2
    0 -2 2
    0 -2 2
    0 -2 2
    0 -2 -2
    0 -2 2
    0 -2 -2
    0 -2 -2
    0 -2 2
    0 -2 2
    0 -2 -2
    0 -2 2
    0 -2 -2
    0 -2 -2
    0 -2 2
    0 -2 -2
    0 -2 2
    0 -2 -2
    0 -2 2
    0 -2 2
    0 -2 -2
    0 -2 2
    0 -2 2
    0 2 2
    0 2 2
    0 2 -2
    0 2 -2
    0 2 -2
    0 2 -2
    0 2 -2
    0 2 2
    0 2 -2
    0 2 2
    0 2 -2
    0 2 2
    0 2 2
    0 2 2
    0 2 -2
    0 2 -2
    0 2 -2
    0 2 2
    0 2 2
    0 2 -2
    0 2 2
    0 2 2
    0 2 2
    0 2 -2
    0 2 -2
    0 2 2
    0 2 2
    -1 -2 -2
    -1 -2 -2
    1 -2 2
    1 -2 2
    -1 -2 -2
    1 -2 2
    1 -2 2
    1 -2 2
    -1 -2 -2
    -1 -2 -2
    -1 -2 -2
    1 -2 2
    1 -2 2
    -1 -2 -2
    1 -2 2
    -1 -2 -2
    1 -2 2
    -1 -2 -2
    1 -2 2
    -1 -2 -2
    -1 -2 -2
    1 -2 2
    -1 -2 -2
    -1 -2 -2
    1 -2 2
    -1 -2 -2
    -1 -2 -2
    -1 -2 -2
    1 -2 2
    1 -2 2
    1 -2 2
    1 -2 2
    -1 2 -2
    -1 2 -2
    1 2 2
    1 2 2
    1 2 2
    1 2 2
    -1 2 -2
    1 2 2
    -1 2 -2
    -1 2 -2
    -1 2 -2
    -1 2 -2
    -1 2 -2
    1 2 2
    1 2 2
    -1 2 -2
    1 2 2
    -1 2 -2
    -1 2 -2
    -1 2 -2
    1 2 2
    -1 2 -2
    -1 2 -2
    1 2 2
    1 2 2
    1 2 2
    1 2 2
    -1 2 -2
    1 2 2
    -2 -2 -2
    2 -2 2
    2 -2 2
    2 -2 2
    -2 -2 -2
    2 -2 2
    2 -2 2
    -2 -2 -2
    -2 -2 -2
    2 -2 2
    2 -2 2
    -2 -2 -2
    -2 -2 -2
    2 -2 2
    2 -2 2
    -2 -2 -2
    -2 -2 -2
    2 -2 2
    2 -2 2
    -2 -2 -2
    -2 -2 -2
    2 -2 2
    -2 -2 -2
    -2 -2 -2
    2 -2 2
    -2 -2 -2
    -2 -2 -2
    -2 2 -2
    2 2 2
    2 2 2
    2 2 2
    -2 2 -2
    2 2 2
    2 2 2
    -2 2 -2
    2 2 2
    -2 2 -2
    2 2 2
    -2 2 -2
    2 2 2
    -2 2 -2
    2 2 2
    -2 2 -2
    -2 2 -2
    -2 2 -2
    -2 2 -2
    -2 2 -2
    -2 2 -2
    2 2 2
    -2 2 -2
    -2 2 -2
    -3 -2 -2
    -3 -2 -2
    3 -2 2
    3 -2 2
    -3 -2 -2
    -3 -2 -2
    3 -2 2
    3 -2 2
    3 -2 2
    -3 -2 -2
    3 -2 2
    3 -2 2
    -3 -2 -2
    3 -2 2
    -3 -2 -2
    -3 -2 -2
    -3 -2 -2
    3 -2 2
    -3 -2 -2
    -3 -2 -2
    3 -2 2
    -3 -2 -2
    3 -2 2
    3 -2 2
    3 2 2
    3 2 2
    -3 2 -2
    -3 2 -2
    -3 2 -2
    3 2 2
    3 2 2
    -3 2 -2
    -3 2 -2
    3 2 2
    -3 2 -2
    3 2 2
    -3 2 -2
    3 2 2
    -3 2 -2
    3 2 2
    -3 2 -2
    -3 2 -2
    3 2 2
    3 2 2
    3 2 2
    -3 2 -2
    -3 2 -2
    4 -2 2
    4 -2 2
    -4 -2 -2
    4 -2 2
    4 -2 2
    -4 -2 -2
    -4 -2 -2
    -4 -2 -2
    4 -2 2
    -4 -2 -2
    4 -2 2
    -4 -2 -2
    -4 -2 -2
    -4 -2 -2
    4 -2 2
    4 -2 2
    4 -2 2
    -4 -2 -2
    -4 -2 -2
    -4 -2 -2
    4 -2 2
    4 -2 2
    4 -2 2
    -4 -2 -2
    -4 2 -2
    -4 2 -2
    -4 2 -2
    -4 2 -2
    -4 2 -2
    4 2 2
    4 2 2
    -4 2 -2
    -4 2 -2
    4 2 2
    4 2 2
    4 2 2
    -4 2 -2
    4 2 2
    4 2 2
    -4 2 -2
    -4 2 -2
    -4 2 -2
    -4 2 -2
    4 2 2
    -4 2 -2
    4 2 2
    -4 2 -2
    4 2 2
    4 2 2
    -5 -2 -2
    -5 -2 -2
    5 -2 2
    5 -2 2
    5 -2 2
    -5 -2 -2
    -5 -2 -2
    -5 -2 -2
    5 -2 2
    -5 -2 -2
    5 -2 2
    5 -2 2
    5 -2 2
    5 -2 2
    5 -2 2
    5 -2 2
    5 -2 2
    -5 -2 -2
    -5 -2 -2
    5 -2 2
    -5 2 -2
    -5 2 -2
    -5 2 -2
    5 2 2
    -5 2 -2
    -5 2 -2
    5 2 2
    -5 2 -2
    -5 2 -2
    5 2 2
    5 2 2
    -5 2 -2
    5 2 2
    5 2 2
    -5 2 -2
    -5 2 -2
    5 2 2
    -5 2 -2
    5 2 2
    6 -2 2
    6 -2 2
    -6 -2 -2
    -6 -2 -2
    6 -2 2
    6 -2 2
    6 -2 2
    6 -2 2
    6 -2 2
    6 -2 2
    -6 -2 -2
    -6 -2 -2
    6 -2 2
    -6 -2 -2
    6 -2 2
    6 -2 2
    -6 -2 -2
    6 -2 2
    -6 -2 -2
    6 2 2
    -6 2 -2
    6 2 2
    -6 2 -2
    -6 2 -2
    6 2 2
    6 2 2
    -6 2 -2
    -6 2 -2
    6 2 2
    6 2 2
    -6 2 -2
    -6 2 -2
    -6 2 -2
    -6 2 -2
    -6 2 -2
    6 2 2
    6 2 2
    7 -2 2
    -7 -2 -2
    7 -2 2
    7 -2 2
    -7 -2 -2
    7 -2 2
    7 -2 2
    -7 -2 -2
    -7 -2 -2
    -7 -2 -2
    -7 -2 -2
    7 -2 2
    -7 -2 -2
    7 -2 2
    7 -2 2
    -7 2 -2
    -7 2 -2
    7 2 2
    -7 2 -2
    -7 2 -2
    7 2 2
    7 2 2
    7 2 2
    7 2 2
    7 2 2
    -7 2 -2
    7 2 2
    -7 2 -2
    7 2 2
    -7 2 -2
    7 2 2
    -7 2 -2
    -8 -2 -2
    8 -2 2
    -8 -2 -2
    8 -2 2
    -8 -2 -2
    -8 -2 -2
    -8 -2 -2
    8 -2 2
    8 -2 2
    8 -2 2
    8 -2 2
    -8 -2 -2
    8 -2 2
    -8 -2 -2
    8 -2 2
    8 2 2
    8 2 2
    8 2 2
    8 2 2
    -8 2 -2
    -8 2 -2
    8 2 2
    8 2 2
    8 2 2
    -8 2 -2
    -8 2 -2
    -8 2 -2
    8 2 2
    -8 2 -2
    8 2 2
    -8 2 -2
    -8 2 -2
    -8 2 -2
    9 -2 2
    9 -2 2
    9 -2 2
    -9 -2 -2
    -9 -2 -2
    -9 -2 -2
    -9 -2 -2
    -9 -2 -2
    9 -2 2
    9 -2 2
    9 -2 2
    9 -2 2
    9 2 2
    -9 2 -2
    9 2 2
    9 2 2
    -9 2 -2
    -9 2 -2
    9 2 2
    -9 2 -2
    -9 2 -2
    -9 2 -2
    9 2 2
    -9 2 -2
    -9 2 -2
    9 2 2
    9 2 2
    9 2 2
    10 -2 2
    -10 -2 -2
    10 -2 2
    10 -2 2
    -10 -2 -2
    -10 -2 -2
    10 -2 2
    -10 -2 -2
    -10 -2 -2
    -10 -2 -2
    -10 -2 -2
    10 -2 2
    10 -2 2
    10 -2 2
    10 2 2
    -10 2 -2
    10 2 2
    -10 2 -2
    10 2 2
    -10 2 -2
    -10 2 -2
    -10 2 -2
    10 2 2
    10 2 2
    -10 2 -2
    -10 2 -2
    -11 -2 -2
    -11 -2 -2
    11 -2 2
    11 -2 2
    -11 -2 -2
    11 -2 2
    11 -2 2
    11 -2 2
    11 -2 2
    11 -2 2
    -11 -2 -2
    -11 -2 -2
    -11 -2 -2
    -11 -2 -2
    -11 2 -2
    11 2 2
    -11 2 -2
    11 2 2
    -11 2 -2
    -11 2 -2
    -11 2 -2
    11 2 2
    -11 2 -2
    11 2 2
    11 2 2
    11 2 2
    11 2 2
    11 2 2
    -11 2 -2
    -12 -2 -2
    12 -2 2
    12 -2 2
    12 -2 2
    -12 -2 -2
    -12 -2 -2
    -12 -2 -2
    12 -2 2
    12 -2 2
    -12 -2 -2
    12 -2 2
    -12 -2 -2
    -12 -2 -2
    12 2 2
    -12 2 -2
    -12 2 -2
    12 2 2
    -12 2 -2
    12 2 2
    12 2 2
    12 2 2
    -12 2 -2
    12 2 2
    -12 2 -2
    12 2 2
    -12 2 -2
    12 2 2
    -13 -2 -2
    13 -2 2
    -13 -2 -2
    -13 -2 -2
    13 -2 2
    -13 -2 -2
    -13 -2 -2
    -13 -2 -2
    13 -2 2
    13 -2 2
    13 -2 2
    -13 -2 -2
    13 2 2
    13 2 2
    -13 2 -2
    -13 2 -2
    13 2 2
    -13 2 -2
    13 2 2
    13 2 2
    13 2 2
    -13 2 -2
    -13 2 -2
    14 -2 2
    14 -2 2
    -14 -2 -2
    -14 -2 -2
    14 -2 2
    -14 -2 -2
    14 -2 2
    14 -2 2
    14 2 2
    14 2 2
    14 2 2
    -14 2 -2
    14 2 2
    14 2 2
    -14 2 -2
    -14 2 -2
    13 -3 -2
    13 -3 -2
    -13 -3 2
    -13 -3 2
    -13 -3 2
    -13 -3 2
    -13 -3 2
    13 -3 -2
    -13 -3 2
    -13 -3 2
    13 -3 -2
    13 -3 -2
    13 3 -2
    -13 3 2
    13 3 -2
    13 3 -2
    -13 3 2
    13 3 -2
    -13 3 2
    13 3 -2
    -13 3 2
    13 3 -2
    -13 3 2
    13 3 -2
    12 -3 -2
    -12 -3 2
    -12 -3 2
    -12 -3 2
    12 -3 -2
    12 -3 -2
    -12 -3 2
    12 -3 -2
    -12 -3 2
    -12 -3 2
    12 -3 -2
    -12 -3 2
    12 3 -2
    -12 3 2
    -12 3 2
    -12 3 2
    -12 3 2
    12 3 -2
    12 3 -2
    12 3 -2
    12 3 -2
    -12 3 2
    12 3 -2
    11 -3 -2
    -11 -3 2
    11 -3 -2
    -11 -3 2
    11 -3 -2
    -11 -3 2
    11 -3 -2
    11 -3 -2
    -11 -3 2
    -11 -3 2
    -11 -3 2
    -11 -3 2
    -11 3 2
    11 3 -2
    -11 3 2
    11 3 -2
    11 3 -2
    -11 3 2
    11 3 -2
    11 3 -2
    -11 3 2
    -11 3 2
    -11 3 2
    11 3 -2
    11 3 -2
    10 -3 -2
    -10 -3 2
    -10 -3 2
    10 -3 -2
    -10 -3 2
    -10 -3 2
    -10 -3 2
    10 -3 -2
    10 -3 -2
    -10 -3 2
    -10 -3 2
    10 -3 -2
    10 -3 -2
    10 3 -2
    -10 3 2
    10 3 -2
    -10 3 2
    -10 3 2
    -10 3 2
    -10 3 2
    10 3 -2
    10 3 -2
    10 3 -2
    -10 3 2
    -10 3 2
    10 3 -2
    10 3 -2
    9 -3 -2
    -9 -3 2
    -9 -3 2
    -9 -3 2
    -9 -3 2
    9 -3 -2
    -9 -3 2
    -9 -3 2
    -9 -3 2
    9 -3 -2
    9 -3 -2
    9 -3 -2
    9 3 -2
    9 3 -2
    -9 3 2
    -9 3 2
    -9 3 2
    -9 3 2
    9 3 -2
    9 3 -2
    -9 3 2
    9 3 -2
    -9 3 2
    9 3 -2
    8 -3 -2
    8 -3 -2
    -8 -3 2
    8 -3 -2
    -8 -3 2
    8 -3 -2
    8 -3 -2
    8 -3 -2
    8 -3 -2
    -8 -3 2
    -8 -3 2
    -8 -3 2
    -8 -3 2
    -8 -3 2
    -8 3 2
    -8 3 2
    -8 3 2
    8 3 -2
    8 3 -2
    -8 3 2
    -8 3 2
    8 3 -2
    8 3 -2
    -8 3 2
    -8 3 2
    8 3 -2
    -8 3 2
    -7 -3 2
    7 -3 -2
    -7 -3 2
    -7 -3 2
    7 -3 -2
    -7 -3 2
    -7 -3 2
    -7 -3 2
    7 -3 -2
    7 -3 -2
    7 -3 -2
    -7 -3 2
    -7 -3 2
    7 -3 -2
    7 -3 -2
    7 3 -2
    -7 3 2
    -7 3 2
    -7 3 2
    7 3 -2
    7 3 -2
    -7 3 2
    -7 3 2
    -7 3 2
    7 3 -2
    -7 3 2
    -7 3 2
    7 3 -2
    7 3 -2
    -7 3 2
    7 3 -2
    6 -3 -2
    6 -3 -2
    -6 -3 2
    -6 -3 2
    6 -3 -2
    6 -3 -2
    -6 -3 2
    -6 -3 2
    -6 -3 2
    6 -3 -2
    -6 -3 2
    6 -3 -2
    6 -3 -2
    -6 -3 2
    -6 -3 2
    6 -3 -2
    6 -3 -2
    -6 -3 2
    -6 3 2
    -6 3 2
    6 3 -2
    6 3 -2
    -6 3 2
    -6 3 2
    6 3 -2
    6 3 -2
    -6 3 2
    -6 3 2
    -6 3 2
    -6 3 2
    6 3 -2
    -6 3 2
    6 3 -2
    -6 3 2
    6 3 -2
    -6 3 2
    -6 3 2
    -5 -3 2
    5 -3 -2
    5 -3 -2
    5 -3 -2
    -5 -3 2
    5 -3 -2
    -5 -3 2
    -5 -3 2
    5 -3 -2
    5 -3 -2
    5 -3 -2
    -5 -3 2
    -5 -3 2
    5 -3 -2
    -5 -3 2
    -5 -3 2
    5 -3 -2
    -5 -3 2
    -5 -3 2
    -5 3 2
    5 3 -2
    -5 3 2
    5 3 -2
    -5 3 2
    -5 3 2
    5 3 -2
    -5 3 2
    5 3 -2
    -5 3 2
    5 3 -2
    5 3 -2
    5 3 -2
    5 3 -2
    -5 3 2
    -4 -3 2
    4 -3 -2
    -4 -3 2
    4 -3 -2
    4 -3 -2
    -4 -3 2
    4 -3 -2
    4 -3 -2
    -4 -3 2
    -4 -3 2
    4 -3 -2
    -4 -3 2
    -4 -3 2
    4 -3 -2
    4 -3 -2
    -4 -3 2
    -4 -3 2
    4 -3 -2
    -4 -3 2
    4 -3 -2
    4 -3 -2
    -4 -3 2
    4 -3 -2
    -4 3 2
    4 3 -2
    4 3 -2
    -4 3 2
    -4 3 2
    4 3 -2
    -4 3 2
    -4 3 2
    4 3 -2
    4 3 -2
    4 3 -2
    4 3 -2
    -4 3 2
    4 3 -2
    -4 3 2
    -3 -3 2
    3 -3 -2
    -3 -3 2
    3 -3 -2
    -3 -3 2
    3 -3 -2
    -3 -3 2
    3 -3 -2
    3 -3 -2
    -3 -3 2
    3 -3 -2
    -3 -3 2
    -3 -3 2
    -3 -3 2
    -3 -3 2
    3 -3 -2
    -3 -3 2
    3 -3 -2
    3 -3 -2
    3 -3 -2
    3 3 -2
    -3 3 2
    3 3 -2
    3 3 -2
    -3 3 2
    3 3 -2
    -3 3 2
    3 3 -2
    3 3 -2
    3 3 -2
    -3 3 2
    -3 3 2
    3 3 -2
    3 3 -2
    -3 3 2
    -3 3 2
    -2 -3 2
    -2 -3 2
    2 -3 -2
    2 -3 -2
    -2 -3 2
    2 -3 -2
    2 -3 -2
    -2 -3 2
    -2 -3 2
    -2 -3 2
    2 -3 -2
    -2 -3 2
    2 -3 -2
    2 -3 -2
    2 -3 -2
    -2 -3 2
    2 -3 -2
    -2 -3 2
    2 -3 -2
    2 -3 -2
    -2 -3 2
    -2 -3 2
    -2 -3 2
    -2 -3 2
    -2 3 2
    -2 3 2
    2 3 -2
    2 3 -2
    2 3 -2
    -2 3 2
    -2 3 2
    2 3 -2
    2 3 -2
    2 3 -2
    -2 3 2
    -2 3 2
    -2 3 2
    -2 3 2
    2 3 -2
    2 3 -2
    -2 3 2
    2 3 -2
    1 -3 -2
    1 -3 -2
    1 -3 -2
    -1 -3 2
    -1 -3 2
    -1 -3 2
    -1 -3 2
    1 -3 -2
    1 -3 -2
    1 -3 -2
    -1 -3 2
    -1 -3 2
    -1 -3 2
    -1 -3 2
    1 -3 -2
    -1 -3 2
    -1 -3 2
    1 -3 -2
    -1 -3 2
    -1 -3 2
    1 -3 -2
    1 -3 -2
    -1 -3 2
    -1 3 2
    -1 3 2
    1 3 -2
    1 3 -2
    -1 3 2
    -1 3 2
    -1 3 2
    -1 3 2
    1 3 -2
    1 3 -2
    1 3 -2
    1 3 -2
    -1 3 2
    1 3 -2
    1 3 -2
    1 3 -2
    1 3 -2
    -1 3 2
    1 3 -2
    -1 3 2
    -1 3 2
    0 -3 2
    0 -3 2
    0 -3 2
    0 -3 -2
    0 -3 -2
    0 -3 -2
    0 -3 -2
    0 -3 2
    0 -3 -2
    0 -3 -2
    0 -3 2
    0 -3 2
    0 -3 -2
    0 -3 -2
    0 -3 2
    0 -3 2
    0 -3 -2
    0 -3 -2
    0 -3 2
    0 -3 -2
    0 -3 -2
    0 -3 2
    0 -3 -2
    0 -3 2
    0 -3 -2
    0 -3 2
    0 -3 2
    0 3 -2
    0 3 2
    0 3 -2
    0 3 -2
    0 3 -2
    0 3 -2
    0 3 2
    0 3 2
    0 3 2
    0 3 -2
    0 3 -2
    0 3 -2
    0 3 -2
    0 3 2
    0 3 2
    0 3 2
    0 3 2
    0 3 -2
    0 3 -2
    0 3 2
    1 -3 2
    -1 -3 -2
    -1 -3 -2
    -1 -3 -2
    1 -3 2
    1 -3 2
    1 -3 2
    -1 -3 -2
    1 -3 2
    1 -3 2
    -1 -3 -2
    -1 -3 -2
    -1 -3 -2
    1 -3 2
    1 -3 2
    -1 -3 -2
    1 -3 2
    1 -3 2
    -1 -3 -2
    1 -3 2
    -1 -3 -2
    1 -3 2
    -1 -3 -2
    -1 -3 -2
    1 -3 2
    -1 3 -2
    -1 3 -2
    -1 3 -2
    -1 3 -2
    -1 3 -2
    1 3 2
    1 3 2
    1 3 2
    1 3 2
    -1 3 -2
    1 3 2
    -1 3 -2
    1 3 2
    -1 3 -2
    -1 3 -2
    1 3 2
    1 3 2
    -1 3 -2
    1 3 2
    -1 3 -2
    -1 3 -2
    1 3 2
    1 3 2
    -2 -3 -2
    -2 -3 -2
    -2 -3 -2
    -2 -3 -2
    -2 -3 -2
    2 -3 2
    2 -3 2
    2 -3 2
    2 -3 2
    2 -3 2
    2 -3 2
    -2 -3 -2
    -2 -3 -2
    2 -3 2
    -2 -3 -2
    -2 -3 -2
    2 -3 2
    2 -3 2
    2 -3 2
    2 -3 2
    2 -3 2
    2 -3 2
    -2 -3 -2
    2 -3 2
    -2 -3 -2
    2 3 2
    -2 3 -2
    -2 3 -2
    -2 3 -2
    2 3 2
    2 3 2
    -2 3 -2
    -2 3 -2
    2 3 2
    -2 3 -2
    2 3 2
    2 3 2
    -2 3 -2
    -2 3 -2
    2 3 2
    -2 3 -2
    -2 3 -2
    2 3 2
    2 3 2
    3 -3 2
    -3 -3 -2
    -3 -3 -2
    3 -3 2
    3 -3 2
    -3 -3 -2
    3 -3 2
    -3 -3 -2
    -3 -3 -2
    3 -3 2
    -3 -3 -2
    3 -3 2
    -3 -3 -2
    -3 -3 -2
    -3 -3 -2
    -3 -3 -2
    3 -3 2
    -3 -3 -2
    3 -3 2
    3 -3 2
    3 -3 2
    -3 -3 -2
    3 -3 2
    3 3 2
    -3 3 -2
    -3 3 -2
    -3 3 -2
    -3 3 -2
    3 3 2
    3 3 2
    -3 3 -2
    3 3 2
    3 3 2
    3 3 2
    3 3 2
    -3 3 -2
    3 3 2
    3 3 2
    -3 3 -2
    -3 3 -2
    -3 3 -2
    -3 3 -2
    3 3 2
    -4 -3 -2
    -4 -3 -2
    -4 -3 -2
    4 -3 2
    4 -3 2
    4 -3 2
    -4 -3 -2
    4 -3 2
    4 -3 2
    4 -3 2
    -4 -3 -2
    4 -3 2
    -4 -3 -2
    -4 -3 -2
    4 -3 2
    -4 -3 -2
    -4 -3 -2
    4 -3 2
    -4 -3 -2
    -4 3 -2
    -4 3 -2
    -4 3 -2
    -4 3 -2
    4 3 2
    4 3 2
    -4 3 -2
    -4 3 -2
    4 3 2
    -4 3 -2
    4 3 2
    -4 3 -2
    4 3 2
    -4 3 -2
    -4 3 -2
    -4 3 -2
    -4 3 -2
    4 3 2
    -4 3 -2
    4 3 2
    -5 -3 -2
    -5 -3 -2
    5 -3 2
    5 -3 2
    -5 -3 -2
    -5 -3 -2
    -5 -3 -2
    5 -3 2
    -5 -3 -2
    -5 -3 -2
    5 -3 2
    5 -3 2
    5 -3 2
    5 -3 2
    5 -3 2
    5 -3 2
    5 -3 2
    -5 -3 -2
    -5 3 -2
    -5 3 -2
    5 3 2
    -5 3 -2
    5 3 2
    5 3 2
    5 3 2
    5 3 2
    -5 3 -2
    -5 3 -2
    -5 3 -2
    5 3 2
    -5 3 -2
    -5 3 -2
    -5 3 -2
    5 3 2
    -5 3 -2
    5 3 2
    -6 -3 -2
    -6 -3 -2
    6 -3 2
    6 -3 2
    -6 -3 -2
    6 -3 2
    -6 -3 -2
    -6 -3 -2
    6 -3 2
    6 -3 2
    6 -3 2
    6 -3 2
    -6 -3 -2
    6 -3 2
    -6 -3 -2
    -6 -3 -2
    6 3 2
    -6 3 -2
    -6 3 -2
    -6 3 -2
    6 3 2
    6 3 2
    -6 3 -2
    6 3 2
    -6 3 -2
    6 3 2
    6 3 2
    -6 3 -2
    6 3 2
    -6 3 -2
    -6 3 -2
    -6 3 -2
    6 3 2
    -6 3 -2
    -6 3 -2
    7 -3 2
    7 -3 2
    7 -3 2
    -7 -3 -2
    -7 -3 -2
    -7 -3 -2
    -7 -3 -2
    7 -3 2
    7 -3 2
    7 -3 2
    -7 -3 -2
    -7 -3 -2
    -7 -3 -2
    7 -3 2
    7 -3 2
    7 -3 2
    -7 3 -2
    -7 3 -2
    -7 3 -2
    -7 3 -2
    -7 3 -2
    7 3 2
    7 3 2
    7 3 2
    7 3 2
    7 3 2
    7 3 2
    -7 3 -2
    -7 3 -2
    -7 3 -2
    -7 3 -2
    -7 3 -2
    7 3 2
    8 -3 2
    -8 -3 -2
    8 -3 2
    -8 -3 -2
    -8 -3 -2
    8 -3 2
    -8 -3 -2
    -8 -3 -2
    -8 -3 -2
    8 -3 2
    8 -3 2
    8 -3 2
    8 -3 2
    -8 3 -2
    -8 3 -2
    8 3 2
    -8 3 -2
    8 3 2
    -8 3 -2
    8 3 2
    -8 3 -2
    8 3 2
    -8 3 -2
    8 3 2
    -8 3 -2
    -8 3 -2
    8 3 2
    -9 -3 -2
    -9 -3 -2
    9 -3 2
    -9 -3 -2
    -9 -3 -2
    -9 -3 -2
    9 -3 2
    9 -3 2
    -9 -3 -2
    9 -3 2
    9 -3 2
    -9 -3 -2
    9 -3 2
    -9 3 -2
    -9 3 -2
    9 3 2
    -9 3 -2
    9 3 2
    9 3 2
    9 3 2
    9 3 2
    -9 3 -2
    -9 3 -2
    -9 3 -2
    9 3 2
    9 3 2
    -10 -3 -2
    10 -3 2
    -10 -3 -2
    10 -3 2
    -10 -3 -2
    10 -3 2
    -10 -3 -2
    -10 -3 -2
    10 -3 2
    10 -3 2
    10 -3 2
    -10 -3 -2
    10 3 2
    10 3 2
    10 3 2
    10 3 2
    -10 3 -2
    -10 3 -2
    -10 3 -2
    -10 3 -2
    10 3 2
    -10 3 -2
    -10 3 -2
    10 3 2
    -11 -3 -2
    -11 -3 -2
    -11 -3 -2
    -11 -3 -2
    -11 -3 -2
    11 -3 2
    11 -3 2
    -11 -3 -2
    11 -3 2
    -11 -3 -2
    11 -3 2
    -11 3 -2
    -11 3 -2
    11 3 2
    11 3 2
    11 3 2
    -11 3 -2
    11 3 2
    -11 3 -2
    11 3 2
    -11 3 -2
    11 3 2
    11 3 2
    -12 -3 -2
    -12 -3 -2
    -12 -3 -2
    12 -3 2
    12 -3 2
    12 -3 2
    -12 -3 -2
    -12 -3 -2
    12 -3 2
    -12 -3 -2
    12 -3 2
    12 3 2
    -12 3 -2
    -12 3 -2
    12 3 2
    -12 3 -2
    12 3 2
    -12 3 -2
    12 3 2
    12 3 2
    12 3 2
    -12 3 -2
    -11 -4 2
    -11 -4 2
    11 -4 -2
    -11 -4 2
    11 -4 -2
    -11 -4 2
    -11 -4 2
    11 -4 -2
    11 -4 -2
    -11 -4 2
    -11 -4 2
    -11 -4 2
    11 -4 -2
    11 4 -2
    11 4 -2
    -11 4 2
    -11 4 2
    11 4 -2
    -11 4 2
    -11 4 2
    11 4 -2
    -11 4 2
    11 4 -2
    11 4 -2
    11 4 -2
    -10 -4 2
    10 -4 -2
    -10 -4 2
    10 -4 -2
    -10 -4 2
    -10 -4 2
    10 -4 -2
    -10 -4 2
    -10 -4 2
    10 -4 -2
    10 -4 -2
    -10 -4 2
    -10 4 2
    -10 4 2
    10 4 -2
    10 4 -2
    10 4 -2
    10 4 -2
    -10 4 2
    10 4 -2
    -10 4 2
    10 4 -2
    -10 4 2
    10 4 -2
    -9 -4 2
    -9 -4 2
    9 -4 -2
    -9 -4 2
    9 -4 -2
    -9 -4 2
    9 -4 -2
    9 -4 -2
    -9 -4 2
    -9 -4 2
    9 -4 -2
    -9 -4 2
    -9 -4 2
    -9 -4 2
    -9 4 2
    9 4 -2
    9 4 -2
    -9 4 2
    -9 4 2
    9 4 -2
    -9 4 2
    9 4 -2
    9 4 -2
    -9 4 2
    9 4 -2
    -8 -4 2
    -8 -4 2
    -8 -4 2
    8 -4 -2
    -8 -4 2
    -8 -4 2
    -8 -4 2
    -8 -4 2
    8 -4 -2
    -8 -4 2
    8 -4 -2
    -8 -4 2
    8 -4 -2
    8 -4 -2
    8 -4 -2
    8 4 -2
    8 4 -2
    8 4 -2
    8 4 -2
    -8 4 2
    -8 4 2
    -8 4 2
    8 4 -2
    8 4 -2
    -8 4 2
    7 -4 -2
    -7 -4 2
    7 -4 -2
    7 -4 -2
    -7 -4 2
    7 -4 -2
    7 -4 -2
    -7 -4 2
    -7 -4 2
    -7 -4 2
    7 -4 -2
    -7 -4 2
    7 -4 -2
    7 4 -2
    7 4 -2
    7 4 -2
    7 4 -2
    7 4 -2
    -7 4 2
    7 4 -2
    -7 4 2
    -7 4 2
    -7 4 2
    7 4 -2
    -7 4 2
    -7 4 2
    -7 4 2
    -7 4 2
    6 -4 -2
    -6 -4 2
    -6 -4 2
    -6 -4 2
    -6 -4 2
    6 -4 -2
    6 -4 -2
    6 -4 -2
    -6 -4 2
    -6 -4 2
    -6 -4 2
    6 -4 -2
    6 -4 -2
    6 -4 -2
    -6 -4 2
    6 -4 -2
    -6 4 2
    6 4 -2
    -6 4 2
    6 4 -2
    -6 4 2
    -6 4 2
    6 4 -2
    -6 4 2
    -6 4 2
    -6 4 2
    -6 4 2
    6 4 -2
    6 4 -2
    -5 -4 2
    5 -4 -2
    -5 -4 2
    5 -4 -2
    5 -4 -2
    5 -4 -2
    -5 -4 2
    5 -4 -2
    -5 -4 2
    5 -4 -2
    -5 -4 2
    5 -4 -2
    -5 -4 2
    -5 -4 2
    5 -4 -2
    -5 -4 2
    -5 -4 2
    5 4 -2
    5 4 -2
    -5 4 2
    -5 4 2
    5 4 -2
    5 4 -2
    -5 4 2
    -5 4 2
    -5 4 2
    -5 4 2
    -5 4 2
    5 4 -2
    -5 4 2
    5 4 -2
    5 4 -2
    4 -4 -2
    -4 -4 2
    4 -4 -2
    -4 -4 2
    -4 -4 2
    -4 -4 2
    -4 -4 2
    4 -4 -2
    4 -4 -2
    4 -4 -2
    -4 -4 2
    -4 -4 2
    4 -4 -2
    4 -4 -2
    -4 -4 2
    4 -4 -2
    4 -4 -2
    -4 -4 2
    -4 -4 2
    -4 -4 2
    -4 -4 2
    4 -4 -2
    4 4 -2
    4 4 -2
    4 4 -2
    4 4 -2
    -4 4 2
    -4 4 2
    -4 4 2
    -4 4 2
    4 4 -2
    -4 4 2
    4 4 -2
    -4 4 2
    -4 4 2
    4 4 -2
    -3 -4 2
    -3 -4 2
    3 -4 -2
    -3 -4 2
    3 -4 -2
    -3 -4 2
    -3 -4 2
    3 -4 -2
    3 -4 -2
    -3 -4 2
    -3 -4 2
    3 -4 -2
    -3 -4 2
    3 -4 -2
    3 -4 -2
    3 -4 -2
    -3 -4 2
    -3 -4 2
    -3 -4 2
    3 -4 -2
    3 -4 -2
    -3 4 2
    3 4 -2
    3 4 -2
    3 4 -2
    -3 4 2
    -3 4 2
    3 4 -2
    -3 4 2
    3 4 -2
    -3 4 2
    3 4 -2
    2 -4 -2
    -2 -4 2
    2 -4 -2
    2 -4 -2
    -2 -4 2
    -2 -4 2
    -2 -4 2
    -2 -4 2
    -2 -4 2
    -2 -4 2
    2 -4 -2
    -2 -4 2
    2 -4 -2
    2 -4 -2
    -2 -4 2
    2 -4 -2
    2 -4 -2
    -2 -4 2
    2 4 -2
    -2 4 2
    -2 4 2
    -2 4 2
    2 4 -2
    2 4 -2
    -2 4 2
    -2 4 2
    2 4 -2
    -2 4 2
    -2 4 2
    2 4 -2
    2 4 -2
    2 4 -2
    2 4 -2
    1 -4 -2
    1 -4 -2
    -1 -4 2
    -1 -4 2
    -1 -4 2
    -1 -4 2
    -1 -4 2
    -1 -4 2
    1 -4 -2
    1 -4 -2
    -1 -4 2
    1 -4 -2
    -1 -4 2
    -1 -4 2
    1 -4 -2
    -1 -4 2
    1 -4 -2
    1 -4 -2
    1 -4 -2
    -1 -4 2
    -1 4 2
    1 4 -2
    1 4 -2
    -1 4 2
    -1 4 2
    1 4 -2
    -1 4 2
    1 4 -2
    -1 4 2
    1 4 -2
    1 4 -2
    -1 4 2
    1 4 -2
    -1 4 2
    1 4 -2
    -1 4 2
    1 4 -2
    -1 4 2
    0 -4 -2
    0 -4 -2
    0 -4 2
    0 -4 2
    0 -4 -2
    0 -4 2
    0 -4 -2
    0 -4 -2
    0 -4 -2
    0 -4 2
    0 -4 -2
    0 -4 2
    0 -4 2
    0 -4 2
    0 -4 2
    0 -4 -2
    0 -4 -2
    0 -4 2
    0 4 2
    0 4 -2
    0 4 2
    0 4 -2
    0 4 -2
    0 4 -2
    0 4 2
    0 4 2
    0 4 2
    0 4 2
    0 4 -2
    0 4 -2
    0 4 -2
    0 4 -2
    0 4 2
    0 4 2
    0 4 -2
    0 4 -2
    0 4 2
    0 4 -2
    0 4 -2
    -1 -4 -2
    1 -4 2
    1 -4 2
    -1 -4 -2
    -1 -4 -2
    1 -4 2
    1 -4 2
    1 -4 2
    -1 -4 -2
    -1 -4 -2
    1 -4 2
    -1 -4 -2
    -1 -4 -2
    -1 -4 -2
    1 -4 2
    1 -4 2
    -1 -4 -2
    -1 -4 -2
    -1 4 -2
    1 4 2
    -1 4 -2
    -1 4 -2
    1 4 2
    -1 4 -2
    -1 4 -2
    -1 4 -2
    1 4 2
    1 4 2
    1 4 2
    1 4 2
    -1 4 -2
    1 4 2
    -1 4 -2
    1 4 2
    1 4 2
    -1 4 -2
    -1 4 -2
    -2 -4 -2
    2 -4 2
    -2 -4 -2
    2 -4 2
    2 -4 2
    2 -4 2
    2 -4 2
    2 -4 2
    -2 -4 -2
    -2 -4 -2
    2 -4 2
    2 -4 2
    2 -4 2
    2 -4 2
    -2 -4 -2
    -2 -4 -2
    -2 -4 -2
    -2 -4 -2
    2 -4 2
    -2 -4 -2
    -2 -4 -2
    2 4 2
    2 4 2
    -2 4 -2
    2 4 2
    -2 4 -2
    -2 4 -2
    -2 4 -2
    2 4 2
    -2 4 -2
    2 4 2
    2 4 2
    -2 4 -2
    -2 4 -2
    2 4 2
    -2 4 -2
    -2 4 -2
    -3 -4 -2
    3 -4 2
    3 -4 2
    3 -4 2
    -3 -4 -2
    -3 -4 -2
    3 -4 2
    -3 -4 -2
    -3 -4 -2
    -3 -4 -2
    3 -4 2
    -3 -4 -2
    -3 -4 -2
    3 -4 2
    3 -4 2
    -3 -4 -2
    3 -4 2
    3 -4 2
    -3 -4 -2
    3 4 2
    3 4 2
    3 4 2
    -3 4 -2
    3 4 2
    3 4 2
    -3 4 -2
    -3 4 -2
    -3 4 -2
    -3 4 -2
    3 4 2
    3 4 2
    -3 4 -2
    -3 4 -2
    3 4 2
    4 -4 2
    4 -4 2
    -4 -4 -2
    4 -4 2
    -4 -4 -2
    -4 -4 -2
    -4 -4 -2
    -4 -4 -2
    4 -4 2
    4 -4 2
    4 -4 2
    4 -4 2
    -4 -4 -2
    -4 -4 -2
    -4 -4 -2
    -4 4 -2
    4 4 2
    -4 4 -2
    -4 4 -2
    -4 4 -2
    -4 4 -2
    4 4 2
    -4 4 -2
    4 4 2
    -4 4 -2
    4 4 2
    -4 4 -2
    -4 4 -2
    4 4 2
    4 4 2
    4 4 2
    -4 4 -2
    5 -4 2
    -5 -4 -2
    5 -4 2
    -5 -4 -2
    -5 -4 -2
    5 -4 2
    5 -4 2
    5 -4 2
    -5 -4 -2
    -5 -4 -2
    5 -4 2
    -5 -4 -2
    -5 -4 -2
    5 -4 2
    -5 -4 -2
    -5 -4 -2
    5 -4 2
    -5 4 -2
    -5 4 -2
    5 4 2
    -5 4 -2
    5 4 2
    -5 4 -2
    5 4 2
    5 4 2
    5 4 2
    -5 4 -2
    -5 4 -2
    5 4 2
    5 4 2
    -5 4 -2
    5 4 2
    -5 4 -2
    -5 4 -2
    6 -4 2
    -6 -4 -2
    -6 -4 -2
    6 -4 2
    -6 -4 -2
    6 -4 2
    -6 -4 -2
    6 -4 2
    -6 -4 -2
    6 -4 2
    6 -4 2
    -6 -4 -2
    -6 -4 -2
    6 -4 2
    -6 -4 -2
    -6 -4 -2
    6 -4 2
    6 4 2
    -6 4 -2
    6 4 2
    6 4 2
    -6 4 -2
    6 4 2
    -6 4 -2
    -6 4 -2
    -6 4 -2
    -6 4 -2
    -6 4 -2
    6 4 2
    6 4 2
    -6 4 -2
    -7 -4 -2
    7 -4 2
    -7 -4 -2
    -7 -4 -2
    7 -4 2
    -7 -4 -2
    7 -4 2
    7 -4 2
    7 -4 2
    -7 -4 -2
    -7 -4 -2
    7 -4 2
    -7 -4 -2
    7 -4 2
    -7 -4 -2
    -7 4 -2
    -7 4 -2
    -7 4 -2
    -7 4 -2
    -7 4 -2
    7 4 2
    -7 4 -2
    -7 4 -2
    -7 4 -2
    -7 4 -2
    7 4 2
    7 4 2
    7 4 2
    -7 4 -2
    7 4 2
    7 4 2
    7 4 2
    -8 -4 -2
    8 -4 2
    -8 -4 -2
    8 -4 2
    -8 -4 -2
    8 -4 2
    8 -4 2
    8 -4 2
    -8 -4 -2
    -8 -4 -2
    8 -4 2
    -8 -4 -2
    -8 -4 -2
    -8 -4 -2
    8 4 2
    -8 4 -2
    -8 4 -2
    8 4 2
    -8 4 -2
    8 4 2
    -8 4 -2
    8 4 2
    -8 4 -2
    8 4 2
    -8 4 -2
    -8 4 -2
    8 4 2
    8 4 2
    -8 4 -2
    -8 4 -2
    -9 -4 -2
    -9 -4 -2
    -9 -4 -2
    -9 -4 -2
    9 -4 2
    -9 -4 -2
    -9 -4 -2
    -9 -4 -2
    9 -4 2
    -9 -4 -2
    9 -4 2
    9 -4 2
    9 -4 2
    -9 4 -2
    9 4 2
    9 4 2
    9 4 2
    -9 4 -2
    9 4 2
    -9 4 -2
    9 4 2
    -9 4 -2
    -9 4 -2
    9 4 2
    -9 4 -2
    9 4 2
    -9 4 -2
    -10 -4 -2
    -10 -4 -2
    10 -4 2
    -10 -4 -2
    10 -4 2
    -10 -4 -2
    10 -4 2
    -10 -4 -2
    -10 -4 -2
    -10 -4 -2
    10 -4 2
    10 -4 2
    -10 -4 -2
    10 4 2
    -10 4 -2
    -10 4 -2
    -10 4 -2
    10 4 2
    -10 4 -2
    10 4 2
    10 4 2
    -10 4 -2
    -10 4 -2
    10 4 2
    10 4 2
    -11 -4 -2
    11 -4 2
    11 -4 2
    11 -4 2
    -11 -4 -2
    -11 -4 -2
    11 -4 2
    -11 -4 -2
    -11 -4 -2
    11 -4 2
    -11 -4 -2
    -11 -4 -2
    -11 -4 -2
    11 4 2
    11 4 2
    -11 4 -2
    11 4 2
    11 4 2
    11 4 2
    -11 4 -2
    11 4 2
    11 4 2
    -11 4 -2
    -11 4 -2
    -11 4 -2
    8 -5 -2
    -8 -5 2
    -8 -5 2
    -8 -5 2
    8 -5 -2
    8 -5 -2
    -8 -5 2
    8 -5 -2
    -8 -5 2
    8 -5 -2
    8 -5 -2
    -8 5 2
    8 5 -2
    8 5 -2
    8 5 -2
    8 5 -2
    -8 5 2
    8 5 -2
    -8 5 2
    -7 -5 2
    -7 -5 2
    7 -5 -2
    -7 -5 2
    7 -5 -2
    7 -5 -2
    -7 -5 2
    -7 -5 2
    -7 -5 2
    7 -5 -2
    7 -5 -2
    7 -5 -2
    -7 -5 2
    7 -5 -2
    -7 5 2
    7 5 -2
    7 5 -2
    7 5 -2
    7 5 -2
    7 5 -2
    -7 5 2
    7 5 -2
    -7 5 2
    -6 -5 2
    -6 -5 2
    6 -5 -2
    6 -5 -2
    -6 -5 2
    6 -5 -2
    6 -5 -2
    6 -5 -2
    -6 -5 2
    -6 -5 2
    -6 -5 2
    6 -5 -2
    6 -5 -2
    6 -5 -2
    6 5 -2
    -6 5 2
    6 5 -2
    6 5 -2
    6 5 -2
    6 5 -2
    -6 5 2
    6 5 -2
    -6 5 2
    -6 5 2
    5 -5 -2
    5 -5 -2
    5 -5 -2
    -5 -5 2
    5 -5 -2
    -5 -5 2
    5 -5 -2
    -5 -5 2
    5 -5 -2
    -5 -5 2
    -5 -5 2
    -5 -5 2
    5 -5 -2
    5 -5 -2
    -5 5 2
    5 5 -2
    -5 5 2
    -5 5 2
    -5 5 2
    5 5 -2
    5 5 -2
    -5 5 2
    5 5 -2
    -5 5 2
    5 5 -2
    5 5 -2
    4 -5 -2
    -4 -5 2
    -4 -5 2
    -4 -5 2
    4 -5 -2
    4 -5 -2
    -4 -5 2
    4 -5 -2
    4 -5 -2
    4 -5 -2
    -4 -5 2
    -4 -5 2
    -4 -5 2
    4 -5 -2
    -4 -5 2
    4 5 -2
    4 5 -2
    -4 5 2
    -4 5 2
    -4 5 2
    4 5 -2
    -4 5 2
    -4 5 2
    4 5 -2
    4 5 -2
    4 5 -2
    -4 5 2
    -3 -5 2
    3 -5 -2
    -3 -5 2
    -3 -5 2
    3 -5 -2
    3 -5 -2
    -3 -5 2
    3 -5 -2
    3 -5 -2
    3 -5 -2
    -3 -5 2
    -3 -5 2
    -3 -5 2
    3 -5 -2
    -3 -5 2
    3 5 -2
    3 5 -2
    -3 5 2
    3 5 -2
    3 5 -2
    -3 5 2
    3 5 -2
    -3 5 2
    -3 5 2
    3 5 -2
    3 5 -2
    -3 5 2
    -3 5 2
    -2 -5 2
    2 -5 -2
    2 -5 -2
    2 -5 -2
    2 -5 -2
    -2 -5 2
    -2 -5 2
    -2 -5 2
    -2 -5 2
    -2 -5 2
    2 -5 -2
    2 -5 -2
    -2 -5 2
    -2 -5 2
    2 -5 -2
    2 -5 -2
    -2 5 2
    -2 5 2
    2 5 -2
    2 5 -2
    -2 5 2
    2 5 -2
    2 5 -2
    2 5 -2
    2 5 -2
    2 5 -2
    -2 5 2
    -2 5 2
    1 -5 -2
    -1 -5 2
    -1 -5 2
    -1 -5 2
    1 -5 -2
    -1 -5 2
    -1 -5 2
    1 -5 -2
    -1 -5 2
    -1 -5 2
    1 -5 -2
    -1 -5 2
    1 -5 -2
    1 -5 -2
    1 -5 -2
    1 -5 -2
    1 5 -2
    1 5 -2
    -1 5 2
    1 5 -2
    1 5 -2
    1 5 -2
    -1 5 2
    -1 5 2
    -1 5 2
    1 5 -2
    -1 5 2
    1 5 -2
    -1 5 2
    1 5 -2
    -1 5 2
    0 -5 2
    0 -5 -2
    0 -5 -2
    0 -5 -2
    0 -5 2
    0 -5 2
    0 -5 2
    0 -5 -2
    0 -5 2
    0 -5 -2
    0 -5 -2
    0 -5 2
    0 -5 -2
    0 -5 -2
    0 -5 2
    0 5 -2
    0 5 -2
    0 5 2
    0 5 2
    0 5 2
    0 5 2
    0 5 -2
    0 5 -2
    0 5 -2
    0 5 2
    0 5 2
    0 5 -2
    0 5 2
    0 5 -2
    0 5 -2
    1 -5 2
    1 -5 2
    -1 -5 -2
    -1 -5 -2
    -1 -5 -2
    -1 -5 -2
    -1 -5 -2
    1 -5 2
    1 -5 2
    -1 -5 -2
    -1 -5 -2
    1 -5 2
    -1 -5 -2
    1 -5 2
    -1 5 -2
    -1 5 -2
    1 5 2
    -1 5 -2
    1 5 2
    1 5 2
    -1 5 -2
    1 5 2
    -1 5 -2
    1 5 2
    -1 5 -2
    -1 5 -2
    1 5 2
    -1 5 -2
    -2 -5 -2
    -2 -5 -2
    -2 -5 -2
    2 -5 2
    2 -5 2
    -2 -5 -2
    -2 -5 -2
    -2 -5 -2
    2 -5 2
    2 -5 2
    -2 -5 -2
    -2 -5 -2
    2 -5 2
    2 -5 2
    -2 -5 -2
    2 5 2
    -2 5 -2
    2 5 2
    -2 5 -2
    2 5 2
    -2 5 -2
    2 5 2
    -2 5 -2
    -2 5 -2
    2 5 2
    2 5 2
    2 5 2
    -2 5 -2
    -2 5 -2
    2 5 2
    -3 -5 -2
    3 -5 2
    3 -5 2
    -3 -5 -2
    -3 -5 -2
    3 -5 2
    -3 -5 -2
    -3 -5 -2
    3 -5 2
    -3 -5 -2
    -3 -5 -2
    -3 -5 -2
    3 -5 2
    3 -5 2
    -3 5 -2
    3 5 2
    3 5 2
    3 5 2
    3 5 2
    -3 5 -2
    3 5 2
    3 5 2
    -3 5 -2
    3 5 2
    -3 5 -2
    -3 5 -2
    4 -5 2
    -4 -5 -2
    -4 -5 -2
    4 -5 2
    4 -5 2
    -4 -5 -2
    4 -5 2
    -4 -5 -2
    -4 -5 -2
    4 -5 2
    -4 -5 -2
    -4 -5 -2
    4 -5 2
    -4 5 -2
    -4 5 -2
    4 5 2
    4 5 2
    4 5 2
    -4 5 -2
    4 5 2
    -4 5 -2
    -4 5 -2
    4 5 2
    5 -5 2
    5 -5 2
    -5 -5 -2
    5 -5 2
    5 -5 2
    -5 -5 -2
    -5 -5 -2
    -5 -5 -2
    -5 -5 -2
    5 -5 2
    5 -5 2
    -5 -5 -2
    5 -5 2
    5 -5 2
    -5 5 -2
    5 5 2
    -5 5 -2
    5 5 2
    5 5 2
    5 5 2
    -5 5 -2
    -5 5 -2
    5 5 2
    -5 5 -2
    6 -5 2
    -6 -5 -2
    -6 -5 -2
    6 -5 2
    -6 -5 -2
    -6 -5 -2
    6 -5 2
    -6 -5 -2
    -6 -5 -2
    6 -5 2
    -6 -5 -2
    6 -5 2
    6 -5 2
    6 -5 2
    6 -5 2
    -6 5 -2
    -6 5 -2
    6 5 2
    -6 5 -2
    6 5 2
    6 5 2
    -6 5 -2
    6 5 2
    6 5 2
    7 -5 2
    7 -5 2
    7 -5 2
    -7 -5 -2
    7 -5 2
    7 -5 2
    -7 -5 -2
    -7 -5 -2
    -7 -5 -2
    7 -5 2
    -7 -5 -2
    -7 -5 -2
    7 -5 2
    7 -5 2
    -7 -5 -2
    -7 5 -2
    7 5 2
    7 5 2
    -7 5 -2
    7 5 2
    7 5 2
    -7 5 -2
    7 5 2
    7 5 2
    7 5 2
    -7 5 -2
    8 -5 2
    8 -5 2
    8 -5 2
    -8 -5 -2
    -8 -5 -2
    8 -5 2
    -8 -5 -2
    -8 -5 -2
    -8 -5 -2
    -8 -5 -2
    8 -5 2
    -8 -5 -2
    8 5 2
    8 5 2
    -8 5 -2
    -8 5 -2
    8 5 2
    -8 5 -2
    8 5 2
    8 5 2
    -8 5 -2
    8 5 2
    8 5 2
    3 -6 -2
    3 -6 -2
    3 -6 -2
    -3 -6 2
    -3 -6 2
    -3 -6 2
    3 -6 -2
    -3 -6 2
    -3 -6 2
    -3 -6 2
    3 -6 -2
    3 6 -2
    3 6 -2
    3 6 -2
    -3 6 2
    -3 6 2
    -3 6 2
    -3 6 2
    3 6 -2
    3 6 -2
    3 6 -2
    -2 -6 2
    2 -6 -2
    -2 -6 2
    2 -6 -2
    -2 -6 2
    2 -6 -2
    2 -6 -2
    2 -6 -2
    -2 -6 2
    -2 -6 2
    -2 -6 2
    2 -6 -2
    -2 -6 2
    2 6 -2
    2 6 -2
    2 6 -2
    -2 6 2
    -2 6 2
    -2 6 2
    2 6 -2
    -2 6 2
    2 6 -2
    2 6 -2
    -1 -6 2
    1 -6 -2
    1 -6 -2
    -1 -6 2
    -1 -6 2
    1 -6 -2
    1 -6 -2
    -1 -6 2
    1 -6 -2
    1 -6 -2
    -1 -6 2
    -1 -6 2
    -1 -6 2
    1 -6 -2
    1 6 -2
    1 6 -2
    -1 6 2
    -1 6 2
    1 6 -2
    -1 6 2
    1 6 -2
    0 -6 2
    0 -6 -2
    0 -6 -2
    0 -6 -2
    0 -6 2
    0 -6 -2
    0 -6 2
    0 -6 -2
    0 -6 2
    0 -6 -2
    0 -6 2
    0 -6 2
    0 6 2
    0 6 2
    0 6 -2
    0 6 -2
    0 6 2
    0 6 -2
    0 6 -2
    0 6 2
    0 6 -2
    0 6 2
    -1 -6 -2
    1 -6 2
    -1 -6 -2
    1 -6 2
    1 -6 2
    -1 -6 -2
    -1 -6 -2
    -1 -6 -2
    -1 -6 -2
    1 -6 2
    1 -6 2
    -1 -6 -2
    1 -6 2
    -1 6 -2
    1 6 2
    -1 6 -2
    1 6 2
    1 6 2
    -1 6 -2
    -1 6 -2
    1 6 2
    1 6 2
    -1 6 -2
    -2 -6 -2
    2 -6 2
    2 -6 2
    -2 -6 -2
    2 -6 2
    2 -6 2
    -2 -6 -2
    2 -6 2
    -2 -6 -2
    2 -6 2
    -2 -6 -2
    -2 -6 -2
    2 6 2
    2 6 2
    -2 6 -2
    2 6 2
    2 6 2
    2 6 2
    -2 6 -2
    2 6 2
    3 -6 2
    -3 -6 -2
    3 -6 2
    -3 -6 -2
    -3 -6 -2
    3 6 2
    -3 6 -2
    -3 6 -2
    3 6 2
    -3 6 -2
    -3 6 -2
    15 0 -3
    -15 0 3
    15 0 -3
    15 0 -3
    15 0 -3
    -15 0 3
    -15 0 3
    -15 0 3
    15 0 -3
    15 0 -3
    -15 0 3
    -14 0 3
    14 0 -3
    -14 0 3
    14 0 -3
    14 0 -3
    -14 0 3
    -14 0 3
    14 0 -3
    14 0 -3
    -14 0 3
    -14 0 3
    14 0 -3
    14 0 -3
    -13 0 3
    -13 0 3
    -13 0 3
    13 0 -3
    13 0 -3
    -13 0 3
    -13 0 3
    13 0 -3
    13 0 -3
    13 0 -3
    13 0 -3
    -13 0 3
    13 0 -3
    13 0 -3
    12 0 -3
    12 0 -3
    12 0 -3
    -12 0 3
    -12 0 3
    -12 0 3
    12 0 -3
    12 0 -3
    12 0 -3
    12 0 -3
    12 0 -3
    -12 0 3
    -12 0 3
    -12 0 3
    -12 0 3
    11 0 -3
    -11 0 3
    11 0 -3
    -11 0 3
    11 0 -3
    11 0 -3
    11 0 -3
    -11 0 3
    11 0 -3
    -11 0 3
    11 0 -3
    11 0 -3
    -11 0 3
    11 0 -3
    -11 0 3
    -11 0 3
    10 0 -3
    -10 0 3
    -10 0 3
    10 0 -3
    -10 0 3
    -10 0 3
    -10 0 3
    -10 0 3
    10 0 -3
    10 0 -3
    10 0 -3
    10 0 -3
    10 0 -3
    -10 0 3
    -10 0 3
    10 0 -3
    -9 0 3
    9 0 -3
    -9 0 3
    9 0 -3
    9 0 -3
    -9 0 3
    9 0 -3
    -9 0 3
    9 0 -3
    -9 0 3
    -9 0 3
    9 0 -3
    -9 0 3
    -9 0 3
    9 0 -3
    9 0 -3
    -9 0 3
    9 0 -3
    -9 0 3
    -8 0 3
    8 0 -3
    8 0 -3
    8 0 -3
    8 0 -3
    8 0 -3
    -8 0 3
    -8 0 3
    8 0 -3
    -8 0 3
    -8 0 3
    8 0 -3
    -8 0 3
    8 0 -3
    -8 0 3
    -8 0 3
    -8 0 3
    8 0 -3
    8 0 -3
    -8 0 3
    8 0 -3
    -8 0 3
    8 0 -3
    -7 0 3
    -7 0 3
    7 0 -3
    7 0 -3
    -7 0 3
    7 0 -3
    -7 0 3
    -7 0 3
    7 0 -3
    -7 0 3
    -7 0 3
    7 0 -3
    7 0 -3
    7 0 -3
    7 0 -3
    7 0 -3
    7 0 -3
    7 0 -3
    -7 0 3
    -7 0 3
    -7 0 3
    7 0 -3
    -7 0 3
    -7 0 3
    7 0 -3
    6 0 -3
    6 0 -3
    -6 0 3
    6 0 -3
    6 0 -3
    6 0 -3
    -6 0 3
    -6 0 3
    -6 0 3
    6 0 -3
    6 0 -3
    -6 0 3
    6 0 -3
    6 0 -3
    -6 0 3
    6 0 -3
    -6 0 3
    6 0 -3
    6 0 -3
    -6 0 3
    6 0 -3
    -6 0 3
    -6 0 3
    -6 0 3
    -6 0 3
    -6 0 3
    6 0 -3
    5 0 -3
    5 0 -3
    -5 0 3
    -5 0 3
    -5 0 3
    5 0 -3
    -5 0 3
    5 0 -3
    -5 0 3
    5 0 -3
    -5 0 3
    5 0 -3
    -5 0 3
    -5 0 3
    -5 0 3
    5 0 -3
    -5 0 3
    5 0 -3
    5 0 -3
    -5 0 3
    5 0 -3
    -5 0 3
    5 0 -3
    5 0 -3
    5 0 -3
    -5 0 3
    5 0 -3
    -4 0 3
    -4 0 3
    4 0 -3
    -4 0 3
    -4 0 3
    -4 0 3
    4 0 -3
    -4 0 3
    4 0 -3
    4 0 -3
    4 0 -3
    4 0 -3
    4 0 -3
    -4 0 3
    4 0 -3
    -4 0 3
    -4 0 3
    4 0 -3
    -4 0 3
    -4 0 3
    4 0 -3
    4 0 -3
    4 0 -3
    4 0 -3
    -4 0 3
    -4 0 3
    3 0 -3
    -3 0 3
    -3 0 3
    3 0 -3
    -3 0 3
    3 0 -3
    3 0 -3
    3 0 -3
    3 0 -3
    -3 0 3
    -3 0 3
    3 0 -3
    3 0 -3
    3 0 -3
    3 0 -3
    3 0 -3
    3 0 -3
    -3 0 3
    -3 0 3
    3 0 -3
    -3 0 3
    -3 0 3
    -3 0 3
    -3 0 3
    -3 0 3
    -2 0 3
    -2 0 3
    -2 0 3
    -2 0 3
    -2 0 3
    2 0 -3
    -2 0 3
    2 0 -3
    2 0 -3
    -2 0 3
    -2 0 3
    -2 0 3
    2 0 -3
    2 0 -3
    -2 0 3
    -2 0 3
    2 0 -3
    -2 0 3
    2 0 -3
    2 0 -3
    -2 0 3
    2 0 -3
    2 0 -3
    2 0 -3
    2 0 -3
    -2 0 3
    -1 0 3
    -1 0 3
    1 0 -3
    -1 0 3
    -1 0 3
    -1 0 3
    1 0 -3
    -1 0 3
    1 0 -3
    1 0 -3
    1 0 -3
    1 0 -3
    -1 0 3
    -1 0 3
    1 0 -3
    1 0 -3
    1 0 -3
    1 0 -3
    -1 0 3
    -1 0 3
    -1 0 3
    -1 0 3
    1 0 -3
    0 0 -3
    0 0 3
    0 0 3
    0 0 3
    0 0 -3
    0 0 -3
    0 0 3
    0 0 3
    0 0 -3
    0 0 3
    0 0 3
    0 0 3
    0 0 -3
    0 0 3
    0 0 3
    0 0 3
    0 0 -3
    0 0 -3
    0 0 3
    0 0 -3
    1 0 3
    -1 0 -3
    1 0 3
    -1 0 -3
    1 0 3
    1 0 3
    1 0 3
    -1 0 -3
    -1 0 -3
    1 0 3
    1 0 3
    -1 0 -3
    1 0 3
    1 0 3
    -1 0 -3
    -1 0 -3
    -1 0 -3
    1 0 3
    -1 0 -3
    -1 0 -3
    1 0 3
    -1 0 -3
    2 0 3
    2 0 3
    2 0 3
    2 0 3
    2 0 3
    2 0 3
    -2 0 -3
    -2 0 -3
    -2 0 -3
    -2 0 -3
    -2 0 -3
    2 0 3
    2 0 3
    -2 0 -3
    -2 0 -3
    -2 0 -3
    -2 0 -3
    2 0 3
    2 0 3
    -2 0 -3
    2 0 3
    -2 0 -3
    3 0 3
    3 0 3
    -3 0 -3
    -3 0 -3
    3 0 3
    3 0 3
    3 0 3
    3 0 3
    -3 0 -3
    3 0 3
    -3 0 -3
    3 0 3
    3 0 3
    3 0 3
    3 0 3
    -3 0 -3
    3 0 3
    -3 0 -3
    -3 0 -3
    -3 0 -3
    -3 0 -3
    3 0 3
    -3 0 -3
    -3 0 -3
    4 0 3
    4 0 3
    4 0 3
    -4 0 -3
    -4 0 -3
    -4 0 -3
    4 0 3
    4 0 3
    4 0 3
    4 0 3
    4 0 3
    -4 0 -3
    -4 0 -3
    -4 0 -3
    4 0 3
    4 0 3
    -4 0 -3
    -4 0 -3
    4 0 3
    -4 0 -3
    -4 0 -3
    4 0 3
    4 0 3
    -4 0 -3
    5 0 3
    5 0 3
    5 0 3
    -5 0 -3
    5 0 3
    5 0 3
    5 0 3
    5 0 3
    -5 0 -3
    -5 0 -3
    -5 0 -3
    5 0 3
    -5 0 -3
    -5 0 -3
    -5 0 -3
    5 0 3
    -5 0 -3
    -5 0 -3
    5 0 3
    -5 0 -3
    5 0 3
    -5 0 -3
    5 0 3
    5 0 3
    5 0 3
    5 0 3
    -5 0 -3
    6 0 3
    -6 0 -3
    -6 0 -3
    -6 0 -3
    -6 0 -3
    6 0 3
    -6 0 -3
    -6 0 -3
    6 0 3
    6 0 3
    6 0 3
    6 0 3
    6 0 3
    6 0 3
    -6 0 -3
    6 0 3
    -6 0 -3
    -6 0 -3
    6 0 3
    -6 0 -3
    6 0 3
    -6 0 -3
    -6 0 -3
    6 0 3
    6 0 3
    6 0 3
    7 0 3
    7 0 3
    -7 0 -3
    -7 0 -3
    7 0 3
    7 0 3
    7 0 3
    -7 0 -3
    -7 0 -3
    -7 0 -3
    7 0 3
    7 0 3
    -7 0 -3
    -7 0 -3
    7 0 3
    7 0 3
    -7 0 -3
    7 0 3
    -7 0 -3
    7 0 3
    7 0 3
    -7 0 -3
    -8 0 -3
    -8 0 -3
    -8 0 -3
    8 0 3
    8 0 3
    -8 0 -3
    -8 0 -3
    -8 0 -3
    8 0 3
    8 0 3
    -8 0 -3
    8 0 3
    -8 0 -3
    8 0 3
    8 0 3
    8 0 3
    -8 0 -3
    8 0 3
    -9 0 -3
    9 0 3
    -9 0 -3
    -9 0 -3
    9 0 3
    9 0 3
    9 0 3
    -9 0 -3
    9 0 3
    -9 0 -3
    -9 0 -3
    9 0 3
    -9 0 -3
    9 0 3
    -9 0 -3
    10 0 3
    10 0 3
    -10 0 -3
    -10 0 -3
    -10 0 -3
    10 0 3
    10 0 3
    -10 0 -3
    10 0 3
    10 0 3
    -10 0 -3
    10 0 3
    10 0 3
    -10 0 -3
    -10 0 -3
    10 0 3
    10 0 3
    -11 0 -3
    -11 0 -3
    -11 0 -3
    11 0 3
    11 0 3
    11 0 3
    11 0 3
    -11 0 -3
    11 0 3
    -11 0 -3
    -11 0 -3
    11 0 3
    11 0 3
    11 0 3
    11 0 3
    -11 0 -3
    11 0 3
    12 0 3
    -12 0 -3
    12 0 3
    12 0 3
    12 0 3
    -12 0 -3
    12 0 3
    12 0 3
    -12 0 -3
    12 0 3
    12 0 3
    -12 0 -3
    12 0 3
    -12 0 -3
    -13 0 -3
    13 0 3
    13 0 3
    -13 0 -3
    13 0 3
    -13 0 -3
    13 0 3
    13 0 3
    -13 0 -3
    13 0 3
    13 0 3
    -13 0 -3
    13 0 3
    13 0 3
    -13 0 -3
    13 0 3
    -14 0 -3
    14 0 3
    14 0 3
    14 0 3
    -14 0 -3
    14 0 3
    -14 0 -3
    14 0 3
    -14 0 -3
    -14 0 -3
    14 0 3
    14 0 3
    14 0 3
    -14 0 -3
    -14 -1 3
    14 -1 -3
    -14 -1 3
    -14 -1 3
    14 -1 -3
    14 -1 -3
    14 -1 -3
    14 -1 -3
    -14 -1 3
    -14 -1 3
    14 -1 -3
    -14 -1 3
    14 -1 -3
    14 1 -3
    -14 1 3
    14 1 -3
    14 1 -3
    -14 1 3
    -14 1 3
    14 1 -3
    14 1 -3
    -14 1 3
    -14 1 3
    14 1 -3
    13 -1 -3
    13 -1 -3
    -13 -1 3
    13 -1 -3
    13 -1 -3
    -13 -1 3
    -13 -1 3
    13 -1 -3
    -13 -1 3
    13 -1 -3
    -13 -1 3
    13 -1 -3
    -13 -1 3
    -13 1 3
    13 1 -3
    13 1 -3
    13 1 -3
    -13 1 3
    13 1 -3
    13 1 -3
    13 1 -3
    -13 1 3
    -13 1 3
    13 1 -3
    -13 1 3
    13 1 -3
    -12 -1 3
    12 -1 -3
    12 -1 -3
    -12 -1 3
    12 -1 -3
    12 -1 -3
    -12 -1 3
    12 -1 -3
    -12 -1 3
    12 -1 -3
    12 -1 -3
    12 -1 -3
    -12 -1 3
    12 -1 -3
    12 -1 -3
    12 1 -3
    -12 1 3
    -12 1 3
    -12 1 3
    -12 1 3
    12 1 -3
    -12 1 3
    12 1 -3
    -12 1 3
    12 1 -3
    -12 1 3
    12 1 -3
    12 1 -3
    12 1 -3
    12 1 -3
    -12 1 3
    -11 -1 3
    11 -1 -3
    11 -1 -3
    11 -1 -3
    -11 -1 3
    11 -1 -3
    -11 -1 3
    11 -1 -3
    11 -1 -3
    -11 -1 3
    11 -1 -3
    11 -1 -3
    -11 -1 3
    -11 -1 3
    11 1 -3
    -11 1 3
    -11 1 3
    11 1 -3
    11 1 -3
    11 1 -3
    -11 1 3
    11 1 -3
    11 1 -3
    11 1 -3
    -11 1 3
    11 1 -3
    -11 1 3
    -11 1 3
    11 1 -3
    -11 1 3
    -11 1 3
    10 -1 -3
    10 -1 -3
    -10 -1 3
    -10 -1 3
    10 -1 -3
    10 -1 -3
    10 -1 -3
    -10 -1 3
    -10 -1 3
    10 -1 -3
    10 -1 -3
    10 -1 -3
    -10 1 3
    -10 1 3
    10 1 -3
    -10 1 3
    10 1 -3
    10 1 -3
    -10 1 3
    -10 1 3
    10 1 -3
    10 1 -3
    10 1 -3
    10 1 -3
    -10 1 3
    -10 1 3
    10 1 -3
    -10 1 3
    -10 1 3
    9 -1 -3
    -9 -1 3
    9 -1 -3
    9 -1 -3
    -9 -1 3
    -9 -1 3
    -9 -1 3
    9 -1 -3
    9 -1 -3
    9 -1 -3
    9 -1 -3
    -9 -1 3
    9 -1 -3
    -9 -1 3
    -9 -1 3
    -9 -1 3
    9 1 -3
    9 1 -3
    -9 1 3
    -9 1 3
    9 1 -3
    -9 1 3
    -9 1 3
    9 1 -3
    -9 1 3
    -9 1 3
    -9 1 3
    9 1 -3
    9 1 -3
    -9 1 3
    -9 1 3
    -9 1 3
    9 1 -3
    -8 -1 3
    -8 -1 3
    -8 -1 3
    8 -1 -3
    8 -1 -3
    -8 -1 3
    -8 -1 3
    8 -1 -3
    8 -1 -3
    8 -1 -3
    8 -1 -3
    8 -1 -3
    8 -1 -3
    8 -1 -3
    8 -1 -3
    -8 -1 3
    8 1 -3
    8 1 -3
    8 1 -3
    -8 1 3
    8 1 -3
    8 1 -3
    -8 1 3
    -8 1 3
    -8 1 3
    8 1 -3
    -8 1 3
    -8 1 3
    -8 1 3
    8 1 -3
    8 1 -3
    -8 1 3
    -8 1 3
    -8 1 3
    -7 -1 3
    -7 -1 3
    -7 -1 3
    -7 -1 3
    7 -1 -3
    -7 -1 3
    7 -1 -3
    -7 -1 3
    7 -1 -3
    -7 -1 3
    -7 -1 3
    7 -1 -3
    7 -1 -3
    7 -1 -3
    -7 -1 3
    -7 -1 3
    7 -1 -3
    7 -1 -3
    7 -1 -3
    -7 1 3
    7 1 -3
    7 1 -3
    -7 1 3
    -7 1 3
    7 1 -3
    -7 1 3
    -7 1 3
    7 1 -3
    7 1 -3
    -7 1 3
    -7 1 3
    7 1 -3
    -7 1 3
    7 1 -3
    -7 1 3
    7 1 -3
    -7 1 3
    -6 -1 3
    6 -1 -3
    6 -1 -3
    -6 -1 3
    6 -1 -3
    -6 -1 3
    -6 -1 3
    6 -1 -3
    -6 -1 3
    -6 -1 3
    6 -1 -3
    -6 -1 3
    -6 -1 3
    -6 -1 3
    6 -1 -3
    6 -1 -3
    6 -1 -3
    6 -1 -3
    6 -1 -3
    6 -1 -3
    -6 -1 3
    -6 -1 3
    6 -1 -3
    -6 -1 3
    6 1 -3
    6 1 -3
    6 1 -3
    -6 1 3
    -6 1 3
    -6 1 3
    6 1 -3
    6 1 -3
    -6 1 3
    -6 1 3
    6 1 -3
    -6 1 3
    6 1 -3
    -6 1 3
    -6 1 3
    6 1 -3
    -6 1 3
    -6 1 3
    6 1 -3
    6 1 -3
    6 1 -3
    -6 1 3
    -6 1 3
    -6 1 3
    6 1 -3
    -5 -1 3
    -5 -1 3
    5 -1 -3
    5 -1 -3
    -5 -1 3
    -5 -1 3
    5 -1 -3
    5 -1 -3
    -5 -1 3
    -5 -1 3
    5 -1 -3
    -5 -1 3
    5 -1 -3
    5 -1 -3
    -5 -1 3
    -5 -1 3
    5 -1 -3
    5 -1 -3
    5 -1 -3
    -5 -1 3
    5 -1 -3
    -5 -1 3
    -5 -1 3
    5 -1 -3
    5 -1 -3
    -5 -1 3
    5 1 -3
    5 1 -3
    5 1 -3
    -5 1 3
    5 1 -3
    -5 1 3
    5 1 -3
    5 1 -3
    5 1 -3
    -5 1 3
    -5 1 3
    5 1 -3
    -5 1 3
    -5 1 3
    5 1 -3
    -5 1 3
    5 1 -3
    -5 1 3
    -5 1 3
    -5 1 3
    -5 1 3
    -5 1 3
    5 1 -3
    -5 1 3
    5 1 -3
    -4 -1 3
    4 -1 -3
    4 -1 -3
    4 -1 -3
    -4 -1 3
    4 -1 -3
    -4 -1 3
    -4 -1 3
    -4 1 3
    -4 1 3
    4 1 -3
    4 1 -3
    4 1 -3
    4 1 -3
    -4 1 3
    -4 1 3
    -3 1 3
    3 1 -3
    -3 1 3
    3 1 -3
    2 -1 -3
    -2 -1 3
    2 -1 -3
    2 -1 -3
    -2 -1 3
    2 -1 -3
    -2 -1 3
    2 -1 -3
    2 -1 -3
    -2 -1 3
    -2 -1 3
    -2 -1 3
    -2 -1 3
    2 -1 -3
    -2 -1 3
    -2 -1 3
    -2 -1 3
    -2 -1 3
    -2 -1 3
    -2 -1 3
    -2 -1 3
    2 -1 -3
    2 -1 -3
    2 -1 -3
    2 -1 -3
    2 1 -3
    2 1 -3
    2 1 -3
    -2 1 3
    -2 1 3
    -2 1 3
    2 1 -3
    -2 1 3
    -2 1 3
    2 1 -3
    2 1 -3
    -2 1 3
    -2 1 3
    2 1 -3
    2 1 -3
    2 1 -3
    -2 1 3
    2 1 -3
    2 1 -3
    -2 1 3
    -2 1 3
    -2 1 3
    -2 1 3
    -1 -1 3
    -1 -1 3
    1 1 -3
    1 1 -3
    1 1 -3
    1 1 -3
    0 -1 -3
    0 -1 3
    0 -1 3
    0 -1 -3
    0 -1 -3
    0 -1 -3
    0 1 3
    0 1 -3
    0 1 -3
    0 1 3
    1 -1 3
    1 -1 3
    -1 -1 -3
    -1 -1 -3
    -1 -1 -3
    1 -1 3
    1 -1 3
    -1 -1 -3
    1 1 3
    1 1 3
    -1 1 -3
    1 1 3
    1 1 3
    -1 1 -3
    -1 1 -3
    -1 1 -3
    2 -1 3
    -2 -1 -3
    2 -1 3
    -2 -1 -3
    2 -1 3
    -2 -1 -3
    2 -1 3
    -2 -1 -3
    -2 1 -3
    2 1 3
    2 1 3
    2 1 3
    -2 1 -3
    2 1 3
    -2 1 -3
    -2 1 -3
    -3 -1 -3
    3 -1 3
    -3 -1 -3
    -3 -1 -3
    3 -1 3
    3 -1 3
    -3 -1 -3
    -3 -1 -3
    3 -1 3
    3 -1 3
    3 -1 3
    3 -1 3
    3 -1 3
    3 -1 3
    3 -1 3
    -3 -1 -3
    -3 -1 -3
    -3 -1 -3
    3 -1 3
    3 -1 3
    -3 -1 -3
    3 -1 3
    -3 -1 -3
    -3 -1 -3
    -3 1 -3
    -3 1 -3
    -3 1 -3
    -3 1 -3
    3 1 3
    3 1 3
    3 1 3
    3 1 3
    -3 1 -3
    3 1 3
    -3 1 -3
    -3 1 -3
    -3 1 -3
    3 1 3
    3 1 3
    -3 1 -3
    3 1 3
    -3 1 -3
    3 1 3
    -3 1 -3
    3 1 3
    4 -1 3
    -4 -1 -3
    4 -1 3
    -4 -1 -3
    -4 -1 -3
    4 -1 3
    -4 -1 -3
    4 -1 3
    4 -1 3
    4 -1 3
    4 -1 3
    -4 -1 -3
    -4 -1 -3
    -4 -1 -3
    4 -1 3
    -4 -1 -3
    -4 -1 -3
    4 -1 3
    -4 -1 -3
    4 -1 3
    4 -1 3
    -4 -1 -3
    4 -1 3
    4 -1 3
    -4 -1 -3
    -4 1 -3
    4 1 3
    4 1 3
    -4 1 -3
    4 1 3
    4 1 3
    4 1 3
    4 1 3
    -4 1 -3
    4 1 3
    4 1 3
    4 1 3
    4 1 3
    -4 1 -3
    -4 1 -3
    -4 1 -3
    -4 1 -3
    4 1 3
    4 1 3
    -4 1 -3
    4 1 3
    -4 1 -3
    -5 -1 -3
    5 -1 3
    5 -1 3
    -5 -1 -3
    -5 -1 -3
    5 -1 3
    5 -1 3
    -5 -1 -3
    5 -1 3
    5 -1 3
    -5 -1 -3
    5 -1 3
    5 -1 3
    -5 -1 -3
    5 -1 3
    5 -1 3
    5 -1 3
    5 -1 3
    -5 -1 -3
    -5 -1 -3
    5 -1 3
    5 -1 3
    -5 -1 -3
    -5 -1 -3
    -5 -1 -3
    5 -1 3
    -5 1 -3
    5 1 3
    -5 1 -3
    5 1 3
    -5 1 -3
    5 1 3
    -5 1 -3
    5 1 3
    -5 1 -3
    -5 1 -3
    5 1 3
    -5 1 -3
    -5 1 -3
    -5 1 -3
    5 1 3
    -5 1 -3
    5 1 3
    5 1 3
    5 1 3
    5 1 3
    5 1 3
    -5 1 -3
    6 -1 3
    -6 -1 -3
    -6 -1 -3
    -6 -1 -3
    6 -1 3
    6 -1 3
    -6 -1 -3
    -6 -1 -3
    -6 -1 -3
    6 -1 3
    6 -1 3
    -6 -1 -3
    -6 -1 -3
    6 -1 3
    -6 -1 -3
    6 -1 3
    6 -1 3
    6 -1 3
    6 -1 3
    6 -1 3
    6 -1 3
    6 -1 3
    -6 -1 -3
    6 -1 3
    -6 -1 -3
    -6 1 -3
    -6 1 -3
    -6 1 -3
    -6 1 -3
    -6 1 -3
    -6 1 -3
    6 1 3
    6 1 3
    6 1 3
    6 1 3
    6 1 3
    6 1 3
    6 1 3
    6 1 3
    6 1 3
    6 1 3
    -6 1 -3
    6 1 3
    6 1 3
    -6 1 -3
    6 1 3
    -6 1 -3
    -6 1 -3
    -6 1 -3
    -7 -1 -3
    -7 -1 -3
    7 -1 3
    -7 -1 -3
    7 -1 3
    -7 -1 -3
    -7 -1 -3
    -7 -1 -3
    -7 -1 -3
    7 -1 3
    7 -1 3
    7 -1 3
    7 -1 3
    7 -1 3
    -7 -1 -3
    7 -1 3
    7 -1 3
    7 1 3
    7 1 3
    7 1 3
    -7 1 -3
    -7 1 -3
    -7 1 -3
    -7 1 -3
    -7 1 -3
    7 1 3
    7 1 3
    7 1 3
    -7 1 -3
    7 1 3
    -7 1 -3
    7 1 3
    -7 1 -3
    7 1 3
    -8 -1 -3
    -8 -1 -3
    8 -1 3
    -8 -1 -3
    8 -1 3
    8 -1 3
    8 -1 3
    8 -1 3
    8 -1 3
    -8 -1 -3
    8 -1 3
    -8 -1 -3
    8 -1 3
    -8 -1 -3
    -8 -1 -3
    8 -1 3
    -8 -1 -3
    8 -1 3
    8 1 3
    8 1 3
    -8 1 -3
    8 1 3
    8 1 3
    -8 1 -3
    8 1 3
    8 1 3
    8 1 3
    -8 1 -3
    8 1 3
    -8 1 -3
    -8 1 -3
    -8 1 -3
    -8 1 -3
    8 1 3
    -8 1 -3
    8 1 3
    9 -1 3
    -9 -1 -3
    9 -1 3
    9 -1 3
    -9 -1 -3
    9 -1 3
    9 -1 3
    9 -1 3
    9 -1 3
    9 -1 3
    -9 -1 -3
    -9 -1 -3
    9 -1 3
    -9 -1 -3
    -9 -1 -3
    9 1 3
    9 1 3
    -9 1 -3
    9 1 3
    -9 1 -3
    9 1 3
    -9 1 -3
    -9 1 -3
    9 1 3
    9 1 3
    -9 1 -3
    9 1 3
    9 1 3
    -9 1 -3
    9 1 3
    -9 1 -3
    9 1 3
    10 -1 3
    10 -1 3
    -10 -1 -3
    10 -1 3
    -10 -1 -3
    -10 -1 -3
    -10 -1 -3
    -10 -1 -3
    -10 -1 -3
    10 -1 3
    10 -1 3
    10 -1 3
    10 -1 3
    10 -1 3
    -10 -1 -3
    -10 1 -3
    -10 1 -3
    -10 1 -3
    10 1 3
    -10 1 -3
    -10 1 -3
    -10 1 -3
    10 1 3
    10 1 3
    10 1 3
    10 1 3
    10 1 3
    10 1 3
    -10 1 -3
    10 1 3
    -11 -1 -3
    -11 -1 -3
    11 -1 3
    11 -1 3
    11 -1 3
    11 -1 3
    11 -1 3
    -11 -1 -3
    -11 -1 -3
    -11 -1 -3
    11 -1 3
    11 1 3
    11 1 3
    -11 1 -3
    11 1 3
    11 1 3
    -11 1 -3
    -11 1 -3
    11 1 3
    -11 1 -3
    -11 1 -3
    11 1 3
    11 1 3
    -11 1 -3
    11 1 3
    11 1 3
    -11 1 -3
    12 -1 3
    -12 -1 -3
    12 -1 3
    -12 -1 -3
    12 -1 3
    12 -1 3
    12 -1 3
    12 -1 3
    -12 -1 -3
    -12 -1 -3
    -12 -1 -3
    -12 -1 -3
    12 -1 3
    -12 1 -3
    12 1 3
    12 1 3
    -12 1 -3
    12 1 3
    12 1 3
    12 1 3
    12 1 3
    -12 1 -3
    12 1 3
    -12 1 -3
    -12 1 -3
    -13 -1 -3
    13 -1 3
    13 -1 3
    13 -1 3
    -13 -1 -3
    13 -1 3
    13 -1 3
    -13 -1 -3
    -13 -1 -3
    13 -1 3
    -13 -1 -3
    -13 -1 -3
    -13 1 -3
    13 1 3
    -13 1 -3
    13 1 3
    13 1 3
    13 1 3
    13 1 3
    -13 1 -3
    13 1 3
    13 1 3
    -13 1 -3
    -13 1 -3
    -13 1 -3
    14 -1 3
    -14 -1 -3
    -14 -1 -3
    14 -1 3
    14 -1 3
    -14 -1 -3
    -14 -1 -3
    14 -1 3
    14 -1 3
    -14 -1 -3
    14 -1 3
    14 1 3
    14 1 3
    -14 1 -3
    14 1 3
    -14 1 -3
    14 1 3
    14 1 3
    -14 1 -3
    14 1 3
    14 1 3
    -14 1 -3
    14 1 3
    -14 1 -3
    14 1 3
    14 -2 -3
    14 -2 -3
    -14 -2 3
    14 -2 -3
    -14 -2 3
    -14 -2 3
    -14 -2 3
    -14 -2 3
    14 -2 -3
    -14 -2 3
    14 -2 -3
    14 2 -3
    -14 2 3
    14 2 -3
    14 2 -3
    -14 2 3
    -14 2 3
    14 2 -3
    14 2 -3
    14 2 -3
    -14 2 3
    -14 2 3
    14 2 -3
    14 2 -3
    -13 -2 3
    13 -2 -3
    -13 -2 3
    -13 -2 3
    13 -2 -3
    -13 -2 3
    13 -2 -3
    -13 -2 3
    13 -2 -3
    -13 -2 3
    -13 -2 3
    13 -2 -3
    13 2 -3
    13 2 -3
    -13 2 3
    13 2 -3
    -13 2 3
    13 2 -3
    13 2 -3
    -13 2 3
    13 2 -3
    -13 2 3
    -13 2 3
    13 2 -3
    13 2 -3
    -12 -2 3
    12 -2 -3
    12 -2 -3
    -12 -2 3
    12 -2 -3
    -12 -2 3
    12 -2 -3
    -12 -2 3
    12 -2 -3
    -12 -2 3
    12 -2 -3
    12 -2 -3
    -12 -2 3
    -12 -2 3
    12 2 -3
    12 2 -3
    12 2 -3
    -12 2 3
    -12 2 3
    12 2 -3
    12 2 -3
    12 2 -3
    12 2 -3
    -12 2 3
    -12 2 3
    -12 2 3
    12 2 -3
    11 -2 -3
    -11 -2 3
    11 -2 -3
    11 -2 -3
    11 -2 -3
    -11 -2 3
    -11 -2 3
    11 -2 -3
    11 -2 -3
    -11 -2 3
    11 -2 -3
    -11 -2 3
    11 -2 -3
    -11 -2 3
    -11 2 3
    -11 2 3
    11 2 -3
    -11 2 3
    -11 2 3
    11 2 -3
    -11 2 3
    11 2 -3
    11 2 -3
    11 2 -3
    11 2 -3
    -11 2 3
    11 2 -3
    -11 2 3
    -10 -2 3
    10 -2 -3
    -10 -2 3
    10 -2 -3
    10 -2 -3
    -10 -2 3
    -10 -2 3
    10 -2 -3
    -10 -2 3
    10 -2 -3
    -10 -2 3
    10 -2 -3
    -10 -2 3
    10 -2 -3
    10 -2 -3
    10 2 -3
    -10 2 3
    -10 2 3
    -10 2 3
    -10 2 3
    10 2 -3
    10 2 -3
    -10 2 3
    10 2 -3
    10 2 -3
    -10 2 3
    10 2 -3
    10 2 -3
    9 -2 -3
    9 -2 -3
    9 -2 -3
    -9 -2 3
    9 -2 -3
    -9 -2 3
    9 -2 -3
    9 -2 -3
    -9 -2 3
    -9 -2 3
    9 -2 -3
    -9 -2 3
    -9 -2 3
    -9 -2 3
    9 -2 -3
    9 2 -3
    -9 2 3
    -9 2 3
    9 2 -3
    -9 2 3
    9 2 -3
    9 2 -3
    -9 2 3
    -9 2 3
    9 2 -3
    9 2 -3
    -9 2 3
    -9 2 3
    -8 -2 3
    8 -2 -3
    8 -2 -3
    8 -2 -3
    8 -2 -3
    8 -2 -3
    -8 -2 3
    -8 -2 3
    -8 -2 3
    -8 -2 3
    -8 -2 3
    -8 -2 3
    8 -2 -3
    8 -2 -3
    8 -2 -3
    -8 2 3
    -8 2 3
    8 2 -3
    8 2 -3
    8 2 -3
    -8 2 3
    -8 2 3
    -8 2 3
    8 2 -3
    -8 2 3
    8 2 -3
    -8 2 3
    -8 2 3
    8 2 -3
    -8 2 3
    7 -2 -3
    -7 -2 3
    7 -2 -3
    7 -2 -3
    7 -2 -3
    7 -2 -3
    7 -2 -3
    7 -2 -3
    -7 -2 3
    -7 -2 3
    -7 -2 3
    7 -2 -3
    -7 -2 3
    -7 -2 3
    7 -2 -3
    -7 -2 3
    7 2 -3
    7 2 -3
    -7 2 3
    -7 2 3
    -7 2 3
    7 2 -3
    7 2 -3
    -7 2 3
    7 2 -3
    7 2 -3
    7 2 -3
    -7 2 3
    -7 2 3
    -7 2 3
    -7 2 3
    -7 2 3
    -6 -2 3
    6 -2 -3
    6 -2 -3
    6 -2 -3
    -6 -2 3
    6 -2 -3
    -6 -2 3
    6 -2 -3
    6 -2 -3
    6 -2 -3
    -6 -2 3
    -6 -2 3
    -6 -2 3
    6 -2 -3
    6 -2 -3
    6 -2 -3
    -6 -2 3
    6 2 -3
    6 2 -3
    6 2 -3
    6 2 -3
    -6 2 3
    6 2 -3
    6 2 -3
    -6 2 3
    -6 2 3
    -6 2 3
    6 2 -3
    -6 2 3
    6 2 -3
    -6 2 3
    -6 2 3
    -6 2 3
    -6 2 3
    -6 2 3
    -5 -2 3
    -5 -2 3
    -5 -2 3
    -5 -2 3
    5 -2 -3
    -5 -2 3
    -5 -2 3
    5 -2 -3
    5 -2 -3
    5 -2 -3
    -5 -2 3
    -5 -2 3
    5 -2 -3
    5 -2 -3
    5 -2 -3
    5 -2 -3
    -5 2 3
    -5 2 3
    5 2 -3
    -5 2 3
    5 2 -3
    5 2 -3
    5 2 -3
    -5 2 3
    -5 2 3
    -5 2 3
    5 2 -3
    5 2 -3
    5 2 -3
    5 2 -3
    -5 2 3
    5 2 -3
    -5 2 3
    5 2 -3
    -4 -2 3
    4 -2 -3
    -4 -2 3
    -4 -2 3
    -4 -2 3
    4 -2 -3
    -4 -2 3
    -4 -2 3
    -4 -2 3
    -4 -2 3
    4 -2 -3
    -4 -2 3
    4 -2 -3
    -4 -2 3
    4 -2 -3
    4 -2 -3
    -4 -2 3
    4 -2 -3
    4 -2 -3
    -4 -2 3
    4 -2 -3
    4 -2 -3
    -4 -2 3
    4 -2 -3
    4 2 -3
    4 2 -3
    4 2 -3
    4 2 -3
    4 2 -3
    -4 2 3
    4 2 -3
    -4 2 3
    -4 2 3
    -4 2 3
    -4 2 3
    -4 2 3
    -4 2 3
    4 2 -3
    4 2 -3
    4 2 -3
    -4 2 3
    4 2 -3
    -4 2 3
    -4 2 3
    -4 2 3
    -4 2 3
    -4 2 3
    4 2 -3
    -4 2 3
    -3 -2 3
    -3 -2 3
    -3 -2 3
    3 -2 -3
    -3 -2 3
    -3 2 3
    -3 2 3
    3 2 -3
    3 2 -3
    -3 2 3
    3 2 -3
    -3 2 3
    3 2 -3
    3 2 -3
    2 -2 -3
    -2 -2 3
    -2 -2 3
    2 -2 -3
    -2 -2 3
    -2 -2 3
    2 -2 -3
    2 -2 -3
    2 -2 -3
    -2 -2 3
    -2 -2 3
    -2 -2 3
    2 -2 -3
    2 -2 -3
    -2 -2 3
    2 -2 -3
    -2 -2 3
    2 -2 -3
    2 -2 -3
    -2 -2 3
    -2 -2 3
    -2 -2 3
    2 -2 -3
    -2 -2 3
    -2 2 3
    2 2 -3
    2 2 -3
    2 2 -3
    -2 2 3
    -2 2 3
    2 2 -3
    -2 2 3
    2 2 -3
    2 2 -3
    -2 2 3
    2 2 -3
    -2 2 3
    -2 2 3
    2 2 -3
    -2 2 3
    2 2 -3
    -2 2 3
    2 2 -3
    -1 -2 3
    1 -2 -3
    -1 -2 3
    1 -2 -3
    -1 -2 3
    1 -2 -3
    -1 -2 3
    -1 -2 3
    -1 -2 3
    -1 -2 3
    -1 -2 3
    1 -2 -3
    -1 -2 3
    -1 -2 3
    1 -2 -3
    -1 -2 3
    -1 -2 3
    -1 -2 3
    1 -2 -3
    1 -2 -3
    1 -2 -3
    -1 -2 3
    -1 -2 3
    -1 -2 3
    1 -2 -3
    1 -2 -3
    -1 2 3
    1 2 -3
    -1 2 3
    -1 2 3
    1 2 -3
    1 2 -3
    1 2 -3
    1 2 -3
    1 2 -3
    -1 2 3
    -1 2 3
    1 2 -3
    -1 2 3
    -1 2 3
    -1 2 3
    -1 2 3
    -1 2 3
    1 2 -3
    1 2 -3
    -1 2 3
    1 2 -3
    1 2 -3
    -1 2 3
    -1 2 3
    1 2 -3
    0 -2 3
    0 -2 3
    0 -2 3
    0 -2 3
    0 -2 3
    0 -2 3
    0 -2 -3
    0 -2 -3
    0 -2 3
    0 -2 3
    0 -2 3
    0 -2 3
    0 -2 -3
    0 -2 3
    0 -2 3
    0 -2 3
    0 -2 -3
    0 -2 -3
    0 -2 3
    0 -2 -3
    0 -2 3
    0 -2 3
    0 -2 -3
    0 -2 -3
    0 -2 -3
    0 -2 -3
    0 -2 3
    0 -2 -3
    0 -2 -3
    0 -2 3
    0 -2 -3
    0 -2 -3
    0 2 -3
    0 2 3
    0 2 -3
    0 2 -3
    0 2 3
    0 2 3
    0 2 3
    0 2 3
    0 2 3
    0 2 -3
    0 2 -3
    0 2 3
    0 2 -3
    0 2 3
    0 2 -3
    0 2 3
    0 2 -3
    0 2 3
    0 2 -3
    0 2 -3
    0 2 3
    0 2 -3
    0 2 3
    0 2 3
    0 2 -3
    0 2 3
    0 2 -3
    -1 -2 -3
    -1 -2 -3
    1 -2 3
    1 -2 3
    1 -2 3
    1 -2 3
    1 -2 3
    -1 -2 -3
    -1 -2 -3
    -1 -2 -3
    1 -2 3
    1 -2 3
    1 -2 3
    -1 -2 -3
    -1 2 -3
    1 2 3
    -1 2 -3
    1 2 3
    1 2 3
    -1 2 -3
    1 2 3
    -1 2 -3
    1 2 3
    1 2 3
    1 2 3
    1 2 3
    1 2 3
    -1 2 -3
    -1 2 -3
    -2 -2 -3
    2 -2 3
    -2 -2 -3
    2 -2 3
    2 -2 3
    2 -2 3
    2 -2 3
    2 -2 3
    2 -2 3
    -2 -2 -3
    -2 -2 -3
    -2 -2 -3
    2 -2 3
    2 -2 3
    -2 -2 -3
    2 -2 3
    -2 -2 -3
    2 -2 3
    -2 -2 -3
    -2 -2 -3
    -2 -2 -3
    2 -2 3
    -2 -2 -3
    -2 -2 -3
    -2 -2 -3
    2 -2 3
    2 -2 3
    2 -2 3
    2 2 3
    2 2 3
    -2 2 -3
    2 2 3
    2 2 3
    -2 2 -3
    2 2 3
    -2 2 -3
    -2 2 -3
    -2 2 -3
    -2 2 -3
    -2 2 -3
    2 2 3
    2 2 3
    2 2 3
    2 2 3
    -2 2 -3
    -2 2 -3
    -2 2 -3
    2 2 3
    -2 2 -3
    -2 2 -3
    -2 2 -3
    -2 2 -3
    2 2 3
    -2 2 -3
    2 2 3
    3 -2 3
    -3 -2 -3
    -3 -2 -3
    3 -2 3
    -3 -2 -3
    -3 -2 -3
    -3 -2 -3
    3 2 3
    3 2 3
    -3 2 -3
    3 2 3
    -3 2 -3
    -3 2 -3
    3 2 3
    -4 -2 -3
    4 -2 3
    4 -2 3
    -4 -2 -3
    -4 -2 -3
    4 -2 3
    4 -2 3
    4 -2 3
    -4 -2 -3
    4 -2 3
    4 -2 3
    -4 -2 -3
    4 -2 3
    4 -2 3
    4 -2 3
    -4 -2 -3
    4 -2 3
    4 -2 3
    4 -2 3
    -4 -2 -3
    -4 -2 -3
    -4 -2 -3
    -4 -2 -3
    -4 -2 -3
    -4 -2 -3
    4 -2 3
    4 2 3
    4 2 3
    4 2 3
    -4 2 -3
    -4 2 -3
    -4 2 -3
    -4 2 -3
    -4 2 -3
    4 2 3
    4 2 3
    4 2 3
    -4 2 -3
    4 2 3
    -4 2 -3
    4 2 3
    -4 2 -3
    -4 2 -3
    -4 2 -3
    4 2 3
    -4 2 -3
    -4 2 -3
    4 2 3
    4 2 3
    -4 2 -3
    -5 -2 -3
    5 -2 3
    5 -2 3
    5 -2 3
    -5 -2 -3
    5 -2 3
    5 -2 3
    -5 -2 -3
    -5 -2 -3
    5 -2 3
    5 -2 3
    5 -2 3
    5 -2 3
    -5 -2 -3
    -5 -2 -3
    -5 -2 -3
    5 -2 3
    5 -2 3
    5 -2 3
    -5 -2 -3
    5 -2 3
    -5 2 -3
    -5 2 -3
    -5 2 -3
    5 2 3
    -5 2 -3
    5 2 3
    -5 2 -3
    -5 2 -3
    5 2 3
    -5 2 -3
    5 2 3
    -5 2 -3
    -5 2 -3
    5 2 3
    -5 2 -3
    5 2 3
    5 2 3
    5 2 3
    5 2 3
    -6 -2 -3
    -6 -2 -3
    6 -2 3
    -6 -2 -3
    6 -2 3
    6 -2 3
    6 -2 3
    6 -2 3
    -6 -2 -3
    -6 -2 -3
    6 -2 3
    6 -2 3
    6 -2 3
    -6 -2 -3
    -6 -2 -3
    6 -2 3
    6 -2 3
    -6 2 -3
    -6 2 -3
    -6 2 -3
    6 2 3
    -6 2 -3
    6 2 3
    -6 2 -3
    -6 2 -3
    -6 2 -3
    -6 2 -3
    -6 2 -3
    6 2 3
    6 2 3
    6 2 3
    -6 2 -3
    6 2 3
    6 2 3
    -6 2 -3
    6 2 3
    6 2 3
    -7 -2 -3
    7 -2 3
    7 -2 3
    7 -2 3
    -7 -2 -3
    7 -2 3
    -7 -2 -3
    7 -2 3
    -7 -2 -3
    7 -2 3
    -7 -2 -3
    -7 -2 -3
    -7 -2 -3
    7 -2 3
    7 -2 3
    -7 2 -3
    7 2 3
    7 2 3
    -7 2 -3
    7 2 3
    7 2 3
    7 2 3
    -7 2 -3
    -7 2 -3
    -7 2 -3
    -7 2 -3
    -7 2 -3
    7 2 3
    -7 2 -3
    7 2 3
    -7 2 -3
    -7 2 -3
    7 2 3
    -8 -2 -3
    8 -2 3
    8 -2 3
    8 -2 3
    8 -2 3
    -8 -2 -3
    8 -2 3
    8 -2 3
    -8 -2 -3
    8 -2 3
    -8 -2 -3
    -8 -2 -3
    -8 -2 -3
    -8 -2 -3
    8 -2 3
    8 2 3
    -8 2 -3
    8 2 3
    -8 2 -3
    8 2 3
    8 2 3
    -8 2 -3
    -8 2 -3
    8 2 3
    -8 2 -3
    -8 2 -3
    -8 2 -3
    8 2 3
    -8 2 -3
    8 2 3
    -8 2 -3
    8 2 3
    9 -2 3
    9 -2 3
    9 -2 3
    9 -2 3
    -9 -2 -3
    9 -2 3
    -9 -2 -3
    -9 -2 -3
    9 -2 3
    -9 -2 -3
    -9 -2 -3
    -9 -2 -3
    9 -2 3
    9 -2 3
    -9 -2 -3
    -9 2 -3
    9 2 3
    -9 2 -3
    9 2 3
    9 2 3
    -9 2 -3
    -9 2 -3
    -9 2 -3
    -9 2 -3
    9 2 3
    -9 2 -3
    9 2 3
    9 2 3
    9 2 3
    -9 2 -3
    -10 -2 -3
    -10 -2 -3
    10 -2 3
    -10 -2 -3
    10 -2 3
    -10 -2 -3
    10 -2 3
    10 -2 3
    10 -2 3
    -10 -2 -3
    10 -2 3
    10 -2 3
    -10 -2 -3
    -10 -2 -3
    10 2 3
    -10 2 -3
    -10 2 -3
    10 2 3
    -10 2 -3
    10 2 3
    10 2 3
    10 2 3
    -10 2 -3
    -10 2 -3
    -10 2 -3
    -10 2 -3
    10 2 3
    -11 -2 -3
    11 -2 3
    11 -2 3
    11 -2 3
    -11 -2 -3
    -11 -2 -3
    11 -2 3
    11 -2 3
    -11 -2 -3
    -11 -2 -3
    11 -2 3
    11 -2 3
    -11 -2 -3
    -11 -2 -3
    -11 2 -3
    11 2 3
    -11 2 -3
    -11 2 -3
    11 2 3
    11 2 3
    11 2 3
    -11 2 -3
    11 2 3
    11 2 3
    -11 2 -3
    -11 2 -3
    11 2 3
    -11 2 -3
    -12 -2 -3
    -12 -2 -3
    -12 -2 -3
    12 -2 3
    -12 -2 -3
    12 -2 3
    12 -2 3
    12 -2 3
    -12 -2 -3
    -12 -2 -3
    12 -2 3
    -12 -2 -3
    12 -2 3
    -12 2 -3
    12 2 3
    -12 2 -3
    -12 2 -3
    -12 2 -3
    12 2 3
    12 2 3
    -12 2 -3
    -12 2 -3
    12 2 3
    12 2 3
    12 2 3
    12 2 3
    -13 -2 -3
    13 -2 3
    13 -2 3
    13 -2 3
    -13 -2 -3
    -13 -2 -3
    -13 -2 -3
    -13 -2 -3
    13 -2 3
    13 -2 3
    -13 -2 -3
    -13 -2 -3
    13 2 3
    13 2 3
    13 2 3
    13 2 3
    -13 2 -3
    13 2 3
    -13 2 -3
    -13 2 -3
    -13 2 -3
    -13 2 -3
    13 2 3
    13 -3 -3
    -13 -3 3
    -13 -3 3
    13 -3 -3
    -13 -3 3
    -13 -3 3
    13 -3 -3
    13 -3 -3
    13 -3 -3
    -13 -3 3
    13 3 -3
    13 3 -3
    13 3 -3
    -13 3 3
    13 3 -3
    13 3 -3
    -13 3 3
    -13 3 3
    -13 3 3
    -13 3 3
    13 3 -3
    13 3 -3
    12 -3 -3
    12 -3 -3
    -12 -3 3
    12 -3 -3
    -12 -3 3
    -12 -3 3
    -12 -3 3
    12 -3 -3
    -12 -3 3
    -12 -3 3
    -12 -3 3
    -12 3 3
    -12 3 3
    12 3 -3
    -12 3 3
    -12 3 3
    12 3 -3
    -12 3 3
    12 3 -3
    12 3 -3
    12 3 -3
    12 3 -3
    12 3 -3
    -11 -3 3
    11 -3 -3
    11 -3 -3
    -11 -3 3
    -11 -3 3
    -11 -3 3
    -11 -3 3
    11 -3 -3
    -11 -3 3
    11 -3 -3
    -11 -3 3
    11 -3 -3
    11 3 -3
    11 3 -3
    -11 3 3
    -11 3 3
    11 3 -3
    11 3 -3
    -11 3 3
    11 3 -3
    -11 3 3
    11 3 -3
    -11 3 3
    -11 3 3
    10 -3 -3
    -10 -3 3
    10 -3 -3
    -10 -3 3
    -10 -3 3
    -10 -3 3
    -10 -3 3
    10 -3 -3
    10 -3 -3
    -10 -3 3
    10 -3 -3
    -10 -3 3
    -10 3 3
    10 3 -3
    10 3 -3
    10 3 -3
    10 3 -3
    10 3 -3
    -10 3 3
    -10 3 3
    -10 3 3
    -10 3 3
    -10 3 3
    10 3 -3
    -10 3 3
    10 3 -3
    -9 -3 3
    -9 -3 3
    9 -3 -3
    9 -3 -3
    -9 -3 3
    9 -3 -3
    -9 -3 3
    9 -3 -3
    9 -3 -3
    -9 -3 3
    -9 -3 3
    -9 -3 3
    9 -3 -3
    9 -3 -3
    9 3 -3
    9 3 -3
    -9 3 3
    -9 3 3
    -9 3 3
    9 3 -3
    -9 3 3
    9 3 -3
    9 3 -3
    -9 3 3
    9 3 -3
    -9 3 3
    -9 3 3
    -8 -3 3
    8 -3 -3
    -8 -3 3
    -8 -3 3
    -8 -3 3
    8 -3 -3
    -8 -3 3
    8 -3 -3
    -8 -3 3
    -8 -3 3
    8 -3 -3
    -8 -3 3
    8 -3 -3
    8 3 -3
    -8 3 3
    -8 3 3
    8 3 -3
    -8 3 3
    -8 3 3
    -8 3 3
    -8 3 3
    8 3 -3
    8 3 -3
    8 3 -3
    8 3 -3
    8 3 -3
    -8 3 3
    -8 3 3
    -7 -3 3
    -7 -3 3
    7 -3 -3
    -7 -3 3
    7 -3 -3
    -7 -3 3
    7 -3 -3
    7 -3 -3
    7 -3 -3
    -7 -3 3
    -7 -3 3
    -7 -3 3
    7 -3 -3
    7 -3 -3
    -7 -3 3
    7 3 -3
    -7 3 3
    7 3 -3
    7 3 -3
    -7 3 3
    -7 3 3
    7 3 -3
    7 3 -3
    -7 3 3
    -7 3 3
    -7 3 3
    -7 3 3
    -7 3 3
    -7 3 3
    7 3 -3
    -7 3 3
    7 3 -3
    -6 -3 3
    -6 -3 3
    -6 -3 3
    -6 -3 3
    6 -3 -3
    -6 -3 3
    -6 -3 3
    6 -3 -3
    -6 -3 3
    6 -3 -3
    -6 -3 3
    6 -3 -3
    6 -3 -3
    6 -3 -3
    6 -3 -3
    6 -3 -3
    6 -3 -3
    -6 -3 3
    -6 3 3
    -6 3 3
    -6 3 3
    6 3 -3
    6 3 -3
    -6 3 3
    6 3 -3
    -6 3 3
    -6 3 3
    -6 3 3
    -6 3 3
    6 3 -3
    6 3 -3
    -6 3 3
    6 3 -3
    -6 3 3
    5 -3 -3
    5 -3 -3
    5 -3 -3
    5 -3 -3
    -5 -3 3
    -5 -3 3
    -5 -3 3
    5 -3 -3
    -5 -3 3
    -5 -3 3
    -5 -3 3
    5 -3 -3
    -5 -3 3
    -5 -3 3
    5 -3 -3
    -5 -3 3
    5 -3 -3
    -5 3 3
    5 3 -3
    -5 3 3
    5 3 -3
    5 3 -3
    5 3 -3
    -5 3 3
    5 3 -3
    -5 3 3
    5 3 -3
    -5 3 3
    5 3 -3
    -5 3 3
    -5 3 3
    -4 -3 3
    4 -3 -3
    -4 -3 3
    4 -3 -3
    4 -3 -3
    -4 -3 3
    4 -3 -3
    -4 -3 3
    4 -3 -3
    4 -3 -3
    4 -3 -3
    -4 -3 3
    -4 -3 3
    -4 -3 3
    -4 -3 3
    -4 -3 3
    -4 -3 3
    4 -3 -3
    4 -3 -3
    4 -3 -3
    4 -3 -3
    4 -3 -3
    -4 -3 3
    4 3 -3
    -4 3 3
    -4 3 3
    4 3 -3
    4 3 -3
    -4 3 3
    4 3 -3
    4 3 -3
    -4 3 3
    -4 3 3
    4 3 -3
    4 3 -3
    -3 -3 3
    -3 -3 3
    -3 -3 3
    -3 -3 3
    -3 -3 3
    3 -3 -3
    3 -3 -3
    -3 -3 3
    -3 -3 3
    -3 -3 3
    3 -3 -3
    -3 -3 3
    -3 -3 3
    3 -3 -3
    3 -3 -3
    3 -3 -3
    -3 -3 3
    3 -3 -3
    3 -3 -3
    3 -3 -3
    3 -3 -3
    3 -3 -3
    -3 3 3
    -3 3 3
    -3 3 3
    3 3 -3
    3 3 -3
    3 3 -3
    -3 3 3
    3 3 -3
    3 3 -3
    -3 3 3
    3 3 -3
    3 3 -3
    3 3 -3
    -2 -3 3
    2 -3 -3
    2 -3 -3
    -2 -3 3
    2 -3 -3
    -2 -3 3
    2 -3 -3
    -2 -3 3
    -2 -3 3
    2 -3 -3
    2 -3 -3
    -2 -3 3
    2 -3 -3
    2 -3 -3
    -2 -3 3
    2 -3 -3
    -2 -3 3
    2 -3 -3
    -2 -3 3
    -2 -3 3
    -2 -3 3
    2 -3 -3
    -2 -3 3
    2 -3 -3
    -2 3 3
    -2 3 3
    2 3 -3
    2 3 -3
    2 3 -3
    2 3 -3
    -2 3 3
    -2 3 3
    2 3 -3
    -2 3 3
    -2 3 3
    2 3 -3
    -2 3 3
    2 3 -3
    2 3 -3
    -2 3 3
    2 3 -3
    2 3 -3
    -1 -3 3
    -1 -3 3
    -1 -3 3
    1 -3 -3
    1 -3 -3
    1 -3 -3
    1 -3 -3
    -1 -3 3
    -1 -3 3
    -1 -3 3
    -1 -3 3
    -1 -3 3
    1 -3 -3
    1 -3 -3
    -1 -3 3
    -1 -3 3
    -1 -3 3
    -1 -3 3
    -1 -3 3
    -1 -3 3
    1 -3 -3
    1 -3 -3
    1 -3 -3
    -1 3 3
    1 3 -3
    -1 3 3
    1 3 -3
    -1 3 3
    -1 3 3
    1 3 -3
    1 3 -3
    -1 3 3
    1 3 -3
    -1 3 3
    -1 3 3
    1 3 -3
    -1 3 3
    1 3 -3
    -1 3 3
    -1 3 3
    1 3 -3
    1 3 -3
    -1 3 3
    0 -3 -3
    0 -3 -3
    0 -3 3
    0 -3 3
    0 -3 -3
    0 -3 3
    0 -3 -3
    0 -3 -3
    0 -3 3
    0 -3 3
    0 -3 3
    0 -3 -3
    0 -3 -3
    0 -3 3
    0 -3 -3
    0 -3 3
    0 -3 3
    0 -3 3
    0 -3 -3
    0 -3 3
    0 -3 -3
    0 -3 -3
    0 -3 3
    0 -3 -3
    0 -3 3
    0 -3 3
    0 -3 -3
    0 3 -3
    0 3 3
    0 3 3
    0 3 -3
    0 3 -3
    0 3 -3
    0 3 3
    0 3 -3
    0 3 3
    0 3 -3
    0 3 3
    0 3 3
    0 3 -3
    0 3 -3
    0 3 -3
    0 3 -3
    0 3 3
    0 3 3
    0 3 -3
    0 3 3
    -1 -3 -3
    1 -3 3
    1 -3 3
    -1 -3 -3
    1 -3 3
    1 -3 3
    -1 -3 -3
    1 -3 3
    -1 -3 -3
    -1 -3 -3
    1 -3 3
    -1 -3 -3
    -1 -3 -3
    -1 -3 -3
    -1 -3 -3
    1 -3 3
    1 -3 3
    -1 -3 -3
    1 -3 3
    -1 -3 -3
    1 -3 3
    1 -3 3
    1 3 3
    1 3 3
    1 3 3
    -1 3 -3
    -1 3 -3
    -1 3 -3
    -1 3 -3
    -1 3 -3
    -1 3 -3
    -1 3 -3
    -1 3 -3
    1 3 3
    -1 3 -3
    1 3 3
    1 3 3
    1 3 3
    1 3 3
    -1 3 -3
    1 3 3
    1 3 3
    -1 3 -3
    -1 3 -3
    2 -3 3
    2 -3 3
    2 -3 3
    -2 -3 -3
    2 -3 3
    -2 -3 -3
    2 -3 3
    -2 -3 -3
    -2 -3 -3
    2 -3 3
    -2 -3 -3
    2 -3 3
    2 -3 3
    -2 -3 -3
    -2 -3 -3
    2 -3 3
    2 -3 3
    -2 -3 -3
    -2 -3 -3
    2 -3 3
    2 -3 3
    -2 -3 -3
    2 3 3
    2 3 3
    -2 3 -3
    -2 3 -3
    2 3 3
    -2 3 -3
    -2 3 -3
    2 3 3
    -2 3 -3
    2 3 3
    2 3 3
    2 3 3
    -2 3 -3
    -2 3 -3
    -2 3 -3
    2 3 3
    -2 3 -3
    2 3 3
    -2 3 -3
    -3 -3 -3
    -3 -3 -3
    3 -3 3
    -3 -3 -3
    -3 -3 -3
    3 -3 3
    3 -3 3
    -3 -3 -3
    3 -3 3
    3 -3 3
    -3 -3 -3
    -3 -3 -3
    3 -3 3
    3 -3 3
    3 -3 3
    3 -3 3
    3 -3 3
    -3 -3 -3
    -3 -3 -3
    3 -3 3
    3 -3 3
    -3 -3 -3
    -3 -3 -3
    -3 3 -3
    3 3 3
    3 3 3
    3 3 3
    -3 3 -3
    3 3 3
    -3 3 -3
    -3 3 -3
    3 3 3
    3 3 3
    -3 3 -3
    -3 3 -3
    -3 3 -3
    3 3 3
    -3 3 -3
    -3 3 -3
    -3 3 -3
    3 3 3
    3 3 3
    3 3 3
    -4 -3 -3
    4 -3 3
    4 -3 3
    -4 -3 -3
    4 -3 3
    -4 -3 -3
    -4 -3 -3
    -4 -3 -3
    4 -3 3
    4 -3 3
    -4 -3 -3
    -4 -3 -3
    4 -3 3
    -4 -3 -3
    -4 -3 -3
    4 -3 3
    4 -3 3
    4 -3 3
    -4 -3 -3
    4 -3 3
    4 3 3
    -4 3 -3
    -4 3 -3
    -4 3 -3
    4 3 3
    -4 3 -3
    4 3 3
    4 3 3
    -4 3 -3
    -4 3 -3
    -4 3 -3
    -4 3 -3
    -4 3 -3
    4 3 3
    4 3 3
    -4 3 -3
    -4 3 -3
    4 3 3
    4 3 3
    -4 3 -3
    -4 3 -3
    -5 -3 -3
    5 -3 3
    5 -3 3
    -5 -3 -3
    -5 -3 -3
    5 -3 3
    5 -3 3
    5 -3 3
    5 -3 3
    5 -3 3
    -5 -3 -3
    -5 -3 -3
    -5 -3 -3
    5 -3 3
    -5 -3 -3
    5 -3 3
    -5 -3 -3
    5 -3 3
    -5 -3 -3
    -5 3 -3
    -5 3 -3
    5 3 3
    -5 3 -3
    -5 3 -3
    -5 3 -3
    5 3 3
    -5 3 -3
    -5 3 -3
    -5 3 -3
    5 3 3
    5 3 3
    -5 3 -3
    5 3 3
    -5 3 -3
    -5 3 -3
    5 3 3
    -5 3 -3
    -5 3 -3
    5 3 3
    5 3 3
    6 -3 3
    6 -3 3
    6 -3 3
    6 -3 3
    -6 -3 -3
    -6 -3 -3
    -6 -3 -3
    -6 -3 -3
    6 -3 3
    -6 -3 -3
    6 -3 3
    6 -3 3
    6 -3 3
    6 -3 3
    -6 -3 -3
    -6 -3 -3
    6 -3 3
    -6 -3 -3
    6 -3 3
    6 3 3
    6 3 3
    -6 3 -3
    -6 3 -3
    -6 3 -3
    -6 3 -3
    6 3 3
    -6 3 -3
    6 3 3
    -6 3 -3
    -6 3 -3
    -6 3 -3
    6 3 3
    6 3 3
    -6 3 -3
    6 3 3
    6 3 3
    -6 3 -3
    -6 3 -3
    -7 -3 -3
    7 -3 3
    7 -3 3
    7 -3 3
    7 -3 3
    7 -3 3
    -7 -3 -3
    -7 -3 -3
    -7 -3 -3
    -7 -3 -3
    7 -3 3
    7 -3 3
    -7 -3 -3
    -7 -3 -3
    -7 -3 -3
    7 -3 3
    -7 3 -3
    -7 3 -3
    -7 3 -3
    -7 3 -3
    -7 3 -3
    7 3 3
    -7 3 -3
    -7 3 -3
    -7 3 -3
    7 3 3
    7 3 3
    -7 3 -3
    7 3 3
    7 3 3
    7 3 3
    7 3 3
    -7 3 -3
    -8 -3 -3
    -8 -3 -3
    8 -3 3
    -8 -3 -3
    -8 -3 -3
    -8 -3 -3
    -8 -3 -3
    8 -3 3
    8 -3 3
    8 -3 3
    -8 -3 -3
    8 -3 3
    -8 3 -3
    8 3 3
    8 3 3
    8 3 3
    -8 3 -3
    -8 3 -3
    -8 3 -3
    8 3 3
    -8 3 -3
    -8 3 -3
    8 3 3
    -8 3 -3
    8 3 3
    -8 3 -3
    8 3 3
    8 3 3
    -8 3 -3
    9 -3 3
    9 -3 3
    -9 -3 -3
    9 -3 3
    -9 -3 -3
    -9 -3 -3
    -9 -3 -3
    9 -3 3
    9 -3 3
    -9 -3 -3
    -9 -3 -3
    9 -3 3
    9 -3 3
    -9 -3 -3
    9 3 3
    9 3 3
    -9 3 -3
    9 3 3
    -9 3 -3
    -9 3 -3
    9 3 3
    -9 3 -3
    9 3 3
    -9 3 -3
    9 3 3
    -9 3 -3
    -9 3 -3
    -9 3 -3
    -10 -3 -3
    10 -3 3
    -10 -3 -3
    -10 -3 -3
    -10 -3 -3
    10 -3 3
    -10 -3 -3
    10 -3 3
    -10 -3 -3
    10 -3 3
    -10 -3 -3
    10 -3 3
    10 -3 3
    10 3 3
    -10 3 -3
    -10 3 -3
    10 3 3
    -10 3 -3
    -10 3 -3
    10 3 3
    10 3 3
    10 3 3
    10 3 3
    -10 3 -3
    -10 3 -3
    -10 3 -3
    10 3 3
    11 -3 3
    11 -3 3
    -11 -3 -3
    -11 -3 -3
    -11 -3 -3
    -11 -3 -3
    -11 -3 -3
    11 -3 3
    11 -3 3
    -11 -3 -3
    11 -3 3
    -11 -3 -3
    -11 3 -3
    -11 3 -3
    11 3 3
    11 3 3
    11 3 3
    -11 3 -3
    11 3 3
    11 3 3
    11 3 3
    -11 3 -3
    -11 3 -3
    11 3 3
    12 -3 3
    -12 -3 -3
    -12 -3 -3
    12 -3 3
    -12 -3 -3
    12 -3 3
    -12 -3 -3
    -12 -3 -3
    12 -3 3
    -12 -3 -3
    12 -3 3
    12 3 3
    12 3 3
    12 3 3
    -12 3 -3
    12 3 3
    -12 3 -3
    -12 3 -3
    12 3 3
    12 3 3
    -12 3 -3
    12 3 3
    -12 3 -3
    -11 -4 3
    11 -4 -3
    -11 -4 3
    -11 -4 3
    -11 -4 3
    -11 -4 3
    -11 -4 3
    11 -4 -3
    11 -4 -3
    11 -4 -3
    11 -4 -3
    -11 -4 3
    11 4 -3
    11 4 -3
    -11 4 3
    11 4 -3
    11 4 -3
    -11 4 3
    -11 4 3
    -11 4 3
    11 4 -3
    11 4 -3
    11 4 -3
    -10 -4 3
    10 -4 -3
    -10 -4 3
    10 -4 -3
    -10 -4 3
    -10 -4 3
    10 -4 -3
    -10 -4 3
    10 -4 -3
    -10 -4 3
    10 -4 -3
    -10 -4 3
    -10 -4 3
    -10 -4 3
    10 4 -3
    10 4 -3
    -10 4 3
    10 4 -3
    10 4 -3
    -10 4 3
    10 4 -3
    10 4 -3
    10 4 -3
    -9 -4 3
    -9 -4 3
    9 -4 -3
    9 -4 -3
    -9 -4 3
    -9 -4 3
    -9 -4 3
    -9 -4 3
    -9 -4 3
    9 -4 -3
    -9 -4 3
    9 -4 -3
    -9 -4 3
    9 -4 -3
    -9 4 3
    9 4 -3
    9 4 -3
    9 4 -3
    9 4 -3
    -9 4 3
    -9 4 3
    9 4 -3
    -9 4 3
    -9 4 3
    9 4 -3
    8 -4 -3
    8 -4 -3
    8 -4 -3
    -8 -4 3
    8 -4 -3
    -8 -4 3
    -8 -4 3
    -8 -4 3
    8 -4 -3
    -8 -4 3
    -8 -4 3
    -8 -4 3
    8 -4 -3
    -8 -4 3
    8 4 -3
    -8 4 3
    8 4 -3
    8 4 -3
    -8 4 3
    8 4 -3
    -8 4 3
    8 4 -3
    8 4 -3
    -8 4 3
    7 -4 -3
    -7 -4 3
    -7 -4 3
    -7 -4 3
    7 -4 -3
    7 -4 -3
    7 -4 -3
    -7 -4 3
    -7 -4 3
    -7 -4 3
    7 -4 -3
    -7 -4 3
    7 -4 -3
    7 -4 -3
    -7 4 3
    -7 4 3
    7 4 -3
    7 4 -3
    7 4 -3
    7 4 -3
    -7 4 3
    -7 4 3
    -7 4 3
    7 4 -3
    -7 4 3
    -7 4 3
    -7 4 3
    7 4 -3
    7 4 -3
    -6 -4 3
    6 -4 -3
    6 -4 -3
    6 -4 -3
    -6 -4 3
    -6 -4 3
    -6 -4 3
    6 -4 -3
    6 -4 -3
    -6 -4 3
    -6 -4 3
    6 -4 -3
    6 -4 -3
    -6 4 3
    6 4 -3
    -6 4 3
    -6 4 3
    -6 4 3
    6 4 -3
    6 4 -3
    6 4 -3
    6 4 -3
    -6 4 3
    -6 4 3
    -6 4 3
    5 -4 -3
    5 -4 -3
    -5 -4 3
    -5 -4 3
    5 -4 -3
    5 -4 -3
    5 -4 -3
    -5 -4 3
    -5 -4 3
    5 -4 -3
    -5 -4 3
    -5 -4 3
    -5 -4 3
    5 -4 -3
    -5 -4 3
    -5 -4 3
    5 -4 -3
    -5 -4 3
    -5 4 3
    5 4 -3
    -5 4 3
    5 4 -3
    -5 4 3
    5 4 -3
    -5 4 3
    5 4 -3
    5 4 -3
    -5 4 3
    5 4 -3
    5 4 -3
    5 4 -3
    -5 4 3
    -5 4 3
    4 -4 -3
    4 -4 -3
    4 -4 -3
    -4 -4 3
    4 -4 -3
    4 -4 -3
    -4 -4 3
    4 -4 -3
    4 -4 -3
    4 -4 -3
    -4 -4 3
    -4 -4 3
    -4 -4 3
    -4 -4 3
    -4 -4 3
    -4 -4 3
    -4 -4 3
    4 -4 -3
    4 -4 -3
    -4 -4 3
    4 -4 -3
    -4 -4 3
    -4 4 3
    -4 4 3
    -4 4 3
    -4 4 3
    4 4 -3
    -4 4 3
    4 4 -3
    -4 4 3
    4 4 -3
    4 4 -3
    4 4 -3
    4 4 -3
    4 4 -3
    4 4 -3
    -3 -4 3
    3 -4 -3
    -3 -4 3
    3 -4 -3
    3 -4 -3
    3 -4 -3
    -3 -4 3
    3 -4 -3
    3 -4 -3
    -3 -4 3
    -3 -4 3
    3 -4 -3
    -3 -4 3
    3 -4 -3
    -3 -4 3
    -3 -4 3
    -3 -4 3
    3 -4 -3
    -3 -4 3
    -3 4 3
    -3 4 3
    3 4 -3
    3 4 -3
    -3 4 3
    3 4 -3
    3 4 -3
    3 4 -3
    -3 4 3
    3 4 -3
    3 4 -3
    -3 4 3
    -3 4 3
    3 4 -3
    -3 4 3
    2 -4 -3
    -2 -4 3
    -2 -4 3
    -2 -4 3
    -2 -4 3
    2 -4 -3
    2 -4 -3
    2 -4 -3
    2 -4 -3
    -2 -4 3
    2 -4 -3
    -2 -4 3
    2 -4 -3
    -2 -4 3
    2 -4 -3
    2 -4 -3
    -2 -4 3
    -2 -4 3
    -2 -4 3
    -2 4 3
    2 4 -3
    2 4 -3
    2 4 -3
    2 4 -3
    2 4 -3
    -2 4 3
    -2 4 3
    2 4 -3
    -2 4 3
    2 4 -3
    -2 4 3
    2 4 -3
    -2 4 3
    2 4 -3
    1 -4 -3
    1 -4 -3
    -1 -4 3
    -1 -4 3
    1 -4 -3
    -1 -4 3
    1 -4 -3
    1 -4 -3
    1 -4 -3
    1 -4 -3
    -1 -4 3
    -1 -4 3
    -1 -4 3
    -1 -4 3
    -1 -4 3
    1 -4 -3
    -1 -4 3
    1 -4 -3
    -1 -4 3
    -1 4 3
    1 4 -3
    1 4 -3
    1 4 -3
    1 4 -3
    1 4 -3
    1 4 -3
    -1 4 3
    1 4 -3
    -1 4 3
    -1 4 3
    -1 4 3
    -1 4 3
    -1 4 3
    1 4 -3
    1 4 -3
    -1 4 3
    -1 4 3
    0 -4 -3
    0 -4 -3
    0 -4 3
    0 -4 3
    0 -4 -3
    0 -4 3
    0 -4 -3
    0 -4 3
    0 -4 -3
    0 -4 -3
    0 -4 3
    0 -4 -3
    0 -4 3
    0 -4 3
    0 -4 -3
    0 -4 -3
    0 -4 -3
    0 -4 3
    0 -4 -3
    0 -4 3
    0 4 -3
    0 4 -3
    0 4 3
    0 4 3
    0 4 -3
    0 4 3
    0 4 -3
    0 4 3
    0 4 -3
    0 4 3
    0 4 -3
    0 4 3
    0 4 -3
    0 4 -3
    0 4 -3
    0 4 3
    0 4 3
    0 4 -3
    0 4 3
    1 -4 3
    -1 -4 -3
    1 -4 3
    1 -4 3
    -1 -4 -3
    -1 -4 -3
    1 -4 3
    1 -4 3
    -1 -4 -3
    1 -4 3
    -1 -4 -3
    -1 -4 -3
    -1 -4 -3
    1 -4 3
    -1 -4 -3
    1 -4 3
    -1 -4 -3
    -1 -4 -3
    -1 -4 -3
    -1 4 -3
    1 4 3
    -1 4 -3
    -1 4 -3
    -1 4 -3
    1 4 3
    1 4 3
    -1 4 -3
    -1 4 -3
    -1 4 -3
    -1 4 -3
    -1 4 -3
    1 4 3
    1 4 3
    -1 4 -3
    1 4 3
    -1 4 -3
    1 4 3
    1 4 3
    1 4 3
    -2 -4 -3
    -2 -4 -3
    -2 -4 -3
    -2 -4 -3
    2 -4 3
    -2 -4 -3
    2 -4 3
    -2 -4 -3
    -2 -4 -3
    -2 -4 -3
    2 -4 3
    -2 -4 -3
    2 -4 3
    2 -4 3
    -2 -4 -3
    2 -4 3
    2 -4 3
    2 -4 3
    -2 4 -3
    -2 4 -3
    2 4 3
    2 4 3
    2 4 3
    2 4 3
    2 4 3
    -2 4 -3
    -2 4 -3
    -2 4 -3
    2 4 3
    2 4 3
    -2 4 -3
    2 4 3
    -2 4 -3
    -2 4 -3
    -2 4 -3
    -2 4 -3
    3 -4 3
    -3 -4 -3
    3 -4 3
    -3 -4 -3
    -3 -4 -3
    -3 -4 -3
    3 -4 3
    3 -4 3
    3 -4 3
    3 -4 3
    -3 -4 -3
    -3 -4 -3
    3 -4 3
    3 -4 3
    -3 -4 -3
    3 -4 3
    -3 -4 -3
    3 -4 3
    3 -4 3
    -3 -4 -3
    -3 4 -3
    -3 4 -3
    3 4 3
    -3 4 -3
    -3 4 -3
    -3 4 -3
    3 4 3
    -3 4 -3
    3 4 3
    3 4 3
    3 4 3
    -3 4 -3
    3 4 3
    3 4 3
    -3 4 -3
    3 4 3
    -3 4 -3
    -4 -4 -3
    -4 -4 -3
    4 -4 3
    -4 -4 -3
    -4 -4 -3
    4 -4 3
    -4 -4 -3
    4 -4 3
    -4 -4 -3
    -4 -4 -3
    4 -4 3
    -4 -4 -3
    4 -4 3
    4 -4 3
    4 -4 3
    -4 -4 -3
    4 4 3
    -4 4 -3
    -4 4 -3
    -4 4 -3
    4 4 3
    4 4 3
    -4 4 -3
    -4 4 -3
    -4 4 -3
    4 4 3
    4 4 3
    -4 4 -3
    -4 4 -3
    4 4 3
    -4 4 -3
    -4 4 -3
    4 4 3
    -5 -4 -3
    -5 -4 -3
    5 -4 3
    5 -4 3
    5 -4 3
    5 -4 3
    -5 -4 -3
    5 -4 3
    -5 -4 -3
    5 -4 3
    5 -4 3
    -5 -4 -3
    -5 -4 -3
    -5 -4 -3
    5 -4 3
    -5 -4 -3
    -5 -4 -3
    5 4 3
    -5 4 -3
    5 4 3
    5 4 3
    -5 4 -3
    5 4 3
    5 4 3
    -5 4 -3
    -5 4 -3
    -5 4 -3
    5 4 3
    -5 4 -3
    -5 4 -3
    5 4 3
    -5 4 -3
    -5 4 -3
    -6 -4 -3
    -6 -4 -3
    6 -4 3
    -6 -4 -3
    -6 -4 -3
    6 -4 3
    -6 -4 -3
    -6 -4 -3
    6 -4 3
    -6 -4 -3
    6 -4 3
    6 -4 3
    -6 -4 -3
    6 -4 3
    -6 -4 -3
    6 -4 3
    -6 4 -3
    6 4 3
    -6 4 -3
    -6 4 -3
    6 4 3
    -6 4 -3
    6 4 3
    6 4 3
    -6 4 -3
    -6 4 -3
    6 4 3
    6 4 3
    -6 4 -3
    6 4 3
    7 -4 3
    7 -4 3
    7 -4 3
    -7 -4 -3
    7 -4 3
    7 -4 3
    -7 -4 -3
    -7 -4 -3
    -7 -4 -3
    -7 -4 -3
    7 -4 3
    -7 -4 -3
    -7 -4 -3
    7 -4 3
    7 -4 3
    -7 -4 -3
    -7 4 -3
    7 4 3
    7 4 3
    7 4 3
    7 4 3
    7 4 3
    -7 4 -3
    7 4 3
    -7 4 -3
    -7 4 -3
    -7 4 -3
    -7 4 -3
    7 4 3
    -7 4 -3
    7 4 3
    8 -4 3
    -8 -4 -3
    -8 -4 -3
    -8 -4 -3
    8 -4 3
    8 -4 3
    8 -4 3
    -8 -4 -3
    -8 -4 -3
    -8 -4 -3
    -8 -4 -3
    -8 -4 -3
    8 -4 3
    -8 -4 -3
    8 -4 3
    -8 4 -3
    -8 4 -3
    -8 4 -3
    8 4 3
    8 4 3
    8 4 3
    8 4 3
    8 4 3
    -8 4 -3
    8 4 3
    -8 4 -3
    8 4 3
    -8 4 -3
    -8 4 -3
    -8 4 -3
    9 -4 3
    9 -4 3
    -9 -4 -3
    -9 -4 -3
    -9 -4 -3
    -9 -4 -3
    9 -4 3
    -9 -4 -3
    -9 -4 -3
    -9 -4 -3
    9 -4 3
    -9 -4 -3
    9 -4 3
    -9 4 -3
    9 4 3
    -9 4 -3
    -9 4 -3
    9 4 3
    -9 4 -3
    -9 4 -3
    -9 4 -3
    -9 4 -3
    -9 4 -3
    9 4 3
    9 4 3
    9 4 3
    9 4 3
    9 4 3
    -10 -4 -3
    10 -4 3
    -10 -4 -3
    10 -4 3
    10 -4 3
    -10 -4 -3
    10 -4 3
    -10 -4 -3
    -10 -4 -3
    -10 -4 -3
    -10 -4 -3
    10 -4 3
    -10 4 -3
    10 4 3
    10 4 3
    10 4 3
    -10 4 -3
    10 4 3
    10 4 3
    -10 4 -3
    10 4 3
    10 4 3
    -10 4 -3
    -11 -4 -3
    11 -4 3
    -11 -4 -3
    11 -4 3
    -11 -4 -3
    -11 -4 -3
    11 -4 3
    -11 -4 -3
    11 -4 3
    11 -4 3
    -11 -4 -3
    -11 -4 -3
    -11 -4 -3
    11 4 3
    11 4 3
    11 4 3
    11 4 3
    -11 4 -3
    -11 4 -3
    -11 4 -3
    -11 4 -3
    11 4 3
    11 4 3
    -11 4 -3
    -8 -5 3
    -8 -5 3
    -8 -5 3
    8 -5 -3
    -8 -5 3
    8 -5 -3
    -8 -5 3
    8 -5 -3
    -8 -5 3
    8 -5 -3
    8 -5 -3
    8 5 -3
    8 5 -3
    -8 5 3
    -8 5 3
    -8 5 3
    8 5 -3
    8 5 -3
    8 5 -3
    7 -5 -3
    7 -5 -3
    -7 -5 3
    7 -5 -3
    7 -5 -3
    7 -5 -3
    7 -5 -3
    -7 -5 3
    -7 -5 3
    -7 -5 3
    -7 -5 3
    -7 -5 3
    -7 -5 3
    7 -5 -3
    -7 5 3
    7 5 -3
    7 5 -3
    7 5 -3
    -7 5 3
    7 5 -3
    -7 5 3
    7 5 -3
    7 5 -3
    -6 -5 3
    6 -5 -3
    6 -5 -3
    -6 -5 3
    6 -5 -3
    6 -5 -3
    -6 -5 3
    6 -5 -3
    -6 -5 3
    6 -5 -3
    6 -5 -3
    6 -5 -3
    -6 -5 3
    -6 -5 3
    -6 -5 3
    -6 5 3
    -6 5 3
    6 5 -3
    -6 5 3
    6 5 -3
    -6 5 3
    6 5 -3
    6 5 -3
    6 5 -3
    6 5 -3
    5 -5 -3
    5 -5 -3
    5 -5 -3
    5 -5 -3
    5 -5 -3
    -5 -5 3
    -5 -5 3
    -5 -5 3
    5 -5 -3
    5 -5 -3
    5 -5 -3
    -5 -5 3
    -5 -5 3
    -5 -5 3
    5 5 -3
    5 5 -3
    -5 5 3
    -5 5 3
    5 5 -3
    -5 5 3
    5 5 -3
    -5 5 3
    -5 5 3
    -5 5 3
    5 5 -3
    5 5 -3
    -4 -5 3
    4 -5 -3
    -4 -5 3
    -4 -5 3
    4 -5 -3
    -4 -5 3
    4 -5 -3
    4 -5 -3
    4 -5 -3
    -4 -5 3
    -4 -5 3
    4 -5 -3
    4 -5 -3
    -4 -5 3
    4 5 -3
    -4 5 3
    4 5 -3
    4 5 -3
    4 5 -3
    -4 5 3
    4 5 -3
    -4 5 3
    4 5 -3
    -4 5 3
    -4 5 3
    -4 5 3
    3 -5 -3
    -3 -5 3
    3 -5 -3
    -3 -5 3
    3 -5 -3
    -3 -5 3
    -3 -5 3
    3 -5 -3
    -3 -5 3
    3 -5 -3
    -3 -5 3
    3 -5 -3
    3 -5 -3
    3 -5 -3
    -3 -5 3
    -3 5 3
    3 5 -3
    -3 5 3
    3 5 -3
    -3 5 3
    3 5 -3
    3 5 -3
    3 5 -3
    -3 5 3
    -3 5 3
    -3 5 3
    3 5 -3
    -2 -5 3
    2 -5 -3
    2 -5 -3
    2 -5 -3
    -2 -5 3
    -2 -5 3
    -2 -5 3
    2 -5 -3
    -2 -5 3
    2 -5 -3
    2 -5 -3
    2 -5 -3
    2 -5 -3
    2 -5 -3
    -2 -5 3
    -2 -5 3
    -2 -5 3
    2 5 -3
    2 5 -3
    2 5 -3
    2 5 -3
    -2 5 3
    -2 5 3
    2 5 -3
    -2 5 3
    2 5 -3
    -2 5 3
    -1 -5 3
    1 -5 -3
    1 -5 -3
    -1 -5 3
    1 -5 -3
    -1 -5 3
    1 -5 -3
    -1 -5 3
    1 -5 -3
    -1 -5 3
    1 -5 -3
    -1 -5 3
    -1 -5 3
    1 -5 -3
    1 -5 -3
    -1 5 3
    1 5 -3
    -1 5 3
    -1 5 3
    1 5 -3
    1 5 -3
    -1 5 3
    -1 5 3
    1 5 -3
    1 5 -3
    1 5 -3
    1 5 -3
    1 5 -3
    -1 5 3
    1 5 -3
    0 -5 -3
    0 -5 -3
    0 -5 3
    0 -5 3
    0 -5 -3
    0 -5 -3
    0 -5 -3
    0 -5 3
    0 -5 3
    0 -5 3
    0 -5 -3
    0 -5 3
    0 -5 -3
    0 -5 -3
    0 -5 3
    0 -5 3
    0 5 -3
    0 5 -3
    0 5 3
    0 5 -3
    0 5 -3
    0 5 3
    0 5 -3
    0 5 -3
    0 5 3
    0 5 -3
    0 5 -3
    0 5 3
    0 5 3
    0 5 3
    0 5 3
    0 5 3
    0 5 -3
    0 5 3
    1 -5 3
    -1 -5 -3
    -1 -5 -3
    -1 -5 -3
    1 -5 3
    -1 -5 -3
    1 -5 3
    -1 -5 -3
    -1 -5 -3
    1 -5 3
    -1 -5 -3
    1 -5 3
    -1 -5 -3
    1 -5 3
    1 -5 3
    -1 -5 -3
    1 5 3
    -1 5 -3
    -1 5 -3
    1 5 3
    1 5 3
    1 5 3
    -1 5 -3
    -1 5 -3
    -1 5 -3
    -1 5 -3
    1 5 3
    -1 5 -3
    1 5 3
    1 5 3
    -1 5 -3
    2 -5 3
    2 -5 3
    -2 -5 -3
    -2 -5 -3
    -2 -5 -3
    2 -5 3
    -2 -5 -3
    2 -5 3
    -2 -5 -3
    -2 -5 -3
    2 -5 3
    -2 -5 -3
    2 -5 3
    2 5 3
    2 5 3
    -2 5 -3
    -2 5 -3
    -2 5 -3
    2 5 3
    -2 5 -3
    -2 5 -3
    2 5 3
    2 5 3
    -2 5 -3
    -2 5 -3
    2 5 3
    -3 -5 -3
    -3 -5 -3
    -3 -5 -3
    3 -5 3
    3 -5 3
    -3 -5 -3
    -3 -5 -3
    3 -5 3
    3 -5 3
    3 -5 3
    3 -5 3
    -3 -5 -3
    -3 -5 -3
    3 -5 3
    3 5 3
    3 5 3
    -3 5 -3
    -3 5 -3
    -3 5 -3
    3 5 3
    -3 5 -3
    3 5 3
    3 5 3
    -3 5 -3
    -3 5 -3
    -3 5 -3
    3 5 3
    4 -5 3
    -4 -5 -3
    -4 -5 -3
    -4 -5 -3
    -4 -5 -3
    4 -5 3
    4 -5 3
    -4 -5 -3
    -4 -5 -3
    -4 -5 -3
    4 -5 3
    4 -5 3
    4 -5 3
    -4 5 -3
    4 5 3
    4 5 3
    -4 5 -3
    4 5 3
    4 5 3
    -4 5 -3
    -4 5 -3
    4 5 3
    -4 5 -3
    -4 5 -3
    -4 5 -3
    -5 -5 -3
    5 -5 3
    5 -5 3
    -5 -5 -3
    -5 -5 -3
    5 -5 3
    5 -5 3
    -5 -5 -3
    5 -5 3
    -5 -5 -3
    5 -5 3
    5 -5 3
    -5 -5 -3
    5 5 3
    -5 5 -3
    5 5 3
    -5 5 -3
    -5 5 -3
    -5 5 -3
    5 5 3
    5 5 3
    5 5 3
    6 -5 3
    6 -5 3
    -6 -5 -3
    6 -5 3
    -6 -5 -3
    -6 -5 -3
    6 -5 3
    -6 -5 -3
    -6 -5 -3
    -6 -5 -3
    6 -5 3
    6 -5 3
    6 -5 3
    -6 -5 -3
    6 -5 3
    6 5 3
    -6 5 -3
    -6 5 -3
    6 5 3
    -6 5 -3
    6 5 3
    6 5 3
    -6 5 -3
    6 5 3
    7 -5 3
    -7 -5 -3
    7 -5 3
    7 -5 3
    -7 -5 -3
    7 -5 3
    -7 -5 -3
    -7 -5 -3
    7 -5 3
    -7 -5 -3
    -7 -5 -3
    7 -5 3
    7 -5 3
    -7 -5 -3
    7 -5 3
    -7 5 -3
    -7 5 -3
    -7 5 -3
    7 5 3
    7 5 3
    7 5 3
    7 5 3
    7 5 3
    -7 5 -3
    7 5 3
    -8 -5 -3
    8 -5 3
    -8 -5 -3
    -8 -5 -3
    8 -5 3
    -8 -5 -3
    8 -5 3
    8 -5 3
    8 -5 3
    -8 -5 -3
    -8 -5 -3
    8 -5 3
    -8 5 -3
    -8 5 -3
    8 5 3
    8 5 3
    -8 5 -3
    8 5 3
    8 5 3
    8 5 3
    8 5 3
    3 -6 -3
    3 -6 -3
    -3 -6 3
    3 -6 -3
    -3 -6 3
    -3 -6 3
    3 -6 -3
    -3 -6 3
    -3 -6 3
    3 -6 -3
    -3 -6 3
    -3 6 3
    -3 6 3
    3 6 -3
    3 6 -3
    3 6 -3
    -3 6 3
    3 6 -3
    -3 6 3
    3 6 -3
    3 6 -3
    -2 -6 3
    -2 -6 3
    2 -6 -3
    -2 -6 3
    2 -6 -3
    -2 -6 3
    -2 -6 3
    2 -6 -3
    2 -6 -3
    -2 -6 3
    2 -6 -3
    2 -6 -3
    -2 -6 3
    2 -6 -3
    2 6 -3
    2 6 -3
    2 6 -3
    2 6 -3
    -2 6 3
    -2 6 3
    2 6 -3
    -2 6 3
    -2 6 3
    -1 -6 3
    1 -6 -3
    1 -6 -3
    -1 -6 3
    1 -6 -3
    1 -6 -3
    1 -6 -3
    -1 -6 3
    -1 -6 3
    1 -6 -3
    -1 -6 3
    -1 -6 3
    1 -6 -3
    1 6 -3
    -1 6 3
    1 6 -3
    1 6 -3
    1 6 -3
    1 6 -3
    1 6 -3
    -1 6 3
    -1 6 3
    0 -6 3
    0 -6 -3
    0 -6 -3
    0 -6 -3
    0 -6 3
    0 -6 3
    0 -6 -3
    0 -6 3
    0 -6 3
    0 -6 3
    0 -6 -3
    0 -6 -3
    0 6 -3
    0 6 -3
    0 6 3
    0 6 3
    0 6 -3
    0 6 -3
    0 6 -3
    0 6 3
    0 6 3
    0 6 3
    -1 -6 -3
    1 -6 3
    1 -6 3
    -1 -6 -3
    1 -6 3
    1 -6 3
    -1 -6 -3
    -1 -6 -3
    -1 -6 -3
    -1 -6 -3
    1 -6 3
    1 -6 3
    -1 6 -3
    -1 6 -3
    1 6 3
    1 6 3
    1 6 3
    1 6 3
    -1 6 -3
    1 6 3
    -1 6 -3
    -2 -6 -3
    2 -6 3
    -2 -6 -3
    -2 -6 -3
    2 -6 3
    -2 -6 -3
    2 -6 3
    -2 -6 -3
    -2 -6 -3
    2 -6 3
    2 -6 3
    2 -6 3
    2 6 3
    2 6 3
    -2 6 -3
    2 6 3
    2 6 3
    -2 6 -3
    2 6 3
    -2 6 -3
    15 0 -4
    15 0 -4
    -15 0 4
    -15 0 4
    15 0 -4
    -15 0 4
    15 0 -4
    15 0 -4
    15 0 -4
    -15 0 4
    -15 0 4
    14 0 -4
    14 0 -4
    -14 0 4
    14 0 -4
    14 0 -4
    14 0 -4
    -14 0 4
    -14 0 4
    -14 0 4
    -14 0 4
    14 0 -4
    14 0 -4
    -14 0 4
    -13 0 4
    -13 0 4
    13 0 -4
    13 0 -4
    -13 0 4
    13 0 -4
    -13 0 4
    -13 0 4
    13 0 -4
    13 0 -4
    13 0 -4
    -13 0 4
    13 0 -4
    13 0 -4
    -12 0 4
    -12 0 4
    -12 0 4
    -12 0 4
    -12 0 4
    12 0 -4
    12 0 -4
    12 0 -4
    -12 0 4
    12 0 -4
    12 0 -4
    12 0 -4
    12 0 -4
    -12 0 4
    -12 0 4
    11 0 -4
    -11 0 4
    -11 0 4
    11 0 -4
    -11 0 4
    11 0 -4
    11 0 -4
    -11 0 4
    11 0 -4
    -11 0 4
    11 0 -4
    11 0 -4
    11 0 -4
    -11 0 4
    -11 0 4
    10 0 -4
    10 0 -4
    10 0 -4
    -10 0 4
    -10 0 4
    10 0 -4
    10 0 -4
    -10 0 4
    -10 0 4
    -10 0 4
    10 0 -4
    10 0 -4
    -10 0 4
    -10 0 4
    10 0 -4
    9 0 -4
    -9 0 4
    9 0 -4
    -9 0 4
    -9 0 4
    9 0 -4
    9 0 -4
    -9 0 4
    9 0 -4
    9 0 -4
    -9 0 4
    9 0 -4
    -9 0 4
    -9 0 4
    9 0 -4
    -9 0 4
    -9 0 4
    -9 0 4
    9 0 -4
    -9 0 4
    9 0 -4
    8 0 -4
    -8 0 4
    -8 0 4
    7 0 -4
    7 0 -4
    7 0 -4
    -7 0 4
    7 0 -4
    7 0 -4
    7 0 -4
    -7 0 4
    -7 0 4
    7 0 -4
    -7 0 4
    -7 0 4
    -7 0 4
    -7 0 4
    7 0 -4
    -7 0 4
    -7 0 4
    7 0 -4
    7 0 -4
    7 0 -4
    -7 0 4
    -7 0 4
    7 0 -4
    6 0 -4
    -6 0 4
    6 0 -4
    -5 0 4
    5 0 -4
    -5 0 4
    5 0 -4
    5 0 -4
    5 0 -4
    -5 0 4
    5 0 -4
    -5 0 4
    5 0 -4
    -5 0 4
    5 0 -4
    5 0 -4
    -5 0 4
    -5 0 4
    5 0 -4
    -5 0 4
    -5 0 4
    5 0 -4
    -5 0 4
    -5 0 4
    5 0 -4
    -5 0 4
    -5 0 4
    -4 0 4
    -4 0 4
    4 0 -4
    -4 0 4
    4 0 -4
    -4 0 4
    -4 0 4
    -4 0 4
    -4 0 4
    -4 0 4
    4 0 -4
    4 0 -4
    4 0 -4
    4 0 -4
    -4 0 4
    4 0 -4
    -4 0 4
    -4 0 4
    -4 0 4
    4 0 -4
    4 0 -4
    4 0 -4
    4 0 -4
    -4 0 4
    4 0 -4
    -3 0 4
    3 0 -4
    -3 0 4
    3 0 -4
    3 0 -4
    3 0 -4
    -3 0 4
    -3 0 4
    -2 0 4
    2 0 -4
    2 0 -4
    -2 0 4
    2 0 -4
    -2 0 4
    2 0 -4
    -2 0 4
    2 0 -4
    -2 0 4
    2 0 -4
    -2 0 4
    -2 0 4
    -2 0 4
    2 0 -4
    2 0 -4
    -2 0 4
    -2 0 4
    2 0 -4
    2 0 -4
    -2 0 4
    -1 0 4
    -1 0 4
    1 0 -4
    -1 0 4
    1 0 -4
    -1 0 4
    0 0 4
    0 0 4
    0 0 -4
    0 0 -4
    0 0 -4
    0 0 4
    0 0 4
    0 0 -4
    -1 0 -4
    -1 0 -4
    -1 0 -4
    -1 0 -4
    1 0 4
    -1 0 -4
    1 0 4
    -1 0 -4
    -1 0 -4
    1 0 4
    1 0 4
    1 0 4
    1 0 4
    1 0 4
    -2 0 -4
    -2 0 -4
    2 0 4
    2 0 4
    -2 0 -4
    2 0 4
    2 0 4
    -2 0 -4
    3 0 4
    3 0 4
    -3 0 -4
    3 0 4
    3 0 4
    4 0 4
    -4 0 -4
    4 0 4
    -4 0 -4
    -4 0 -4
    4 0 4
    -4 0 -4
    -4 0 -4
    4 0 4
    -4 0 -4
    4 0 4
    -4 0 -4
    4 0 4
    4 0 4
    4 0 4
    4 0 4
    4 0 4
    4 0 4
    -5 0 -4
    5 0 4
    5 0 4
    -5 0 -4
    5 0 4
    -5 0 -4
    -5 0 -4
    5 0 4
    -6 0 -4
    6 0 4
    -6 0 -4
    6 0 4
    6 0 4
    -6 0 -4
    -6 0 -4
    -6 0 -4
    -6 0 -4
    6 0 4
    6 0 4
    6 0 4
    -6 0 -4
    6 0 4
    -6 0 -4
    6 0 4
    -6 0 -4
    -6 0 -4
    -6 0 -4
    -6 0 -4
    6 0 4
    6 0 4
    6 0 4
    6 0 4
    6 0 4
    7 0 4
    7 0 4
    7 0 4
    7 0 4
    7 0 4
    7 0 4
    7 0 4
    -7 0 -4
    7 0 4
    -7 0 -4
    -7 0 -4
    7 0 4
    -7 0 -4
    -7 0 -4
    -7 0 -4
    -7 0 -4
    -7 0 -4
    -8 0 -4
    -8 0 -4
    -8 0 -4
    8 0 4
    -8 0 -4
    -8 0 -4
    -8 0 -4
    8 0 4
    8 0 4
    8 0 4
    8 0 4
    -8 0 -4
    8 0 4
    -8 0 -4
    8 0 4
    8 0 4
    8 0 4
    -8 0 -4
    -9 0 -4
    9 0 4
    9 0 4
    9 0 4
    -9 0 -4
    -9 0 -4
    -9 0 -4
    -9 0 -4
    -9 0 -4
    -9 0 -4
    9 0 4
    9 0 4
    9 0 4
    -9 0 -4
    9 0 4
    9 0 4
    9 0 4
    10 0 4
    -10 0 -4
    -10 0 -4
    10 0 4
    10 0 4
    10 0 4
    10 0 4
    10 0 4
    -10 0 -4
    10 0 4
    -10 0 -4
    10 0 4
    10 0 4
    -10 0 -4
    10 0 4
    -10 0 -4
    11 0 4
    -11 0 -4
    -11 0 -4
    -11 0 -4
    11 0 4
    11 0 4
    -11 0 -4
    -11 0 -4
    11 0 4
    11 0 4
    11 0 4
    11 0 4
    -11 0 -4
    11 0 4
    12 0 4
    -12 0 -4
    12 0 4
    -12 0 -4
    12 0 4
    -12 0 -4
    12 0 4
    12 0 4
    -12 0 -4
    12 0 4
    -12 0 -4
    -12 0 -4
    12 0 4
    12 0 4
    -13 0 -4
    13 0 4
    13 0 4
    -13 0 -4
    13 0 4
    -13 0 -4
    13 0 4
    13 0 4
    13 0 4
    -13 0 -4
    13 0 4
    -13 0 -4
    13 0 4
    -13 0 -4
    13 0 4
    14 0 4
    -14 0 -4
    14 0 4
    14 0 4
    14 0 4
    14 0 4
    -14 0 -4
    -14 0 -4
    14 0 4
    -14 0 -4
    14 0 4
    -14 0 -4
    14 -1 -4
    14 -1 -4
    14 -1 -4
    14 -1 -4
    14 -1 -4
    -14 -1 4
    -14 -1 4
    -14 -1 4
    14 -1 -4
    14 -1 -4
    -14 -1 4
    -14 -1 4
    14 1 -4
    -14 1 4
    14 1 -4
    -14 1 4
    -14 1 4
    -14 1 4
    14 1 -4
    14 1 -4
    14 1 -4
    -14 1 4
    14 1 -4
    14 1 -4
    13 -1 -4
    -13 -1 4
    13 -1 -4
    -13 -1 4
    13 -1 -4
    -13 -1 4
    -13 -1 4
    13 -1 -4
    13 -1 -4
    13 -1 -4
    -13 -1 4
    13 -1 -4
    -13 -1 4
    13 -1 -4
    -13 1 4
    13 1 -4
    -13 1 4
    -13 1 4
    13 1 -4
    13 1 -4
    -13 1 4
    -13 1 4
    13 1 -4
    13 1 -4
    13 1 -4
    13 1 -4
    -12 -1 4
    -12 -1 4
    12 -1 -4
    12 -1 -4
    -12 -1 4
    12 -1 -4
    12 -1 -4
    12 -1 -4
    -12 -1 4
    12 -1 -4
    -12 -1 4
    12 -1 -4
    12 -1 -4
    12 -1 -4
    12 -1 -4
    -12 -1 4
    12 1 -4
    12 1 -4
    12 1 -4
    -12 1 4
    -12 1 4
    -12 1 4
    -12 1 4
    12 1 -4
    12 1 -4
    -12 1 4
    -12 1 4
    -12 1 4
    12 1 -4
    12 1 -4
    12 1 -4
    -11 -1 4
    11 -1 -4
    -11 -1 4
    -11 -1 4
    11 -1 -4
    11 -1 -4
    11 -1 -4
    -11 -1 4
    -11 -1 4
    11 -1 -4
    11 -1 -4
    11 -1 -4
    11 -1 -4
    -11 -1 4
    11 -1 -4
    -11 -1 4
    11 -1 -4
    11 1 -4
    -11 1 4
    -11 1 4
    11 1 -4
    11 1 -4
    11 1 -4
    -11 1 4
    11 1 -4
    11 1 -4
    -11 1 4
    -11 1 4
    11 1 -4
    -11 1 4
    -11 1 4
    11 1 -4
    -11 1 4
    -11 1 4
    -10 -1 4
    10 -1 -4
    10 -1 -4
    10 -1 -4
    -10 -1 4
    10 -1 -4
    -10 -1 4
    10 -1 -4
    10 -1 -4
    10 -1 -4
    10 -1 -4
    -10 -1 4
    -10 -1 4
    10 -1 -4
    -10 -1 4
    -10 1 4
    -10 1 4
    -10 1 4
    -10 1 4
    10 1 -4
    10 1 -4
    10 1 -4
    10 1 -4
    10 1 -4
    -10 1 4
    -10 1 4
    -10 1 4
    -10 1 4
    10 1 -4
    -10 1 4
    10 1 -4
    10 1 -4
    9 -1 -4
    9 -1 -4
    9 -1 -4
    -9 -1 4
    9 -1 -4
    9 -1 -4
    9 -1 -4
    -9 -1 4
    -9 -1 4
    -9 -1 4
    -9 -1 4
    9 -1 -4
    -9 -1 4
    -9 -1 4
    9 -1 -4
    -9 -1 4
    9 -1 -4
    9 -1 -4
    9 1 -4
    9 1 -4
    9 1 -4
    9 1 -4
    9 1 -4
    -9 1 4
    -9 1 4
    -9 1 4
    -9 1 4
    9 1 -4
    -9 1 4
    -9 1 4
    -9 1 4
    -9 1 4
    9 1 -4
    -9 1 4
    -9 1 4
    9 1 -4
    -8 -1 4
    8 -1 -4
    8 -1 -4
    -8 -1 4
    -8 -1 4
    8 -1 -4
    -8 -1 4
    8 -1 -4
    8 -1 -4
    -8 -1 4
    -8 -1 4
    8 -1 -4
    8 -1 -4
    8 -1 -4
    -8 -1 4
    8 -1 -4
    8 1 -4
    8 1 -4
    -8 1 4
    -8 1 4
    -8 1 4
    -8 1 4
    -8 1 4
    8 1 -4
    8 1 -4
    8 1 -4
    -8 1 4
    8 1 -4
    -8 1 4
    8 1 -4
    -8 1 4
    -8 1 4
    -8 1 4
    8 1 -4
    -7 -1 4
    7 -1 -4
    -7 -1 4
    -7 -1 4
    7 -1 -4
    7 -1 -4
    -7 -1 4
    -7 -1 4
    -7 -1 4
    7 -1 -4
    -7 -1 4
    7 -1 -4
    -7 -1 4
    -7 -1 4
    7 -1 -4
    7 -1 -4
    7 -1 -4
    -7 -1 4
    7 -1 -4
    7 -1 -4
    -7 -1 4
    7 -1 -4
    -7 1 4
    -7 1 4
    -7 1 4
    -7 1 4
    7 1 -4
    7 1 -4
    7 1 -4
    7 1 -4
    -7 1 4
    -7 1 4
    -7 1 4
    7 1 -4
    7 1 -4
    7 1 -4
    7 1 -4
    7 1 -4
    -7 1 4
    -7 1 4
    -6 -1 4
    6 -1 -4
    6 -1 -4
    6 -1 -4
    6 -1 -4
    -6 -1 4
    -6 -1 4
    6 -1 -4
    -6 -1 4
    6 -1 -4
    6 -1 -4
    -6 -1 4
    6 -1 -4
    -6 -1 4
    6 -1 -4
    -6 -1 4
    -6 -1 4
    6 -1 -4
    -6 -1 4
    -6 -1 4
    6 -1 -4
    -6 -1 4
    -6 -1 4
    -6 -1 4
    6 -1 -4
    6 -1 -4
    6 -1 -4
    6 1 -4
    -6 1 4
    -6 1 4
    6 1 -4
    -6 1 4
    -6 1 4
    -6 1 4
    6 1 -4
    6 1 -4
    6 1 -4
    6 1 -4
    -6 1 4
    -6 1 4
    -6 1 4
    6 1 -4
    6 1 -4
    -6 1 4
    6 1 -4
    -6 1 4
    6 1 -4
    -6 1 4
    6 1 -4
    -6 1 4
    6 1 -4
    -6 1 4
    5 -1 -4
    -5 -1 4
    -5 -1 4
    -5 -1 4
    -5 -1 4
    5 -1 -4
    5 -1 -4
    5 -1 -4
    5 -1 -4
    5 -1 -4
    -5 -1 4
    5 -1 -4
    5 -1 -4
    -5 -1 4
    -5 -1 4
    -5 -1 4
    -5 -1 4
    -5 -1 4
    -5 1 4
    -5 1 4
    5 1 -4
    -5 1 4
    -5 1 4
    -5 1 4
    5 1 -4
    5 1 -4
    5 1 -4
    5 1 -4
    -5 1 4
    -5 1 4
    5 1 -4
    5 1 -4
    -5 1 4
    -5 1 4
    5 1 -4
    -5 1 4
    4 -1 -4
    4 -1 -4
    -4 -1 4
    -4 -1 4
    -4 -1 4
    -4 -1 4
    -4 -1 4
    -4 -1 4
    -4 -1 4
    4 -1 -4
    4 -1 -4
    4 -1 -4
    -4 -1 4
    4 -1 -4
    -4 -1 4
    4 -1 -4
    4 -1 -4
    4 -1 -4
    4 -1 -4
    -4 -1 4
    -4 -1 4
    -4 -1 4
    4 -1 -4
    4 -1 -4
    -4 -1 4
    4 1 -4
    -4 1 4
    -4 1 4
    4 1 -4
    -4 1 4
    4 1 -4
    4 1 -4
    -4 1 4
    4 1 -4
    4 1 -4
    -4 1 4
    -4 1 4
    -4 1 4
    -4 1 4
    4 1 -4
    4 1 -4
    4 1 -4
    -4 1 4
    -4 1 4
    4 1 -4
    4 1 -4
    -4 1 4
    -4 1 4
    4 1 -4
    -4 1 4
    -3 -1 4
    -3 -1 4
    -3 -1 4
    3 -1 -4
    3 -1 -4
    -3 -1 4
    3 -1 -4
    -3 -1 4
    3 -1 -4
    -3 -1 4
    3 -1 -4
    -3 -1 4
    3 -1 -4
    -3 -1 4
    3 -1 -4
    3 -1 -4
    3 -1 -4
    -3 -1 4
    3 -1 -4
    -3 -1 4
    -3 -1 4
    3 -1 -4
    3 -1 -4
    -3 -1 4
    -3 -1 4
    3 -1 -4
    3 1 -4
    -3 1 4
    3 1 -4
    3 1 -4
    3 1 -4
    -3 1 4
    -3 1 4
    -3 1 4
    -3 1 4
    3 1 -4
    3 1 -4
    -3 1 4
    -3 1 4
    3 1 -4
    -3 1 4
    3 1 -4
    3 1 -4
    -3 1 4
    -3 1 4
    3 1 -4
    -3 1 4
    -3 1 4
    3 1 -4
    -3 1 4
    3 1 -4
    -3 1 4
    -3 1 4
    -2 -1 4
    -2 -1 4
    -2 -1 4
    -2 -1 4
    2 -1 -4
    2 -1 -4
    2 -1 -4
    2 1 -4
    2 1 -4
    2 1 -4
    -2 1 4
    2 1 -4
    -2 1 4
    -2 1 4
    1 -1 -4
    1 -1 -4
    1 -1 -4
    -1 -1 4
    1 -1 -4
    -1 -1 4
    -1 -1 4
    -1 -1 4
    -1 1 4
    1 1 -4
    -1 1 4
    1 1 -4
    -1 1 4
    -1 1 4
    0 -1 -4
    0 -1 -4
    0 -1 -4
    0 -1 4
    0 -1 4
    0 -1 -4
    0 1 4
    0 1 4
    0 1 4
    0 1 -4
    0 1 -4
    0 1 -4
    0 1 -4
    1 -1 4
    -1 -1 -4
    1 -1 4
    -1 -1 -4
    1 -1 4
    -1 -1 -4
    -1 -1 -4
    1 -1 4
    1 1 4
    1 1 4
    1 1 4
    -1 1 -4
    1 1 4
    -1 1 -4
    -1 1 -4
    -1 1 -4
    2 -1 4
    2 -1 4
    -2 -1 -4
    2 -1 4
    -2 -1 -4
    2 -1 4
    2 -1 4
    -2 -1 -4
    2 -1 4
    -2 -1 -4
    2 -1 4
    -2 -1 -4
    2 -1 4
    2 -1 4
    -2 -1 -4
    2 -1 4
    -2 -1 -4
    -2 -1 -4
    2 -1 4
    -2 -1 -4
    -2 -1 -4
    2 -1 4
    -2 -1 -4
    -2 -1 -4
    -2 -1 -4
    -2 1 -4
    2 1 4
    2 1 4
    2 1 4
    2 1 4
    2 1 4
    -2 1 -4
    -2 1 -4
    -2 1 -4
    -2 1 -4
    -2 1 -4
    2 1 4
    -2 1 -4
    -2 1 -4
    2 1 4
    -2 1 -4
    -2 1 -4
    2 1 4
    2 1 4
    -3 -1 -4
    3 -1 4
    -3 -1 -4
    3 -1 4
    3 -1 4
    -3 -1 -4
    3 -1 4
    3 -1 4
    3 -1 4
    3 -1 4
    -3 -1 -4
    -3 -1 -4
    3 -1 4
    -3 -1 -4
    -3 -1 -4
    -3 -1 -4
    3 -1 4
    -3 -1 -4
    3 -1 4
    -3 -1 -4
    3 -1 4
    3 -1 4
    3 -1 4
    -3 -1 -4
    3 -1 4
    3 -1 4
    -3 -1 -4
    -3 1 -4
    3 1 4
    -3 1 -4
    -3 1 -4
    -3 1 -4
    3 1 4
    3 1 4
    -3 1 -4
    3 1 4
    -3 1 -4
    3 1 4
    -3 1 -4
    3 1 4
    -3 1 -4
    -3 1 -4
    -3 1 -4
    3 1 4
    3 1 4
    -3 1 -4
    3 1 4
    3 1 4
    3 1 4
    -4 -1 -4
    -4 -1 -4
    4 -1 4
    4 -1 4
    4 -1 4
    -4 -1 -4
    -4 -1 -4
    4 -1 4
    4 1 4
    -4 1 -4
    -4 1 -4
    4 1 4
    -4 1 -4
    4 1 4
    4 1 4
    -4 1 -4
    5 -1 4
    5 -1 4
    -5 -1 -4
    -5 -1 -4
    -5 -1 -4
    -5 -1 -4
    5 -1 4
    5 -1 4
    5 -1 4
    5 -1 4
    5 -1 4
    -5 -1 -4
    5 -1 4
    5 -1 4
    -5 -1 -4
    -5 -1 -4
    -5 -1 -4
    -5 -1 -4
    5 -1 4
    5 -1 4
    5 -1 4
    5 -1 4
    5 -1 4
    -5 -1 -4
    5 -1 4
    5 -1 4
    -5 -1 -4
    -5 1 -4
    5 1 4
    5 1 4
    5 1 4
    -5 1 -4
    -5 1 -4
    -5 1 -4
    5 1 4
    -5 1 -4
    5 1 4
    -5 1 -4
    -5 1 -4
    -5 1 -4
    5 1 4
    5 1 4
    5 1 4
    5 1 4
    5 1 4
    -5 1 -4
    -5 1 -4
    -5 1 -4
    5 1 4
    5 1 4
    5 1 4
    -6 -1 -4
    6 -1 4
    6 -1 4
    6 -1 4
    -6 -1 -4
    6 -1 4
    6 -1 4
    6 -1 4
    -6 -1 -4
    6 -1 4
    6 -1 4
    6 -1 4
    6 -1 4
    6 -1 4
    6 -1 4
    6 -1 4
    -6 -1 -4
    -6 -1 -4
    -6 -1 -4
    -6 -1 -4
    -6 -1 -4
    -6 -1 -4
    -6 1 -4
    -6 1 -4
    -6 1 -4
    6 1 4
    6 1 4
    -6 1 -4
    6 1 4
    -6 1 -4
    6 1 4
    -6 1 -4
    -6 1 -4
    6 1 4
    6 1 4
    -6 1 -4
    -6 1 -4
    6 1 4
    6 1 4
    6 1 4
    6 1 4
    6 1 4
    -6 1 -4
    6 1 4
    6 1 4
    6 1 4
    -6 1 -4
    -7 -1 -4
    7 -1 4
    7 -1 4
    7 -1 4
    7 -1 4
    -7 -1 -4
    -7 -1 -4
    7 -1 4
    -7 -1 -4
    7 -1 4
    -7 -1 -4
    -7 -1 -4
    7 -1 4
    7 -1 4
    -7 -1 -4
    7 -1 4
    -7 -1 -4
    -7 1 -4
    -7 1 -4
    7 1 4
    7 1 4
    7 1 4
    -7 1 -4
    7 1 4
    7 1 4
    7 1 4
    7 1 4
    -7 1 -4
    -7 1 -4
    7 1 4
    7 1 4
    -7 1 -4
    -7 1 -4
    -7 1 -4
    8 -1 4
    8 -1 4
    8 -1 4
    -8 -1 -4
    8 -1 4
    -8 -1 -4
    8 -1 4
    8 -1 4
    -8 -1 -4
    -8 -1 -4
    8 -1 4
    -8 -1 -4
    8 -1 4
    8 -1 4
    -8 -1 -4
    8 -1 4
    -8 -1 -4
    -8 -1 -4
    8 1 4
    -8 1 -4
    8 1 4
    8 1 4
    -8 1 -4
    8 1 4
    8 1 4
    8 1 4
    8 1 4
    -8 1 -4
    -8 1 -4
    -8 1 -4
    -8 1 -4
    8 1 4
    -8 1 -4
    8 1 4
    8 1 4
    9 -1 4
    -9 -1 -4
    -9 -1 -4
    9 -1 4
    9 -1 4
    9 -1 4
    9 -1 4
    -9 -1 -4
    -9 -1 -4
    -9 -1 -4
    9 -1 4
    -9 -1 -4
    9 -1 4
    -9 -1 -4
    9 -1 4
    9 -1 4
    9 -1 4
    -9 1 -4
    -9 1 -4
    -9 1 -4
    9 1 4
    9 1 4
    9 1 4
    9 1 4
    9 1 4
    9 1 4
    9 1 4
    -9 1 -4
    9 1 4
    -9 1 -4
    -9 1 -4
    9 1 4
    -9 1 -4
    -9 1 -4
    10 -1 4
    10 -1 4
    -10 -1 -4
    -10 -1 -4
    10 -1 4
    -10 -1 -4
    10 -1 4
    -10 -1 -4
    10 -1 4
    10 -1 4
    -10 -1 -4
    -10 -1 -4
    10 -1 4
    10 -1 4
    10 1 4
    10 1 4
    10 1 4
    10 1 4
    -10 1 -4
    -10 1 -4
    -10 1 -4
    -10 1 -4
    10 1 4
    -10 1 -4
    -10 1 -4
    10 1 4
    10 1 4
    10 1 4
    -10 1 -4
    10 1 4
    11 -1 4
    -11 -1 -4
    -11 -1 -4
    -11 -1 -4
    11 -1 4
    -11 -1 -4
    11 -1 4
    -11 -1 -4
    11 -1 4
    11 -1 4
    11 -1 4
    11 -1 4
    -11 -1 -4
    -11 -1 -4
    -11 1 -4
    11 1 4
    11 1 4
    -11 1 -4
    11 1 4
    -11 1 -4
    -11 1 -4
    11 1 4
    -11 1 -4
    -11 1 -4
    11 1 4
    11 1 4
    -11 1 -4
    11 1 4
    11 1 4
    12 -1 4
    12 -1 4
    12 -1 4
    -12 -1 -4
    12 -1 4
    12 -1 4
    12 -1 4
    -12 -1 -4
    -12 -1 -4
    -12 -1 -4
    -12 -1 -4
    12 -1 4
    -12 -1 -4
    -12 1 -4
    12 1 4
    -12 1 -4
    -12 1 -4
    12 1 4
    12 1 4
    -12 1 -4
    12 1 4
    12 1 4
    12 1 4
    12 1 4
    -12 1 -4
    -12 1 -4
    -13 -1 -4
    13 -1 4
    -13 -1 -4
    13 -1 4
    -13 -1 -4
    -13 -1 -4
    -13 -1 -4
    13 -1 4
    13 -1 4
    -13 -1 -4
    13 -1 4
    -13 1 -4
    -13 1 -4
    -13 1 -4
    13 1 4
    -13 1 -4
    13 1 4
    13 1 4
    13 1 4
    -13 1 -4
    13 1 4
    13 1 4
    13 1 4
    13 1 4
    -13 1 -4
    -14 -1 -4
    14 -1 4
    14 -1 4
    14 -1 4
    -14 -1 -4
    14 -1 4
    -14 -1 -4
    -14 -1 -4
    14 -1 4
    -14 1 -4
    14 1 4
    -14 1 -4
    14 1 4
    14 1 4
    14 1 4
    14 1 4
    -14 1 -4
    14 1 4
    14 1 4
    -14 1 -4
    -14 1 -4
    14 1 4
    14 -2 -4
    14 -2 -4
    14 -2 -4
    -14 -2 4
    -14 -2 4
    -14 -2 4
    -14 -2 4
    -14 -2 4
    14 -2 -4
    -14 -2 4
    14 -2 -4
    14 2 -4
    14 2 -4
    -14 2 4
    -14 2 4
    14 2 -4
    -14 2 4
    14 2 -4
    14 2 -4
    14 2 -4
    14 2 -4
    -14 2 4
    -14 2 4
    -13 -2 4
    -13 -2 4
    -13 -2 4
    13 -2 -4
    -13 -2 4
    13 -2 -4
    -13 -2 4
    -13 -2 4
    13 -2 -4
    13 -2 -4
    13 -2 -4
    -13 -2 4
    13 2 -4
    13 2 -4
    13 2 -4
    -13 2 4
    13 2 -4
    -13 2 4
    -13 2 4
    -13 2 4
    13 2 -4
    -13 2 4
    13 2 -4
    13 2 -4
    13 2 -4
    -12 -2 4
    12 -2 -4
    12 -2 -4
    12 -2 -4
    12 -2 -4
    -12 -2 4
    12 -2 -4
    12 -2 -4
    -12 -2 4
    12 -2 -4
    -12 -2 4
    -12 -2 4
    -12 -2 4
    -12 2 4
    12 2 -4
    12 2 -4
    12 2 -4
    12 2 -4
    12 2 -4
    12 2 -4
    12 2 -4
    -12 2 4
    -12 2 4
    -12 2 4
    12 2 -4
    -12 2 4
    11 -2 -4
    11 -2 -4
    11 -2 -4
    11 -2 -4
    -11 -2 4
    11 -2 -4
    11 -2 -4
    -11 -2 4
    11 -2 -4
    11 -2 -4
    -11 -2 4
    -11 -2 4
    -11 -2 4
    -11 -2 4
    11 2 -4
    11 2 -4
    -11 2 4
    -11 2 4
    -11 2 4
    11 2 -4
    -11 2 4
    11 2 -4
    11 2 -4
    -11 2 4
    -11 2 4
    11 2 -4
    -11 2 4
    10 -2 -4
    10 -2 -4
    10 -2 -4
    10 -2 -4
    -10 -2 4
    -10 -2 4
    10 -2 -4
    -10 -2 4
    -10 -2 4
    -10 -2 4
    10 -2 -4
    -10 -2 4
    -10 -2 4
    10 -2 -4
    -10 2 4
    -10 2 4
    -10 2 4
    10 2 -4
    10 2 -4
    10 2 -4
    -10 2 4
    -10 2 4
    -10 2 4
    10 2 -4
    10 2 -4
    10 2 -4
    10 2 -4
    10 2 -4
    9 -2 -4
    -9 -2 4
    9 -2 -4
    -9 -2 4
    9 -2 -4
    9 -2 -4
    9 -2 -4
    9 -2 -4
    -9 -2 4
    9 -2 -4
    -9 -2 4
    9 -2 -4
    -9 -2 4
    -9 -2 4
    9 2 -4
    -9 2 4
    -9 2 4
    9 2 -4
    -9 2 4
    9 2 -4
    -9 2 4
    -9 2 4
    9 2 -4
    -9 2 4
    -9 2 4
    9 2 -4
    9 2 -4
    8 -2 -4
    8 -2 -4
    -8 -2 4
    8 -2 -4
    8 -2 -4
    -8 -2 4
    8 -2 -4
    -8 -2 4
    8 -2 -4
    -8 -2 4
    -8 -2 4
    -8 -2 4
    8 -2 -4
    8 -2 -4
    8 -2 -4
    -8 -2 4
    8 2 -4
    8 2 -4
    8 2 -4
    -8 2 4
    -8 2 4
    -8 2 4
    -8 2 4
    8 2 -4
    -8 2 4
    -8 2 4
    -8 2 4
    8 2 -4
    -8 2 4
    8 2 -4
    8 2 -4
    7 -2 -4
    -7 -2 4
    -7 -2 4
    7 -2 -4
    7 -2 -4
    -7 -2 4
    -7 -2 4
    7 -2 -4
    7 -2 -4
    -7 -2 4
    -7 -2 4
    7 -2 -4
    7 -2 -4
    7 -2 -4
    7 -2 -4
    -7 -2 4
    7 2 -4
    7 2 -4
    7 2 -4
    7 2 -4
    -7 2 4
    -7 2 4
    -7 2 4
    -7 2 4
    7 2 -4
    -7 2 4
    -7 2 4
    -7 2 4
    7 2 -4
    -7 2 4
    -7 2 4
    7 2 -4
    7 2 -4
    -7 2 4
    6 -2 -4
    6 -2 -4
    6 -2 -4
    -6 -2 4
    6 -2 -4
    6 -2 -4
    6 -2 -4
    -6 -2 4
    6 -2 -4
    -6 -2 4
    6 -2 -4
    6 -2 -4
    6 -2 -4
    6 -2 -4
    -6 -2 4
    -6 -2 4
    -6 -2 4
    -6 -2 4
    -6 -2 4
    -6 2 4
    -6 2 4
    6 2 -4
    6 2 -4
    -6 2 4
    6 2 -4
    -6 2 4
    -6 2 4
    -6 2 4
    6 2 -4
    6 2 -4
    -6 2 4
    6 2 -4
    6 2 -4
    6 2 -4
    -6 2 4
    -6 2 4
    -6 2 4
    -6 2 4
    6 2 -4
    -5 -2 4
    -5 -2 4
    -5 -2 4
    -5 -2 4
    5 -2 -4
    -5 -2 4
    -5 -2 4
    5 -2 -4
    -5 -2 4
    5 -2 -4
    5 -2 -4
    5 -2 -4
    5 -2 -4
    -5 -2 4
    -5 -2 4
    -5 -2 4
    5 -2 -4
    -5 -2 4
    -5 -2 4
    5 -2 -4
    -5 2 4
    -5 2 4
    -5 2 4
    5 2 -4
    5 2 -4
    5 2 -4
    5 2 -4
    5 2 -4
    -5 2 4
    -5 2 4
    -5 2 4
    -5 2 4
    5 2 -4
    -5 2 4
    -5 2 4
    5 2 -4
    -5 2 4
    -5 2 4
    5 2 -4
    -5 2 4
    -5 2 4
    4 -2 -4
    -4 -2 4
    4 -2 -4
    4 -2 -4
    -4 -2 4
    4 -2 -4
    -4 -2 4
    4 -2 -4
    -4 -2 4
    4 -2 -4
    -4 -2 4
    -4 -2 4
    -4 -2 4
    4 -2 -4
    4 -2 -4
    -4 -2 4
    -4 -2 4
    4 -2 -4
    -4 -2 4
    -4 -2 4
    4 -2 -4
    -4 -2 4
    -4 -2 4
    4 -2 -4
    -4 -2 4
    -4 2 4
    -4 2 4
    4 2 -4
    -4 2 4
    -4 2 4
    4 2 -4
    4 2 -4
    -4 2 4
    -4 2 4
    4 2 -4
    4 2 -4
    4 2 -4
    4 2 -4
    -4 2 4
    -4 2 4
    4 2 -4
    4 2 -4
    4 2 -4
    4 2 -4
    -4 2 4
    -4 2 4
    -4 2 4
    -4 2 4
    -3 -2 4
    -3 -2 4
    3 -2 -4
    -3 -2 4
    -3 -2 4
    3 -2 -4
    -3 -2 4
    3 -2 -4
    3 -2 -4
    -3 -2 4
    3 -2 -4
    -3 -2 4
    -3 -2 4
    -3 -2 4
    -3 -2 4
    3 -2 -4
    3 -2 -4
    -3 -2 4
    3 -2 -4
    3 -2 -4
    -3 -2 4
    3 -2 -4
    -3 2 4
    3 2 -4
    3 2 -4
    3 2 -4
    3 2 -4
    -3 2 4
    -3 2 4
    3 2 -4
    -3 2 4
    3 2 -4
    -3 2 4
    3 2 -4
    -3 2 4
    -3 2 4
    3 2 -4
    3 2 -4
    -3 2 4
    3 2 -4
    -3 2 4
    3 2 -4
    2 -2 -4
    -2 -2 4
    2 -2 -4
    -2 -2 4
    -2 -2 4
    2 -2 -4
    2 -2 -4
    2 -2 -4
    -2 -2 4
    -2 -2 4
    2 -2 -4
    -2 -2 4
    -2 -2 4
    2 -2 -4
    -2 -2 4
    -2 -2 4
    -2 -2 4
    -2 -2 4
    -2 -2 4
    2 -2 -4
    -2 -2 4
    2 2 -4
    -2 2 4
    -2 2 4
    2 2 -4
    -2 2 4
    -2 2 4
    2 2 -4
    2 2 -4
    -2 2 4
    2 2 -4
    2 2 -4
    2 2 -4
    2 2 -4
    -2 2 4
    2 2 -4
    -2 2 4
    -2 2 4
    2 2 -4
    -2 2 4
    1 -2 -4
    -1 -2 4
    -1 -2 4
    -1 -2 4
    -1 -2 4
    -1 -2 4
    -1 -2 4
    -1 -2 4
    1 -2 -4
    -1 -2 4
    -1 -2 4
    -1 -2 4
    -1 -2 4
    1 -2 -4
    1 -2 -4
    1 -2 -4
    1 -2 -4
    1 -2 -4
    -1 -2 4
    1 -2 -4
    1 -2 -4
    1 -2 -4
    -1 2 4
    1 2 -4
    1 2 -4
    1 2 -4
    -1 2 4
    -1 2 4
    1 2 -4
    -1 2 4
    1 2 -4
    -1 2 4
    1 2 -4
    -1 2 4
    -1 2 4
    1 2 -4
    -1 2 4
    1 2 -4
    1 2 -4
    -1 2 4
    -1 2 4
    1 2 -4
    1 2 -4
    -1 2 4
    -1 2 4
    1 2 -4
    0 -2 -4
    0 -2 4
    0 -2 -4
    0 -2 4
    0 -2 -4
    0 -2 4
    0 -2 -4
    0 -2 4
    0 2 4
    0 2 4
    0 2 -4
    0 2 -4
    0 2 -4
    0 2 4
    0 2 -4
    -1 -2 -4
    1 -2 4
    1 -2 4
    1 -2 4
    1 -2 4
    1 -2 4
    1 -2 4
    1 -2 4
    -1 -2 -4
    -1 -2 -4
    1 -2 4
    -1 -2 -4
    1 -2 4
    -1 -2 -4
    -1 -2 -4
    1 -2 4
    -1 -2 -4
    1 -2 4
    1 -2 4
    1 -2 4
    -1 -2 -4
    1 -2 4
    1 -2 4
    1 -2 4
    1 -2 4
    -1 -2 -4
    -1 -2 -4
    -1 -2 -4
    -1 -2 -4
    -1 -2 -4
    -1 -2 -4
    1 2 4
    -1 2 -4
    -1 2 -4
    1 2 4
    1 2 4
    1 2 4
    -1 2 -4
    -1 2 -4
    -1 2 -4
    -1 2 -4
    1 2 4
    1 2 4
    -1 2 -4
    -1 2 -4
    1 2 4
    1 2 4
    1 2 4
    -1 2 -4
    1 2 4
    1 2 4
    -1 2 -4
    1 2 4
    -1 2 -4
    1 2 4
    -1 2 -4
    -1 2 -4
    -1 2 -4
    1 2 4
    -2 -2 -4
    -2 -2 -4
    -2 -2 -4
    -2 -2 -4
    2 -2 4
    -2 -2 -4
    -2 -2 -4
    -2 -2 -4
    2 -2 4
    2 -2 4
    2 -2 4
    -2 -2 -4
    2 -2 4
    2 -2 4
    2 -2 4
    -2 -2 -4
    2 -2 4
    2 -2 4
    -2 -2 -4
    2 -2 4
    2 -2 4
    2 -2 4
    -2 -2 -4
    -2 -2 -4
    2 -2 4
    -2 -2 -4
    2 -2 4
    -2 2 -4
    2 2 4
    -2 2 -4
    -2 2 -4
    2 2 4
    -2 2 -4
    -2 2 -4
    -2 2 -4
    2 2 4
    2 2 4
    -2 2 -4
    -2 2 -4
    2 2 4
    -2 2 -4
    -2 2 -4
    2 2 4
    2 2 4
    2 2 4
    -2 2 -4
    2 2 4
    -2 2 -4
    2 2 4
    2 2 4
    2 2 4
    -2 2 -4
    3 -2 4
    -3 -2 -4
    3 -2 4
    -3 -2 -4
    3 -2 4
    -3 -2 -4
    3 -2 4
    3 -2 4
    3 -2 4
    -3 -2 -4
    3 -2 4
    -3 -2 -4
    -3 -2 -4
    -3 -2 -4
    -3 -2 -4
    -3 -2 -4
    -3 -2 -4
    3 -2 4
    3 -2 4
    3 -2 4
    3 -2 4
    3 -2 4
    3 -2 4
    -3 -2 -4
    3 -2 4
    -3 -2 -4
    -3 -2 -4
    3 -2 4
    3 2 4
    -3 2 -4
    -3 2 -4
    -3 2 -4
    -3 2 -4
    -3 2 -4
    3 2 4
    3 2 4
    -3 2 -4
    3 2 4
    3 2 4
    -3 2 -4
    3 2 4
    -3 2 -4
    3 2 4
    -3 2 -4
    3 2 4
    -3 2 -4
    3 2 4
    3 2 4
    3 2 4
    3 2 4
    -3 2 -4
    -3 2 -4
    -3 2 -4
    4 -2 4
    4 -2 4
    -4 -2 -4
    -4 -2 -4
    4 -2 4
    -4 -2 -4
    4 -2 4
    -4 -2 -4
    -4 -2 -4
    -4 -2 -4
    4 -2 4
    4 -2 4
    -4 -2 -4
    4 -2 4
    -4 -2 -4
    -4 -2 -4
    -4 -2 -4
    -4 -2 -4
    4 -2 4
    -4 -2 -4
    4 -2 4
    4 -2 4
    4 -2 4
    4 -2 4
    4 2 4
    -4 2 -4
    -4 2 -4
    -4 2 -4
    4 2 4
    4 2 4
    -4 2 -4
    -4 2 -4
    4 2 4
    -4 2 -4
    -4 2 -4
    4 2 4
    -4 2 -4
    4 2 4
    4 2 4
    -4 2 -4
    -4 2 -4
    4 2 4
    -4 2 -4
    4 2 4
    5 -2 4
    -5 -2 -4
    -5 -2 -4
    -5 -2 -4
    5 -2 4
    5 -2 4
    -5 -2 -4
    -5 -2 -4
    5 -2 4
    -5 -2 -4
    5 -2 4
    5 -2 4
    5 -2 4
    5 -2 4
    5 -2 4
    -5 -2 -4
    5 -2 4
    5 -2 4
    5 -2 4
    5 -2 4
    -5 -2 -4
    5 2 4
    -5 2 -4
    5 2 4
    5 2 4
    5 2 4
    5 2 4
    -5 2 -4
    5 2 4
    -5 2 -4
    -5 2 -4
    5 2 4
    -5 2 -4
    -5 2 -4
    -5 2 -4
    -5 2 -4
    -5 2 -4
    5 2 4
    -5 2 -4
    -5 2 -4
    5 2 4
    5 2 4
    -6 -2 -4
    6 -2 4
    -6 -2 -4
    -6 -2 -4
    6 -2 4
    -6 -2 -4
    6 -2 4
    6 -2 4
    6 -2 4
    6 -2 4
    6 -2 4
    -6 -2 -4
    6 -2 4
    -6 -2 -4
    6 -2 4
    6 -2 4
    6 2 4
    -6 2 -4
    6 2 4
    -6 2 -4
    6 2 4
    -6 2 -4
    -6 2 -4
    -6 2 -4
    -6 2 -4
    -6 2 -4
    6 2 4
    -6 2 -4
    6 2 4
    6 2 4
    -6 2 -4
    6 2 4
    6 2 4
    -6 2 -4
    6 2 4
    7 -2 4
    7 -2 4
    7 -2 4
    7 -2 4
    7 -2 4
    7 -2 4
    -7 -2 -4
    7 -2 4
    7 -2 4
    -7 -2 -4
    -7 -2 -4
    7 -2 4
    -7 -2 -4
    7 -2 4
    -7 -2 -4
    -7 -2 -4
    7 -2 4
    -7 -2 -4
    7 2 4
    7 2 4
    -7 2 -4
    -7 2 -4
    -7 2 -4
    -7 2 -4
    -7 2 -4
    7 2 4
    -7 2 -4
    -7 2 -4
    7 2 4
    7 2 4
    -7 2 -4
    7 2 4
    7 2 4
    -7 2 -4
    7 2 4
    -8 -2 -4
    8 -2 4
    8 -2 4
    8 -2 4
    -8 -2 -4
    -8 -2 -4
    8 -2 4
    -8 -2 -4
    -8 -2 -4
    -8 -2 -4
    -8 -2 -4
    8 -2 4
    8 -2 4
    8 -2 4
    8 -2 4
    8 -2 4
    8 -2 4
    -8 2 -4
    -8 2 -4
    -8 2 -4
    -8 2 -4
    8 2 4
    8 2 4
    8 2 4
    -8 2 -4
    8 2 4
    -8 2 -4
    -8 2 -4
    8 2 4
    -8 2 -4
    -8 2 -4
    8 2 4
    8 2 4
    8 2 4
    9 -2 4
    -9 -2 -4
    9 -2 4
    -9 -2 -4
    9 -2 4
    -9 -2 -4
    -9 -2 -4
    9 -2 4
    9 -2 4
    -9 -2 -4
    -9 -2 -4
    9 -2 4
    9 -2 4
    9 -2 4
    -9 -2 -4
    9 -2 4
    9 2 4
    -9 2 -4
    9 2 4
    -9 2 -4
    -9 2 -4
    -9 2 -4
    9 2 4
    9 2 4
    -9 2 -4
    9 2 4
    -9 2 -4
    9 2 4
    -9 2 -4
    10 -2 4
    10 -2 4
    10 -2 4
    -10 -2 -4
    -10 -2 -4
    -10 -2 -4
    10 -2 4
    10 -2 4
    10 -2 4
    -10 -2 -4
    10 -2 4
    -10 -2 -4
    10 -2 4
    10 -2 4
    -10 -2 -4
    10 2 4
    -10 2 -4
    -10 2 -4
    10 2 4
    10 2 4
    10 2 4
    -10 2 -4
    -10 2 -4
    10 2 4
    -10 2 -4
    10 2 4
    -10 2 -4
    -10 2 -4
    -10 2 -4
    -11 -2 -4
    11 -2 4
    -11 -2 -4
    11 -2 4
    -11 -2 -4
    -11 -2 -4
    11 -2 4
    -11 -2 -4
    -11 -2 -4
    11 -2 4
    11 -2 4
    -11 -2 -4
    11 -2 4
    11 -2 4
    11 2 4
    -11 2 -4
    -11 2 -4
    11 2 4
    -11 2 -4
    11 2 4
    11 2 4
    -11 2 -4
    11 2 4
    -11 2 -4
    -11 2 -4
    -11 2 -4
    11 2 4
    11 2 4
    -12 -2 -4
    12 -2 4
    12 -2 4
    -12 -2 -4
    12 -2 4
    12 -2 4
    12 -2 4
    -12 -2 -4
    -12 -2 -4
    -12 -2 -4
    -12 -2 -4
    -12 -2 -4
    -12 2 -4
    12 2 4
    12 2 4
    -12 2 -4
    -12 2 -4
    -12 2 -4
    -12 2 -4
    12 2 4
    -12 2 -4
    12 2 4
    12 2 4
    12 2 4
    12 2 4
    13 -2 4
    -13 -2 -4
    -13 -2 -4
    -13 -2 -4
    13 -2 4
    -13 -2 -4
    13 -2 4
    -13 -2 -4
    -13 -2 -4
    13 -2 4
    -13 -2 -4
    13 -2 4
    13 2 4
    -13 2 -4
    -13 2 -4
    -13 2 -4
    -13 2 -4
    13 2 4
    -13 2 -4
    13 2 4
    13 2 4
    13 2 4
    13 2 4
    13 2 4
    -13 2 -4
    -13 -3 4
    13 -3 -4
    13 -3 -4
    -13 -3 4
    -13 -3 4
    13 -3 -4
    -13 -3 4
    -13 -3 4
    13 -3 -4
    -13 -3 4
    13 -3 -4
    -13 -3 4
    -13 3 4
    -13 3 4
    13 3 -4
    13 3 -4
    13 3 -4
    13 3 -4
    13 3 -4
    -13 3 4
    13 3 -4
    -13 3 4
    -13 3 4
    12 -3 -4
    -12 -3 4
    -12 -3 4
    -12 -3 4
    12 -3 -4
    12 -3 -4
    -12 -3 4
    -12 -3 4
    12 -3 -4
    -12 -3 4
    -12 -3 4
    -12 -3 4
    12 -3 -4
    -12 3 4
    -12 3 4
    -12 3 4
    12 3 -4
    -12 3 4
    12 3 -4
    12 3 -4
    -12 3 4
    12 3 -4
    12 3 -4
    12 3 -4
    12 3 -4
    -11 -3 4
    11 -3 -4
    11 -3 -4
    -11 -3 4
    -11 -3 4
    11 -3 -4
    11 -3 -4
    -11 -3 4
    -11 -3 4
    11 -3 -4
    -11 -3 4
    -11 -3 4
    -11 -3 4
    11 3 -4
    -11 3 4
    -11 3 4
    11 3 -4
    11 3 -4
    11 3 -4
    -11 3 4
    11 3 -4
    -11 3 4
    -11 3 4
    11 3 -4
    10 -3 -4
    10 -3 -4
    -10 -3 4
    10 -3 -4
    -10 -3 4
    -10 -3 4
    -10 -3 4
    10 -3 -4
    -10 -3 4
    -10 -3 4
    -10 -3 4
    -10 -3 4
    10 -3 -4
    10 -3 -4
    10 -3 -4
    -10 3 4
    10 3 -4
    -10 3 4
    -10 3 4
    10 3 -4
    10 3 -4
    10 3 -4
    -10 3 4
    -10 3 4
    -10 3 4
    10 3 -4
    10 3 -4
    9 -3 -4
    9 -3 -4
    -9 -3 4
    -9 -3 4
    -9 -3 4
    9 -3 -4
    9 -3 -4
    -9 -3 4
    -9 -3 4
    9 -3 -4
    -9 -3 4
    -9 -3 4
    -9 -3 4
    9 -3 -4
    9 -3 -4
    -9 3 4
    9 3 -4
    -9 3 4
    -9 3 4
    9 3 -4
    9 3 -4
    -9 3 4
    9 3 -4
    -9 3 4
    9 3 -4
    -9 3 4
    9 3 -4
    -9 3 4
    8 -3 -4
    8 -3 -4
    -8 -3 4
    8 -3 -4
    -8 -3 4
    8 -3 -4
    -8 -3 4
    -8 -3 4
    8 -3 -4
    -8 -3 4
    -8 -3 4
    -8 -3 4
    -8 -3 4
    8 -3 -4
    8 3 -4
    -8 3 4
    -8 3 4
    8 3 -4
    -8 3 4
    8 3 -4
    8 3 -4
    8 3 -4
    -8 3 4
    8 3 -4
    -8 3 4
    -8 3 4
    -8 3 4
    -8 3 4
    8 3 -4
    7 -3 -4
    -7 -3 4
    7 -3 -4
    -7 -3 4
    7 -3 -4
    -7 -3 4
    7 -3 -4
    -7 -3 4
    -7 -3 4
    -7 -3 4
    7 -3 -4
    -7 -3 4
    -7 -3 4
    7 -3 -4
    7 3 -4
    -7 3 4
    7 3 -4
    -7 3 4
    -7 3 4
    -7 3 4
    -7 3 4
    -7 3 4
    7 3 -4
    -7 3 4
    7 3 -4
    -7 3 4
    7 3 -4
    7 3 -4
    -7 3 4
    -7 3 4
    7 3 -4
    -7 3 4
    -6 -3 4
    -6 -3 4
    6 -3 -4
    6 -3 -4
    -6 -3 4
    6 -3 -4
    6 -3 -4
    -6 -3 4
    6 -3 -4
    -6 -3 4
    6 -3 -4
    6 -3 -4
    -6 -3 4
    -6 -3 4
    6 -3 -4
    -6 -3 4
    6 3 -4
    -6 3 4
    -6 3 4
    -6 3 4
    -6 3 4
    -6 3 4
    -6 3 4
    6 3 -4
    6 3 -4
    6 3 -4
    6 3 -4
    6 3 -4
    -6 3 4
    5 -3 -4
    5 -3 -4
    -5 -3 4
    5 -3 -4
    -5 -3 4
    -5 -3 4
    5 -3 -4
    -5 -3 4
    -5 -3 4
    -5 -3 4
    5 -3 -4
    -5 -3 4
    5 -3 -4
    -5 -3 4
    -5 -3 4
    -5 -3 4
    5 -3 -4
    5 -3 -4
    5 -3 -4
    -5 3 4
    5 3 -4
    -5 3 4
    5 3 -4
    5 3 -4
    -5 3 4
    5 3 -4
    5 3 -4
    5 3 -4
    5 3 -4
    -5 3 4
    -5 3 4
    -5 3 4
    -5 3 4
    5 3 -4
    -4 -3 4
    4 -3 -4
    4 -3 -4
    -4 -3 4
    -4 -3 4
    4 -3 -4
    4 -3 -4
    -4 -3 4
    4 -3 -4
    -4 -3 4
    4 -3 -4
    -4 -3 4
    -4 -3 4
    -4 -3 4
    4 -3 -4
    -4 -3 4
    4 -3 -4
    4 -3 -4
    4 -3 -4
    4 -3 -4
    4 -3 -4
    4 3 -4
    4 3 -4
    4 3 -4
    4 3 -4
    -4 3 4
    -4 3 4
    -4 3 4
    -4 3 4
    4 3 -4
    -4 3 4
    4 3 -4
    4 3 -4
    3 -3 -4
    -3 -3 4
    -3 -3 4
    3 -3 -4
    -3 -3 4
    3 -3 -4
    -3 -3 4
    3 -3 -4
    -3 -3 4
    -3 -3 4
    3 -3 -4
    -3 -3 4
    -3 -3 4
    -3 -3 4
    3 -3 -4
    3 -3 -4
    3 -3 -4
    3 -3 -4
    -3 -3 4
    3 -3 -4
    3 -3 -4
    -3 -3 4
    3 -3 -4
    -3 3 4
    3 3 -4
    3 3 -4
    3 3 -4
    3 3 -4
    3 3 -4
    3 3 -4
    -3 3 4
    3 3 -4
    -3 3 4
    -3 3 4
    3 3 -4
    -3 3 4
    -2 -3 4
    2 -3 -4
    -2 -3 4
    2 -3 -4
    -2 -3 4
    -2 -3 4
    2 -3 -4
    -2 -3 4
    2 -3 -4
    -2 -3 4
    2 -3 -4
    -2 -3 4
    -2 -3 4
    2 -3 -4
    2 -3 -4
    2 -3 -4
    -2 -3 4
    -2 -3 4
    2 -3 -4
    -2 3 4
    2 3 -4
    2 3 -4
    2 3 -4
    2 3 -4
    2 3 -4
    2 3 -4
    -2 3 4
    -2 3 4
    2 3 -4
    2 3 -4
    2 3 -4
    2 3 -4
    -2 3 4
    -2 3 4
    -2 3 4
    1 -3 -4
    -1 -3 4
    -1 -3 4
    1 -3 -4
    -1 -3 4
    1 -3 -4
    1 -3 -4
    1 -3 -4
    -1 -3 4
    -1 -3 4
    1 -3 -4
    -1 -3 4
    -1 -3 4
    1 -3 -4
    -1 -3 4
    1 -3 -4
    -1 -3 4
    1 -3 -4
    -1 -3 4
    -1 -3 4
    -1 -3 4
    1 -3 -4
    -1 -3 4
    1 3 -4
    -1 3 4
    -1 3 4
    1 3 -4
    1 3 -4
    -1 3 4
    -1 3 4
    -1 3 4
    -1 3 4
    1 3 -4
    1 3 -4
    -1 3 4
    1 3 -4
    1 3 -4
    -1 3 4
    1 3 -4
    -1 3 4
    -1 3 4
    1 3 -4
    -1 3 4
    0 -3 -4
    0 -3 4
    0 -3 4
    0 -3 4
    0 -3 -4
    0 -3 -4
    0 -3 -4
    0 -3 4
    0 -3 -4
    0 -3 -4
    0 -3 -4
    0 -3 4
    0 -3 4
    0 -3 4
    0 -3 4
    0 -3 -4
    0 -3 -4
    0 -3 4
    0 -3 4
    0 -3 4
    0 -3 4
    0 -3 4
    0 -3 -4
    0 -3 -4
    0 3 4
    0 3 -4
    0 3 -4
    0 3 -4
    0 3 4
    0 3 4
    0 3 4
    0 3 -4
    0 3 4
    0 3 4
    0 3 -4
    0 3 -4
    0 3 -4
    0 3 -4
    0 3 4
    0 3 -4
    0 3 -4
    0 3 4
    0 3 4
    0 3 4
    0 3 -4
    0 3 4
    0 3 -4
    -1 -3 -4
    1 -3 4
    1 -3 4
    1 -3 4
    1 -3 4
    1 -3 4
    -1 -3 -4
    1 -3 4
    1 -3 4
    -1 -3 -4
    -1 -3 -4
    -1 -3 -4
    1 -3 4
    -1 -3 -4
    -1 -3 -4
    1 -3 4
    -1 -3 -4
    1 -3 4
    -1 -3 -4
    1 -3 4
    1 3 4
    1 3 4
    1 3 4
    -1 3 -4
    -1 3 -4
    1 3 4
    1 3 4
    1 3 4
    -1 3 -4
    1 3 4
    -1 3 -4
    -1 3 -4
    -1 3 -4
    1 3 4
    -1 3 -4
    1 3 4
    -1 3 -4
    1 3 4
    1 3 4
    -1 3 -4
    1 3 4
    -1 3 -4
    -2 -3 -4
    2 -3 4
    2 -3 4
    -2 -3 -4
    2 -3 4
    2 -3 4
    -2 -3 -4
    -2 -3 -4
    -2 -3 -4
    -2 -3 -4
    2 -3 4
    2 -3 4
    2 -3 4
    2 -3 4
    -2 -3 -4
    -2 -3 -4
    2 -3 4
    2 -3 4
    2 -3 4
    -2 -3 -4
    -2 -3 -4
    2 3 4
    -2 3 -4
    -2 3 -4
    -2 3 -4
    2 3 4
    2 3 4
    -2 3 -4
    2 3 4
    2 3 4
    2 3 4
    -2 3 -4
    -2 3 -4
    -2 3 -4
    -2 3 -4
    -2 3 -4
    2 3 4
    -2 3 -4
    3 -3 4
    3 -3 4
    3 -3 4
    3 -3 4
    -3 -3 -4
    -3 -3 -4
    -3 -3 -4
    3 -3 4
    3 -3 4
    3 -3 4
    3 -3 4
    3 -3 4
    -3 -3 -4
    -3 -3 -4
    -3 -3 -4
    3 -3 4
    -3 -3 -4
    3 -3 4
    3 -3 4
    -3 -3 -4
    -3 -3 -4
    -3 -3 -4
    3 3 4
    -3 3 -4
    3 3 4
    3 3 4
    3 3 4
    -3 3 -4
    -3 3 -4
    3 3 4
    -3 3 -4
    -3 3 -4
    -3 3 -4
    3 3 4
    3 3 4
    -3 3 -4
    -3 3 -4
    -3 3 -4
    -3 3 -4
    3 3 4
    3 3 4
    3 3 4
    4 -3 4
    4 -3 4
    -4 -3 -4
    -4 -3 -4
    4 -3 4
    -4 -3 -4
    -4 -3 -4
    4 -3 4
    4 -3 4
    4 -3 4
    -4 -3 -4
    4 -3 4
    -4 -3 -4
    4 -3 4
    4 -3 4
    -4 -3 -4
    -4 -3 -4
    4 -3 4
    4 -3 4
    -4 -3 -4
    4 3 4
    -4 3 -4
    4 3 4
    -4 3 -4
    -4 3 -4
    -4 3 -4
    4 3 4
    -4 3 -4
    4 3 4
    -4 3 -4
    -4 3 -4
    4 3 4
    -4 3 -4
    -4 3 -4
    4 3 4
    4 3 4
    4 3 4
    5 -3 4
    5 -3 4
    -5 -3 -4
    5 -3 4
    -5 -3 -4
    5 -3 4
    -5 -3 -4
    -5 -3 -4
    5 -3 4
    -5 -3 -4
    5 -3 4
    -5 -3 -4
    5 -3 4
    -5 -3 -4
    5 -3 4
    -5 -3 -4
    5 -3 4
    -5 -3 -4
    5 -3 4
    -5 3 -4
    -5 3 -4
    5 3 4
    -5 3 -4
    -5 3 -4
    -5 3 -4
    -5 3 -4
    -5 3 -4
    -5 3 -4
    -5 3 -4
    5 3 4
    -5 3 -4
    5 3 4
    5 3 4
    -5 3 -4
    5 3 4
    5 3 4
    5 3 4
    5 3 4
    6 -3 4
    -6 -3 -4
    6 -3 4
    -6 -3 -4
    6 -3 4
    6 -3 4
    -6 -3 -4
    -6 -3 -4
    6 -3 4
    6 -3 4
    6 -3 4
    -6 -3 -4
    6 -3 4
    6 -3 4
    6 -3 4
    -6 -3 -4
    -6 -3 -4
    -6 -3 -4
    -6 3 -4
    -6 3 -4
    -6 3 -4
    6 3 4
    -6 3 -4
    6 3 4
    6 3 4
    -6 3 -4
    -6 3 -4
    -6 3 -4
    -6 3 -4
    -6 3 -4
    6 3 4
    -6 3 -4
    6 3 4
    6 3 4
    -6 3 -4
    6 3 4
    6 3 4
    6 3 4
    -7 -3 -4
    7 -3 4
    7 -3 4
    7 -3 4
    -7 -3 -4
    7 -3 4
    -7 -3 -4
    -7 -3 -4
    -7 -3 -4
    7 -3 4
    -7 -3 -4
    -7 -3 -4
    7 -3 4
    7 -3 4
    -7 -3 -4
    7 -3 4
    7 -3 4
    7 3 4
    7 3 4
    -7 3 -4
    -7 3 -4
    7 3 4
    -7 3 -4
    -7 3 -4
    7 3 4
    -7 3 -4
    7 3 4
    7 3 4
    -7 3 -4
    7 3 4
    7 3 4
    -7 3 -4
    -7 3 -4
    8 -3 4
    8 -3 4
    -8 -3 -4
    8 -3 4
    8 -3 4
    -8 -3 -4
    8 -3 4
    -8 -3 -4
    -8 -3 -4
    -8 -3 -4
    8 -3 4
    8 -3 4
    -8 -3 -4
    -8 -3 -4
    8 -3 4
    8 -3 4
    8 -3 4
    -8 3 -4
    8 3 4
    8 3 4
    -8 3 -4
    -8 3 -4
    -8 3 -4
    -8 3 -4
    -8 3 -4
    8 3 4
    8 3 4
    8 3 4
    -8 3 -4
    8 3 4
    8 3 4
    8 3 4
    -8 3 -4
    -9 -3 -4
    -9 -3 -4
    9 -3 4
    9 -3 4
    -9 -3 -4
    -9 -3 -4
    9 -3 4
    9 -3 4
    9 -3 4
    -9 -3 -4
    9 -3 4
    -9 -3 -4
    -9 3 -4
    -9 3 -4
    -9 3 -4
    -9 3 -4
    -9 3 -4
    9 3 4
    -9 3 -4
    9 3 4
    9 3 4
    9 3 4
    -9 3 -4
    9 3 4
    9 3 4
    -9 3 -4
    9 3 4
    -9 3 -4
    -10 -3 -4
    10 -3 4
    10 -3 4
    10 -3 4
    -10 -3 -4
    -10 -3 -4
    -10 -3 -4
    -10 -3 -4
    -10 -3 -4
    10 -3 4
    10 -3 4
    -10 -3 -4
    10 -3 4
    10 3 4
    -10 3 -4
    -10 3 -4
    10 3 4
    -10 3 -4
    10 3 4
    10 3 4
    -10 3 -4
    -10 3 -4
    10 3 4
    -10 3 -4
    -10 3 -4
    10 3 4
    10 3 4
    11 -3 4
    -11 -3 -4
    -11 -3 -4
    -11 -3 -4
    11 -3 4
    -11 -3 -4
    11 -3 4
    11 -3 4
    11 -3 4
    -11 -3 -4
    -11 -3 -4
    -11 -3 -4
    -11 3 -4
    11 3 4
    11 3 4
    11 3 4
    -11 3 -4
    11 3 4
    -11 3 -4
    11 3 4
    -11 3 -4
    11 3 4
    11 3 4
    -11 3 -4
    12 -3 4
    12 -3 4
    -12 -3 -4
    12 -3 4
    -12 -3 -4
    -12 -3 -4
    -12 -3 -4
    12 -3 4
    -12 -3 -4
    -12 -3 -4
    12 -3 4
    -12 3 -4
    12 3 4
    12 3 4
    12 3 4
    -12 3 -4
    12 3 4
    -12 3 -4
    12 3 4
    -12 3 -4
    12 3 4
    11 -4 -4
    -11 -4 4
    -11 -4 4
    -11 -4 4
    11 -4 -4
    11 -4 -4
    -11 -4 4
    -11 -4 4
    -11 -4 4
    11 -4 -4
    11 -4 -4
    -11 -4 4
    11 4 -4
    11 4 -4
    11 4 -4
    -11 4 4
    -11 4 4
    11 4 -4
    11 4 -4
    -11 4 4
    11 4 -4
    11 4 -4
    10 -4 -4
    10 -4 -4
    -10 -4 4
    10 -4 -4
    -10 -4 4
    -10 -4 4
    10 -4 -4
    -10 -4 4
    -10 -4 4
    -10 -4 4
    -10 -4 4
    -10 -4 4
    10 -4 -4
    -10 -4 4
    -10 4 4
    10 4 -4
    10 4 -4
    10 4 -4
    -10 4 4
    10 4 -4
    -10 4 4
    10 4 -4
    10 4 -4
    9 -4 -4
    -9 -4 4
    -9 -4 4
    -9 -4 4
    -9 -4 4
    -9 -4 4
    -9 -4 4
    9 -4 -4
    -9 -4 4
    -9 -4 4
    9 -4 -4
    9 -4 -4
    9 -4 -4
    -9 -4 4
    -9 4 4
    9 4 -4
    -9 4 4
    -9 4 4
    9 4 -4
    9 4 -4
    9 4 -4
    9 4 -4
    -9 4 4
    9 4 -4
    -9 4 4
    8 -4 -4
    -8 -4 4
    8 -4 -4
    8 -4 -4
    8 -4 -4
    -8 -4 4
    -8 -4 4
    -8 -4 4
    -8 -4 4
    8 -4 -4
    -8 -4 4
    -8 -4 4
    8 -4 -4
    8 4 -4
    -8 4 4
    -8 4 4
    -8 4 4
    8 4 -4
    8 4 -4
    8 4 -4
    8 4 -4
    -8 4 4
    -8 4 4
    -7 -4 4
    -7 -4 4
    7 -4 -4
    7 -4 -4
    7 -4 -4
    7 -4 -4
    -7 -4 4
    -7 -4 4
    -7 -4 4
    7 -4 -4
    7 -4 -4
    -7 -4 4
    7 -4 -4
    -7 -4 4
    -7 4 4
    7 4 -4
    -7 4 4
    7 4 -4
    7 4 -4
    -7 4 4
    -7 4 4
    -7 4 4
    7 4 -4
    -7 4 4
    -7 4 4
    7 4 -4
    7 4 -4
    7 4 -4
    -6 -4 4
    -6 -4 4
    -6 -4 4
    6 -4 -4
    6 -4 -4
    -6 -4 4
    -6 -4 4
    -6 -4 4
    6 -4 -4
    6 -4 -4
    6 -4 -4
    -6 -4 4
    6 -4 -4
    6 -4 -4
    6 -4 -4
    -6 -4 4
    -6 4 4
    6 4 -4
    -6 4 4
    -6 4 4
    6 4 -4
    -6 4 4
    6 4 -4
    6 4 -4
    -6 4 4
    -6 4 4
    -6 4 4
    -6 4 4
    6 4 -4
    5 -4 -4
    -5 -4 4
    5 -4 -4
    5 -4 -4
    -5 -4 4
    -5 -4 4
    -5 -4 4
    5 -4 -4
    5 -4 -4
    -5 -4 4
    5 -4 -4
    -5 -4 4
    -5 -4 4
    -5 -4 4
    -5 -4 4
    -5 -4 4
    5 -4 -4
    5 -4 -4
    5 -4 -4
    -5 4 4
    5 4 -4
    -5 4 4
    5 4 -4
    -5 4 4
    5 4 -4
    -5 4 4
    5 4 -4
    -5 4 4
    5 4 -4
    -5 4 4
    -5 4 4
    5 4 -4
    5 4 -4
    5 4 -4
    -4 -4 4
    -4 -4 4
    4 -4 -4
    -4 -4 4
    -4 -4 4
    4 -4 -4
    4 -4 -4
    4 -4 -4
    4 -4 -4
    -4 -4 4
    4 -4 -4
    4 -4 -4
    -4 -4 4
    -4 -4 4
    4 -4 -4
    4 -4 -4
    4 -4 -4
    4 -4 -4
    -4 -4 4
    -4 -4 4
    -4 -4 4
    4 4 -4
    4 4 -4
    -4 4 4
    -4 4 4
    4 4 -4
    -4 4 4
    4 4 -4
    -4 4 4
    4 4 -4
    4 4 -4
    4 4 -4
    4 4 -4
    -4 4 4
    3 -4 -4
    -3 -4 4
    3 -4 -4
    -3 -4 4
    -3 -4 4
    3 -4 -4
    -3 -4 4
    -3 -4 4
    3 -4 -4
    3 -4 -4
    -3 -4 4
    3 -4 -4
    -3 -4 4
    -3 -4 4
    -3 -4 4
    3 -4 -4
    -3 -4 4
    -3 -4 4
    3 -4 -4
    3 -4 -4
    -3 4 4
    3 4 -4
    3 4 -4
    3 4 -4
    -3 4 4
    -3 4 4
    -3 4 4
    -3 4 4
    3 4 -4
    3 4 -4
    3 4 -4
    3 4 -4
    -3 4 4
    3 4 -4
    3 4 -4
    -3 4 4
    2 -4 -4
    2 -4 -4
    -2 -4 4
    2 -4 -4
    2 -4 -4
    2 -4 -4
    2 -4 -4
    -2 -4 4
    2 -4 -4
    -2 -4 4
    -2 -4 4
    -2 -4 4
    -2 -4 4
    2 -4 -4
    -2 -4 4
    -2 -4 4
    -2 -4 4
    -2 -4 4
    2 -4 -4
    2 4 -4
    -2 4 4
    -2 4 4
    -2 4 4
    2 4 -4
    -2 4 4
    2 4 -4
    -2 4 4
    2 4 -4
    -2 4 4
    2 4 -4
    2 4 -4
    2 4 -4
    2 4 -4
    2 4 -4
    -1 -4 4
    1 -4 -4
    1 -4 -4
    1 -4 -4
    -1 -4 4
    -1 -4 4
    -1 -4 4
    1 -4 -4
    -1 -4 4
    -1 -4 4
    1 -4 -4
    -1 -4 4
    1 -4 -4
    1 -4 -4
    1 -4 -4
    1 -4 -4
    -1 -4 4
    -1 -4 4
    -1 -4 4
    -1 4 4
    -1 4 4
    -1 4 4
    -1 4 4
    -1 4 4
    -1 4 4
    1 4 -4
    1 4 -4
    -1 4 4
    1 4 -4
    1 4 -4
    1 4 -4
    1 4 -4
    1 4 -4
    -1 4 4
    1 4 -4
    -1 4 4
    0 -4 -4
    0 -4 -4
    0 -4 4
    0 -4 -4
    0 -4 -4
    0 -4 -4
    0 -4 -4
    0 -4 4
    0 -4 -4
    0 -4 -4
    0 -4 4
    0 -4 4
    0 -4 4
    0 -4 -4
    0 -4 4
    0 -4 4
    0 -4 4
    0 -4 4
    0 -4 -4
    0 4 4
    0 4 4
    0 4 4
    0 4 4
    0 4 -4
    0 4 -4
    0 4 -4
    0 4 -4
    0 4 4
    0 4 -4
    0 4 4
    0 4 4
    0 4 -4
    0 4 -4
    0 4 -4
    0 4 4
    0 4 -4
    0 4 -4
    -1 -4 -4
    -1 -4 -4
    1 -4 4
    1 -4 4
    -1 -4 -4
    1 -4 4
    -1 -4 -4
    1 -4 4
    1 -4 4
    1 -4 4
    -1 -4 -4
    -1 -4 -4
    -1 -4 -4
    -1 -4 -4
    -1 -4 -4
    -1 -4 -4
    1 -4 4
    1 -4 4
    1 -4 4
    1 4 4
    -1 4 -4
    1 4 4
    -1 4 -4
    -1 4 -4
    -1 4 -4
    -1 4 -4
    1 4 4
    1 4 4
    -1 4 -4
    1 4 4
    1 4 4
    -1 4 -4
    1 4 4
    -1 4 -4
    -1 4 -4
    -1 4 -4
    1 4 4
    1 4 4
    -1 4 -4
    2 -4 4
    2 -4 4
    -2 -4 -4
    2 -4 4
    2 -4 4
    -2 -4 -4
    -2 -4 -4
    -2 -4 -4
    -2 -4 -4
    2 -4 4
    2 -4 4
    -2 -4 -4
    2 -4 4
    -2 -4 -4
    -2 -4 -4
    -2 -4 -4
    -2 -4 -4
    2 -4 4
    2 4 4
    2 4 4
    2 4 4
    2 4 4
    -2 4 -4
    -2 4 -4
    -2 4 -4
    -2 4 -4
    -2 4 -4
    -2 4 -4
    2 4 4
    -2 4 -4
    -2 4 -4
    -2 4 -4
    2 4 4
    2 4 4
    3 -4 4
    3 -4 4
    3 -4 4
    -3 -4 -4
    3 -4 4
    3 -4 4
    -3 -4 -4
    3 -4 4
    -3 -4 -4
    -3 -4 -4
    -3 -4 -4
    -3 -4 -4
    -3 -4 -4
    -3 -4 -4
    3 -4 4
    3 -4 4
    -3 4 -4
    -3 4 -4
    3 4 4
    -3 4 -4
    -3 4 -4
    3 4 4
    -3 4 -4
    -3 4 -4
    3 4 4
    -3 4 -4
    3 4 4
    3 4 4
    -3 4 -4
    3 4 4
    -3 4 -4
    3 4 4
    4 -4 4
    -4 -4 -4
    4 -4 4
    4 -4 4
    4 -4 4
    -4 -4 -4
    4 -4 4
    4 -4 4
    4 -4 4
    -4 -4 -4
    4 -4 4
    -4 -4 -4
    -4 -4 -4
    -4 -4 -4
    -4 -4 -4
    -4 -4 -4
    4 -4 4
    -4 4 -4
    -4 4 -4
    -4 4 -4
    -4 4 -4
    -4 4 -4
    4 4 4
    4 4 4
    -4 4 -4
    4 4 4
    -4 4 -4
    4 4 4
    4 4 4
    4 4 4
    -4 4 -4
    4 4 4
    -5 -4 -4
    -5 -4 -4
    5 -4 4
    5 -4 4
    -5 -4 -4
    5 -4 4
    5 -4 4
    5 -4 4
    5 -4 4
    -5 -4 -4
    -5 -4 -4
    5 -4 4
    -5 -4 -4
    -5 -4 -4
    -5 -4 -4
    -5 -4 -4
    -5 -4 -4
    -5 4 -4
    -5 4 -4
    -5 4 -4
    -5 4 -4
    -5 4 -4
    5 4 4
    5 4 4
    5 4 4
    -5 4 -4
    5 4 4
    5 4 4
    5 4 4
    -5 4 -4
    5 4 4
    -5 4 -4
    -5 4 -4
    -6 -4 -4
    6 -4 4
    -6 -4 -4
    -6 -4 -4
    6 -4 4
    -6 -4 -4
    -6 -4 -4
    6 -4 4
    6 -4 4
    -6 -4 -4
    -6 -4 -4
    -6 -4 -4
    -6 -4 -4
    6 -4 4
    -6 -4 -4
    6 -4 4
    6 -4 4
    6 -4 4
    -6 4 -4
    6 4 4
    6 4 4
    6 4 4
    6 4 4
    -6 4 -4
    -6 4 -4
    6 4 4
    -6 4 -4
    6 4 4
    -6 4 -4
    -6 4 -4
    6 4 4
    -6 4 -4
    7 -4 4
    7 -4 4
    -7 -4 -4
    -7 -4 -4
    7 -4 4
    -7 -4 -4
    -7 -4 -4
    7 -4 4
    7 -4 4
    7 -4 4
    7 -4 4
    -7 -4 -4
    7 -4 4
    -7 -4 -4
    -7 4 -4
    7 4 4
    -7 4 -4
    -7 4 -4
    7 4 4
    7 4 4
    -7 4 -4
    7 4 4
    -7 4 -4
    7 4 4
    7 4 4
    7 4 4
    -7 4 -4
    -7 4 -4
    8 -4 4
    -8 -4 -4
    -8 -4 -4
    -8 -4 -4
    -8 -4 -4
    -8 -4 -4
    8 -4 4
    -8 -4 -4
    8 -4 4
    -8 -4 -4
    8 -4 4
    8 -4 4
    8 -4 4
    8 -4 4
    8 4 4
    8 4 4
    -8 4 -4
    8 4 4
    -8 4 -4
    -8 4 -4
    -8 4 -4
    8 4 4
    8 4 4
    8 4 4
    -8 4 -4
    -8 4 -4
    -8 4 -4
    -8 4 -4
    8 4 4
    -9 -4 -4
    -9 -4 -4
    -9 -4 -4
    -9 -4 -4
    9 -4 4
    9 -4 4
    -9 -4 -4
    -9 -4 -4
    -9 -4 -4
    9 -4 4
    -9 -4 -4
    9 -4 4
    9 -4 4
    9 4 4
    9 4 4
    -9 4 -4
    9 4 4
    9 4 4
    -9 4 -4
    -9 4 -4
    9 4 4
    9 4 4
    -9 4 -4
    -9 4 -4
    9 4 4
    -9 4 -4
    -10 -4 -4
    -10 -4 -4
    -10 -4 -4
    -10 -4 -4
    10 -4 4
    10 -4 4
    10 -4 4
    -10 -4 -4
    -10 -4 -4
    -10 -4 -4
    10 -4 4
    10 -4 4
    10 4 4
    -10 4 -4
    -10 4 -4
    10 4 4
    10 4 4
    -10 4 -4
    10 4 4
    10 4 4
    -10 4 -4
    -10 4 -4
    10 4 4
    10 4 4
    11 -4 4
    11 -4 4
    -11 -4 -4
    -11 -4 -4
    11 -4 4
    -11 -4 -4
    11 -4 4
    11 -4 4
    -11 -4 -4
    -11 -4 -4
    -11 -4 -4
    -11 -4 -4
    -11 4 -4
    11 4 4
    11 4 4
    -11 4 -4
    11 4 4
    11 4 4
    -11 4 -4
    11 4 4
    8 -5 -4
    8 -5 -4
    -8 -5 4
    8 -5 -4
    -8 -5 4
    -8 -5 4
    -8 -5 4
    8 -5 -4
    -8 -5 4
    -8 -5 4
    8 -5 -4
    -8 -5 4
    8 -5 -4
    8 5 -4
    8 5 -4
    -8 5 4
    8 5 -4
    8 5 -4
    -8 5 4
    -8 5 4
    8 5 -4
    -7 -5 4
    7 -5 -4
    -7 -5 4
    7 -5 -4
    7 -5 -4
    -7 -5 4
    -7 -5 4
    7 -5 -4
    7 -5 -4
    7 -5 -4
    -7 -5 4
    -7 -5 4
    7 -5 -4
    -7 -5 4
    -7 5 4
    7 5 -4
    7 5 -4
    7 5 -4
    7 5 -4
    7 5 -4
    -7 5 4
    -7 5 4
    -6 -5 4
    6 -5 -4
    -6 -5 4
    6 -5 -4
    6 -5 -4
    6 -5 -4
    -6 -5 4
    6 -5 -4
    6 -5 -4
    -6 -5 4
    6 -5 -4
    -6 -5 4
    -6 -5 4
    6 5 -4
    6 5 -4
    6 5 -4
    6 5 -4
    -6 5 4
    -6 5 4
    -6 5 4
    6 5 -4
    -6 5 4
    -6 5 4
    6 5 -4
    5 -5 -4
    -5 -5 4
    -5 -5 4
    5 -5 -4
    -5 -5 4
    5 -5 -4
    5 -5 -4
    -5 -5 4
    5 -5 -4
    -5 -5 4
    5 -5 -4
    -5 -5 4
    5 -5 -4
    -5 5 4
    5 5 -4
    -5 5 4
    5 5 -4
    5 5 -4
    5 5 -4
    -5 5 4
    -5 5 4
    -5 5 4
    5 5 -4
    5 5 -4
    -4 -5 4
    4 -5 -4
    4 -5 -4
    -4 -5 4
    -4 -5 4
    4 -5 -4
    4 -5 -4
    -4 -5 4
    4 -5 -4
    -4 -5 4
    4 -5 -4
    4 -5 -4
    -4 -5 4
    -4 -5 4
    -4 5 4
    4 5 -4
    -4 5 4
    4 5 -4
    4 5 -4
    4 5 -4
    -4 5 4
    -4 5 4
    -4 5 4
    4 5 -4
    4 5 -4
    -4 5 4
    3 -5 -4
    -3 -5 4
    3 -5 -4
    3 -5 -4
    3 -5 -4
    3 -5 -4
    -3 -5 4
    -3 -5 4
    -3 -5 4
    -3 -5 4
    3 -5 -4
    -3 -5 4
    3 -5 -4
    -3 -5 4
    3 -5 -4
    3 5 -4
    3 5 -4
    3 5 -4
    3 5 -4
    -3 5 4
    -3 5 4
    -3 5 4
    3 5 -4
    -3 5 4
    -3 5 4
    -3 5 4
    3 5 -4
    3 5 -4
    -2 -5 4
    2 -5 -4
    2 -5 -4
    2 -5 -4
    -2 -5 4
    -2 -5 4
    2 -5 -4
    2 -5 -4
    2 -5 -4
    -2 -5 4
    -2 -5 4
    -2 -5 4
    2 -5 -4
    -2 -5 4
    2 -5 -4
    -2 -5 4
    2 -5 -4
    2 5 -4
    2 5 -4
    -2 5 4
    -2 5 4
    2 5 -4
    2 5 -4
    2 5 -4
    -2 5 4
    2 5 -4
    2 5 -4
    1 -5 -4
    1 -5 -4
    1 -5 -4
    1 -5 -4
    1 -5 -4
    1 -5 -4
    -1 -5 4
    -1 -5 4
    -1 -5 4
    -1 -5 4
    -1 -5 4
    -1 -5 4
    1 -5 -4
    -1 -5 4
    1 -5 -4
    1 5 -4
    1 5 -4
    -1 5 4
    1 5 -4
    -1 5 4
    1 5 -4
    1 5 -4
    -1 5 4
    1 5 -4
    -1 5 4
    1 5 -4
    1 5 -4
    -1 5 4
    1 5 -4
    0 -5 4
    0 -5 4
    0 -5 4
    0 -5 -4
    0 -5 -4
    0 -5 -4
    0 -5 4
    0 -5 -4
    0 -5 4
    0 -5 4
    0 -5 4
    0 -5 -4
    0 -5 -4
    0 -5 -4
    0 -5 4
    0 -5 -4
    0 5 4
    0 5 4
    0 5 -4
    0 5 -4
    0 5 -4
    0 5 -4
    0 5 -4
    0 5 -4
    0 5 4
    0 5 4
    0 5 4
    0 5 4
    0 5 4
    0 5 -4
    0 5 4
    0 5 -4
    -1 -5 -4
    -1 -5 -4
    1 -5 4
    1 -5 4
    -1 -5 -4
    1 -5 4
    -1 -5 -4
    1 -5 4
    -1 -5 -4
    1 -5 4
    -1 -5 -4
    -1 -5 -4
    1 -5 4
    -1 -5 -4
    -1 -5 -4
    1 -5 4
    -1 5 -4
    1 5 4
    1 5 4
    1 5 4
    -1 5 -4
    1 5 4
    -1 5 -4
    1 5 4
    -1 5 -4
    1 5 4
    -1 5 -4
    1 5 4
    -1 5 -4
    -1 5 -4
    -2 -5 -4
    -2 -5 -4
    2 -5 4
    -2 -5 -4
    2 -5 4
    -2 -5 -4
    2 -5 4
    -2 -5 -4
    2 -5 4
    -2 -5 -4
    2 -5 4
    2 -5 4
    2 5 4
    2 5 4
    2 5 4
    2 5 4
    2 5 4
    2 5 4
    -2 5 -4
    2 5 4
    -2 5 -4
    -2 5 -4
    -2 5 -4
    -2 5 -4
    -2 5 -4
    2 5 4
    -2 5 -4
    3 -5 4
    -3 -5 -4
    -3 -5 -4
    -3 -5 -4
    3 -5 4
    3 -5 4
    3 -5 4
    3 -5 4
    -3 -5 -4
    -3 -5 -4
    -3 -5 -4
    3 -5 4
    -3 -5 -4
    3 5 4
    3 5 4
    3 5 4
    -3 5 -4
    3 5 4
    -3 5 -4
    3 5 4
    -3 5 -4
    -3 5 -4
    -3 5 -4
    3 5 4
    3 5 4
    -3 5 -4
    4 -5 4
    -4 -5 -4
    -4 -5 -4
    4 -5 4
    -4 -5 -4
    -4 -5 -4
    4 -5 4
    -4 -5 -4
    -4 -5 -4
    -4 -5 -4
    4 -5 4
    4 -5 4
    4 -5 4
    -4 5 -4
    4 5 4
    4 5 4
    -4 5 -4
    4 5 4
    -4 5 -4
    -4 5 -4
    4 5 4
    -4 5 -4
    4 5 4
    -4 5 -4
    -4 5 -4
    4 5 4
    -4 5 -4
    -5 -5 -4
    5 -5 4
    -5 -5 -4
    5 -5 4
    5 -5 4
    -5 -5 -4
    5 -5 4
    -5 -5 -4
    -5 -5 -4
    -5 -5 -4
    5 -5 4
    -5 -5 -4
    5 -5 4
    5 -5 4
    5 5 4
    -5 5 -4
    5 5 4
    -5 5 -4
    -5 5 -4
    5 5 4
    -5 5 -4
    5 5 4
    -5 5 -4
    5 5 4
    -5 5 -4
    -5 5 -4
    5 5 4
    -6 -5 -4
    6 -5 4
    6 -5 4
    6 -5 4
    -6 -5 -4
    -6 -5 -4
    -6 -5 -4
    6 -5 4
    6 -5 4
    -6 -5 -4
    6 -5 4
    -6 -5 -4
    -6 -5 -4
    6 -5 4
    6 5 4
    -6 5 -4
    6 5 4
    -6 5 -4
    -6 5 -4
    6 5 4
    6 5 4
    -6 5 -4
    6 5 4
    6 5 4
    -6 5 -4
    6 5 4
    7 -5 4
    -7 -5 -4
    7 -5 4
    -7 -5 -4
    -7 -5 -4
    -7 -5 -4
    7 -5 4
    7 -5 4
    7 -5 4
    -7 -5 -4
    7 -5 4
    7 -5 4
    -7 -5 -4
    -7 -5 -4
    7 5 4
    -7 5 -4
    7 5 4
    -7 5 -4
    7 5 4
    -7 5 -4
    -7 5 -4
    7 5 4
    7 5 4
    7 5 4
    7 5 4
    -8 -5 -4
    8 -5 4
    -8 -5 -4
    8 -5 4
    -8 -5 -4
    -8 -5 -4
    8 -5 4
    8 -5 4
    -8 -5 -4
    8 -5 4
    -8 -5 -4
    8 -5 4
    8 5 4
    8 5 4
    8 5 4
    -8 5 -4
    8 5 4
    8 5 4
    8 5 4
    -8 5 -4
    -3 -6 4
    -3 -6 4
    3 -6 -4
    3 6 -4
    3 6 -4
    -3 6 4
    -3 6 4
    -3 6 4
    2 -6 -4
    2 -6 -4
    2 -6 -4
    -2 -6 4
    -2 -6 4
    -2 -6 4
    2 -6 -4
    2 -6 -4
    -2 -6 4
    -2 -6 4
    2 -6 -4
    -2 -6 4
    -2 6 4
    -2 6 4
    -2 6 4
    2 6 -4
    2 6 -4
    2 6 -4
    2 6 -4
    2 6 -4
    -2 6 4
    2 6 -4
    1 -6 -4
    1 -6 -4
    1 -6 -4
    -1 -6 4
    1 -6 -4
    1 -6 -4
    -1 -6 4
    1 -6 -4
    -1 -6 4
    -1 -6 4
    -1 -6 4
    -1 -6 4
    1 -6 -4
    1 6 -4
    1 6 -4
    1 6 -4
    1 6 -4
    1 6 -4
    -1 6 4
    -1 6 4
    1 6 -4
    -1 6 4
    0 -6 -4
    0 -6 4
    0 -6 4
    0 -6 4
    0 -6 -4
    0 -6 -4
    0 -6 -4
    0 -6 4
    0 -6 4
    0 -6 4
    0 -6 -4
    0 6 4
    0 6 -4
    0 6 -4
    0 6 -4
    0 6 -4
    0 6 4
    0 6 4
    -1 -6 -4
    1 -6 4
    1 -6 4
    1 -6 4
    -1 -6 -4
    -1 -6 -4
    -1 -6 -4
    -1 -6 -4
    1 -6 4
    1 -6 4
    1 -6 4
    -1 6 -4
    -1 6 -4
    -1 6 -4
    1 6 4
    1 6 4
    -1 6 -4
    1 6 4
    1 6 4
    -1 6 -4
    1 6 4
    1 6 4
    2 -6 4
    -2 -6 -4
    2 -6 4
    -2 -6 -4
    -2 -6 -4
    -2 -6 -4
    2 -6 4
    2 -6 4
    -2 -6 -4
    -2 -6 -4
    2 -6 4
    2 -6 4
    2 6 4
    -2 6 -4
    2 6 4
    2 6 4
    2 6 4
    -2 6 -4
    2 6 4
    -2 6 -4
    15 0 -5
    15 0 -5
    -15 0 5
    -15 0 5
    -15 0 5
    15 0 -5
    15 0 -5
    15 0 -5
    15 0 -5
    -15 0 5
    -15 0 5
    15 0 -5
    14 0 -5
    -14 0 5
    14 0 -5
    -14 0 5
    14 0 -5
    14 0 -5
    14 0 -5
    14 0 -5
    -14 0 5
    -14 0 5
    -14 0 5
    14 0 -5
    13 0 -5
    13 0 -5
    13 0 -5
    -13 0 5
    -13 0 5
    13 0 -5
    -13 0 5
    13 0 -5
    13 0 -5
    13 0 -5
    13 0 -5
    -13 0 5
    13 0 -5
    -13 0 5
    -13 0 5
    12 0 -5
    12 0 -5
    -12 0 5
    12 0 -5
    12 0 -5
    -12 0 5
    -12 0 5
    12 0 -5
    12 0 -5
    -12 0 5
    12 0 -5
    12 0 -5
    -12 0 5
    -12 0 5
    11 0 -5
    11 0 -5
    11 0 -5
    -11 0 5
    -11 0 5
    -11 0 5
    11 0 -5
    11 0 -5
    -11 0 5
    -11 0 5
    11 0 -5
    -11 0 5
    -11 0 5
    11 0 -5
    -11 0 5
    -10 0 5
    -10 0 5
    10 0 -5
    -10 0 5
    -10 0 5
    10 0 -5
    -10 0 5
    10 0 -5
    10 0 -5
    -10 0 5
    10 0 -5
    10 0 -5
    10 0 -5
    -10 0 5
    -9 0 5
    -9 0 5
    -9 0 5
    9 0 -5
    9 0 -5
    9 0 -5
    9 0 -5
    -9 0 5
    -9 0 5
    9 0 -5
    -9 0 5
    -9 0 5
    9 0 -5
    -9 0 5
    9 0 -5
    9 0 -5
    -9 0 5
    -9 0 5
    9 0 -5
    -8 0 5
    8 0 -5
    -8 0 5
    -8 0 5
    8 0 -5
    8 0 -5
    8 0 -5
    -8 0 5
    8 0 -5
    -8 0 5
    8 0 -5
    8 0 -5
    -8 0 5
    -8 0 5
    -8 0 5
    -8 0 5
    -8 0 5
    8 0 -5
    8 0 -5
    8 0 -5
    -8 0 5
    7 0 -5
    7 0 -5
    -7 0 5
    7 0 -5
    -7 0 5
    -7 0 5
    7 0 -5
    -7 0 5
    7 0 -5
    -7 0 5
    -7 0 5
    -7 0 5
    -7 0 5
    7 0 -5
    7 0 -5
    -7 0 5
    7 0 -5
    -7 0 5
    -6 0 5
    6 0 -5
    6 0 -5
    -6 0 5
    -6 0 5
    6 0 -5
    6 0 -5
    6 0 -5
    -6 0 5
    6 0 -5
    6 0 -5
    6 0 -5
    -6 0 5
    -6 0 5
    6 0 -5
    -6 0 5
    -6 0 5
    6 0 -5
    -6 0 5
    -6 0 5
    6 0 -5
    -6 0 5
    -6 0 5
    6 0 -5
    6 0 -5
    -5 0 5
    5 0 -5
    5 0 -5
    -5 0 5
    5 0 -5
    -5 0 5
    -5 0 5
    5 0 -5
    -5 0 5
    5 0 -5
    5 0 -5
    5 0 -5
    -5 0 5
    -5 0 5
    -5 0 5
    -5 0 5
    5 0 -5
    5 0 -5
    -5 0 5
    5 0 -5
    5 0 -5
    -5 0 5
    5 0 -5
    -5 0 5
    -5 0 5
    -4 0 5
    -4 0 5
    4 0 -5
    4 0 -5
    -4 0 5
    4 0 -5
    -4 0 5
    -4 0 5
    -4 0 5
    -4 0 5
    -4 0 5
    4 0 -5
    -4 0 5
    -4 0 5
    4 0 -5
    -4 0 5
    -4 0 5
    4 0 -5
    4 0 -5
    4 0 -5
    4 0 -5
    -4 0 5
    -4 0 5
    -4 0 5
    4 0 -5
    4 0 -5
    4 0 -5
    -3 0 5
    3 0 -5
    -3 0 5
    -3 0 5
    -3 0 5
    -3 0 5
    3 0 -5
    -3 0 5
    -3 0 5
    -3 0 5
    3 0 -5
    3 0 -5
    -3 0 5
    -3 0 5
    -3 0 5
    3 0 -5
    3 0 -5
    3 0 -5
    -3 0 5
    3 0 -5
    3 0 -5
    3 0 -5
    3 0 -5
    3 0 -5
    -2 0 5
    2 0 -5
    2 0 -5
    2 0 -5
    -2 0 5
    2 0 -5
    -2 0 5
    2 0 -5
    2 0 -5
    -2 0 5
    2 0 -5
    2 0 -5
    -2 0 5
    2 0 -5
    2 0 -5
    2 0 -5
    -2 0 5
    2 0 -5
    -2 0 5
    -2 0 5
    2 0 -5
    -2 0 5
    2 0 -5
    1 0 -5
    1 0 -5
    1 0 -5
    -1 0 5
    1 0 -5
    1 0 -5
    -1 0 5
    -1 0 5
    1 0 -5
    -1 0 5
    -1 0 5
    1 0 -5
    -1 0 5
    -1 0 5
    1 0 -5
    -1 0 5
    -1 0 5
    1 0 -5
    -1 0 5
    -1 0 5
    1 0 -5
    -1 0 5
    1 0 -5
    -1 0 5
    1 0 -5
    0 0 -5
    0 0 5
    0 0 5
    0 0 -5
    0 0 5
    0 0 5
    0 0 -5
    0 0 5
    0 0 -5
    0 0 -5
    0 0 5
    0 0 5
    0 0 -5
    0 0 5
    0 0 -5
    0 0 5
    0 0 5
    0 0 5
    0 0 -5
    0 0 5
    0 0 -5
    -1 0 -5
    -1 0 -5
    -1 0 -5
    -1 0 -5
    1 0 5
    -1 0 -5
    -1 0 -5
    -1 0 -5
    1 0 5
    -1 0 -5
    1 0 5
    1 0 5
    1 0 5
    -1 0 -5
    1 0 5
    -1 0 -5
    1 0 5
    2 0 5
    2 0 5
    -2 0 -5
    2 0 5
    -2 0 -5
    -2 0 -5
    2 0 5
    2 0 5
    -2 0 -5
    -2 0 -5
    2 0 5
    2 0 5
    -2 0 -5
    2 0 5
    -2 0 -5
    2 0 5
    -2 0 -5
    -2 0 -5
    -2 0 -5
    -2 0 -5
    2 0 5
    3 0 5
    3 0 5
    -3 0 -5
    -3 0 -5
    3 0 5
    -3 0 -5
    3 0 5
    -3 0 -5
    -3 0 -5
    3 0 5
    3 0 5
    -3 0 -5
    3 0 5
    3 0 5
    -3 0 -5
    3 0 5
    -3 0 -5
    3 0 5
    -3 0 -5
    3 0 5
    3 0 5
    3 0 5
    -3 0 -5
    3 0 5
    -3 0 -5
    -4 0 -5
    -4 0 -5
    4 0 5
    -4 0 -5
    4 0 5
    4 0 5
    -4 0 -5
    4 0 5
    4 0 5
    4 0 5
    4 0 5
    4 0 5
    -4 0 -5
    -4 0 -5
    4 0 5
    -4 0 -5
    -4 0 -5
    4 0 5
    -4 0 -5
    4 0 5
    4 0 5
    4 0 5
    4 0 5
    -4 0 -5
    5 0 5
    -5 0 -5
    5 0 5
    -5 0 -5
    -5 0 -5
    5 0 5
    5 0 5
    5 0 5
    5 0 5
    5 0 5
    5 0 5
    -5 0 -5
    -5 0 -5
    -5 0 -5
    -5 0 -5
    -5 0 -5
    5 0 5
    -5 0 -5
    5 0 5
    -5 0 -5
    5 0 5
    5 0 5
    6 0 5
    -6 0 -5
    -6 0 -5
    6 0 5
    6 0 5
    -6 0 -5
    6 0 5
    -6 0 -5
    6 0 5
    6 0 5
    6 0 5
    6 0 5
    -6 0 -5
    6 0 5
    6 0 5
    -6 0 -5
    -6 0 -5
    6 0 5
    -6 0 -5
    -6 0 -5
    6 0 5
    -6 0 -5
    6 0 5
    6 0 5
    7 0 5
    -7 0 -5
    7 0 5
    -7 0 -5
    7 0 5
    -7 0 -5
    7 0 5
    7 0 5
    -7 0 -5
    7 0 5
    -7 0 -5
    -7 0 -5
    -7 0 -5
    -7 0 -5
    7 0 5
    7 0 5
    7 0 5
    7 0 5
    8 0 5
    8 0 5
    -8 0 -5
    -8 0 -5
    8 0 5
    8 0 5
    8 0 5
    -8 0 -5
    -8 0 -5
    8 0 5
    -8 0 -5
    8 0 5
    -8 0 -5
    8 0 5
    -8 0 -5
    -8 0 -5
    8 0 5
    9 0 5
    9 0 5
    9 0 5
    -9 0 -5
    -9 0 -5
    -9 0 -5
    -9 0 -5
    9 0 5
    -9 0 -5
    9 0 5
    9 0 5
    9 0 5
    9 0 5
    9 0 5
    -9 0 -5
    -9 0 -5
    -10 0 -5
    -10 0 -5
    -10 0 -5
    -10 0 -5
    -10 0 -5
    10 0 5
    10 0 5
    -10 0 -5
    10 0 5
    10 0 5
    10 0 5
    10 0 5
    10 0 5
    10 0 5
    10 0 5
    -10 0 -5
    10 0 5
    11 0 5
    -11 0 -5
    11 0 5
    11 0 5
    11 0 5
    11 0 5
    -11 0 -5
    11 0 5
    11 0 5
    11 0 5
    -11 0 -5
    -11 0 -5
    -11 0 -5
    11 0 5
    11 0 5
    -12 0 -5
    12 0 5
    -12 0 -5
    -12 0 -5
    12 0 5
    12 0 5
    12 0 5
    12 0 5
    -12 0 -5
    12 0 5
    -12 0 -5
    12 0 5
    12 0 5
    -12 0 -5
    -13 0 -5
    13 0 5
    13 0 5
    -13 0 -5
    -13 0 -5
    13 0 5
    13 0 5
    -13 0 -5
    13 0 5
    13 0 5
    13 0 5
    13 0 5
    -13 0 -5
    13 0 5
    14 0 5
    -14 0 -5
    14 0 5
    -14 0 -5
    14 0 5
    14 0 5
    14 0 5
    -14 0 -5
    -14 0 -5
    -14 0 -5
    14 0 5
    14 0 5
    14 -1 -5
    -14 -1 5
    14 -1 -5
    14 -1 -5
    -14 -1 5
    -14 -1 5
    -14 -1 5
    14 -1 -5
    14 -1 -5
    -14 -1 5
    14 -1 -5
    -14 1 5
    14 1 -5
    14 1 -5
    -14 1 5
    -14 1 5
    14 1 -5
    14 1 -5
    14 1 -5
    14 1 -5
    14 1 -5
    -14 1 5
    -14 1 5
    -13 -1 5
    13 -1 -5
    -13 -1 5
    13 -1 -5
    13 -1 -5
    13 -1 -5
    -13 -1 5
    13 -1 -5
    -13 -1 5
    -13 -1 5
    13 -1 -5
    13 -1 -5
    -13 -1 5
    13 -1 -5
    13 1 -5
    13 1 -5
    -13 1 5
    -13 1 5
    -13 1 5
    13 1 -5
    13 1 -5
    -13 1 5
    -13 1 5
    13 1 -5
    13 1 -5
    -12 -1 5
    -12 -1 5
    12 -1 -5
    12 -1 -5
    -12 -1 5
    -12 -1 5
    12 -1 -5
    12 -1 -5
    12 -1 -5
    12 -1 -5
    12 -1 -5
    -12 -1 5
    -12 -1 5
    -12 -1 5
    -12 1 5
    12 1 -5
    12 1 -5
    -12 1 5
    12 1 -5
    12 1 -5
    -12 1 5
    -12 1 5
    12 1 -5
    12 1 -5
    -12 1 5
    12 1 -5
    12 1 -5
    -12 1 5
    -11 -1 5
    11 -1 -5
    11 -1 -5
    -11 -1 5
    -11 -1 5
    11 -1 -5
    -11 -1 5
    11 -1 -5
    -11 -1 5
    11 -1 -5
    -11 -1 5
    11 -1 -5
    11 -1 -5
    -11 -1 5
    11 -1 -5
    -11 1 5
    11 1 -5
    11 1 -5
    -11 1 5
    11 1 -5
    11 1 -5
    -11 1 5
    -11 1 5
    11 1 -5
    -11 1 5
    11 1 -5
    -11 1 5
    11 1 -5
    11 1 -5
    -11 1 5
    -11 1 5
    -11 1 5
    -10 -1 5
    -10 -1 5
    -10 -1 5
    10 -1 -5
    -10 -1 5
    10 -1 -5
    10 -1 -5
    -10 -1 5
    10 -1 -5
    10 -1 -5
    10 -1 -5
    10 -1 -5
    10 -1 -5
    -10 -1 5
    10 -1 -5
    -10 -1 5
    10 1 -5
    -10 1 5
    10 1 -5
    10 1 -5
    -10 1 5
    -10 1 5
    10 1 -5
    10 1 -5
    -10 1 5
    -10 1 5
    -10 1 5
    10 1 -5
    10 1 -5
    10 1 -5
    -10 1 5
    -10 1 5
    -10 1 5
    -10 1 5
    -9 -1 5
    -9 -1 5
    -9 -1 5
    -9 -1 5
    9 -1 -5
    9 -1 -5
    -9 -1 5
    -9 -1 5
    9 -1 -5
    9 -1 -5
    9 -1 -5
    9 -1 -5
    9 -1 -5
    9 -1 -5
    -9 -1 5
    9 -1 -5
    -9 -1 5
    9 -1 -5
    9 1 -5
    9 1 -5
    9 1 -5
    9 1 -5
    -9 1 5
    9 1 -5
    9 1 -5
    -9 1 5
    -9 1 5
    -9 1 5
    -9 1 5
    9 1 -5
    -9 1 5
    -9 1 5
    -9 1 5
    -9 1 5
    -9 1 5
    9 1 -5
    -8 -1 5
    -8 -1 5
    8 -1 -5
    -8 -1 5
    8 -1 -5
    -8 -1 5
    8 -1 -5
    -8 -1 5
    -8 -1 5
    8 -1 -5
    8 -1 -5
    8 -1 -5
    8 -1 -5
    8 -1 -5
    8 -1 -5
    -8 -1 5
    -8 -1 5
    8 -1 -5
    -8 -1 5
    8 -1 -5
    -8 1 5
    8 1 -5
    8 1 -5
    -8 1 5
    -8 1 5
    -8 1 5
    8 1 -5
    8 1 -5
    -8 1 5
    -8 1 5
    -8 1 5
    -8 1 5
    8 1 -5
    -8 1 5
    8 1 -5
    8 1 -5
    -8 1 5
    7 -1 -5
    7 -1 -5
    -7 -1 5
    -7 -1 5
    -7 -1 5
    -7 -1 5
    -7 -1 5
    7 -1 -5
    7 -1 -5
    -7 -1 5
    -7 -1 5
    -7 -1 5
    7 -1 -5
    -7 -1 5
    -7 -1 5
    7 -1 -5
    7 -1 -5
    7 -1 -5
    7 -1 -5
    7 -1 -5
    7 -1 -5
    -7 -1 5
    7 1 -5
    7 1 -5
    -7 1 5
    -7 1 5
    -7 1 5
    7 1 -5
    7 1 -5
    7 1 -5
    7 1 -5
    -7 1 5
    7 1 -5
    -7 1 5
    -7 1 5
    -7 1 5
    -7 1 5
    -7 1 5
    7 1 -5
    7 1 -5
    -6 -1 5
    6 -1 -5
    -6 -1 5
    6 -1 -5
    6 -1 -5
    6 -1 -5
    6 -1 -5
    6 -1 -5
    6 -1 -5
    -6 -1 5
    -6 -1 5
    -6 -1 5
    6 -1 -5
    6 -1 -5
    -6 -1 5
    -6 -1 5
    -6 -1 5
    6 -1 -5
    -6 -1 5
    6 -1 -5
    -6 -1 5
    -6 -1 5
    6 -1 -5
    -6 -1 5
    6 -1 -5
    6 -1 -5
    -6 1 5
    -6 1 5
    -6 1 5
    -6 1 5
    -6 1 5
    6 1 -5
    6 1 -5
    6 1 -5
    -6 1 5
    -6 1 5
    6 1 -5
    -6 1 5
    6 1 -5
    -6 1 5
    -6 1 5
    -6 1 5
    6 1 -5
    6 1 -5
    6 1 -5
    -6 1 5
    6 1 -5
    -6 1 5
    6 1 -5
    6 1 -5
    6 1 -5
    -5 -1 5
    -5 -1 5
    5 -1 -5
    5 -1 -5
    -5 -1 5
    -5 -1 5
    -5 -1 5
    5 -1 -5
    5 -1 -5
    5 -1 -5
    5 -1 -5
    5 -1 -5
    -5 -1 5
    -5 -1 5
    5 -1 -5
    -5 -1 5
    -5 -1 5
    5 -1 -5
    5 -1 -5
    -5 -1 5
    -5 -1 5
    5 -1 -5
    -5 -1 5
    5 1 -5
    5 1 -5
    -5 1 5
    5 1 -5
    -5 1 5
    -5 1 5
    5 1 -5
    -5 1 5
    5 1 -5
    5 1 -5
    5 1 -5
    -5 1 5
    5 1 -5
    -5 1 5
    -5 1 5
    5 1 -5
    5 1 -5
    -5 1 5
    -5 1 5
    -5 1 5
    4 -1 -5
    4 -1 -5
    4 -1 -5
    -4 -1 5
    -4 -1 5
    4 -1 -5
    4 -1 -5
    4 -1 -5
    4 -1 -5
    4 -1 -5
    4 -1 -5
    -4 -1 5
    -4 -1 5
    -4 -1 5
    -4 -1 5
    -4 -1 5
    -4 -1 5
    -4 -1 5
    4 -1 -5
    4 -1 -5
    4 -1 -5
    -4 -1 5
    -4 -1 5
    -4 -1 5
    -4 -1 5
    -4 -1 5
    -4 1 5
    4 1 -5
    4 1 -5
    4 1 -5
    4 1 -5
    -4 1 5
    -4 1 5
    -4 1 5
    -4 1 5
    -4 1 5
    4 1 -5
    4 1 -5
    4 1 -5
    -4 1 5
    -4 1 5
    -4 1 5
    -4 1 5
    4 1 -5
    -4 1 5
    4 1 -5
    -4 1 5
    4 1 -5
    -4 1 5
    4 1 -5
    4 1 -5
    -4 1 5
    3 -1 -5
    -3 -1 5
    3 -1 -5
    -3 -1 5
    3 -1 -5
    3 -1 -5
    -3 -1 5
    -3 -1 5
    -3 1 5
    -3 1 5
    3 1 -5
    3 1 -5
    -3 1 5
    3 1 -5
    -3 1 5
    3 1 -5
    -2 -1 5
    -2 -1 5
    -2 -1 5
    -2 -1 5
    -2 -1 5
    -2 -1 5
    -2 -1 5
    -2 1 5
    -2 1 5
    2 1 -5
    2 1 -5
    -2 1 5
    2 1 -5
    1 -1 -5
    1 -1 -5
    1 -1 -5
    -1 -1 5
    -1 -1 5
    -1 -1 5
    1 -1 -5
    -1 -1 5
    -1 -1 5
    -1 -1 5
    -1 -1 5
    -1 -1 5
    -1 -1 5
    1 -1 -5
    1 -1 -5
    1 -1 -5
    -1 -1 5
    1 -1 -5
    1 -1 -5
    -1 -1 5
    1 -1 -5
    1 -1 -5
    1 -1 -5
    -1 -1 5
    -1 -1 5
    1 1 -5
    1 1 -5
    -1 1 5
    1 1 -5
    1 1 -5
    -1 1 5
    1 1 -5
    -1 1 5
    1 1 -5
    1 1 -5
    -1 1 5
    1 1 -5
    -1 1 5
    -1 1 5
    -1 1 5
    -1 1 5
    -1 1 5
    -1 1 5
    1 1 -5
    -1 1 5
    -1 1 5
    -1 1 5
    -1 1 5
    0 -1 5
    0 -1 -5
    0 -1 -5
    0 -1 -5
    0 -1 -5
    0 -1 5
    0 1 -5
    0 1 5
    0 1 5
    0 1 5
    0 1 -5
    0 1 5
    0 1 -5
    0 1 -5
    -1 -1 -5
    -1 1 -5
    -2 -1 -5
    2 -1 5
    2 -1 5
    -2 -1 -5
    2 -1 5
    2 -1 5
    2 -1 5
    2 -1 5
    -2 -1 -5
    -2 -1 -5
    2 -1 5
    -2 -1 -5
    -2 -1 -5
    2 -1 5
    2 -1 5
    2 -1 5
    -2 -1 -5
    2 -1 5
    -2 -1 -5
    2 -1 5
    2 -1 5
    2 -1 5
    2 -1 5
    2 -1 5
    -2 -1 -5
    -2 -1 -5
    -2 -1 -5
    -2 1 -5
    -2 1 -5
    -2 1 -5
    -2 1 -5
    2 1 5
    2 1 5
    2 1 5
    2 1 5
    2 1 5
    2 1 5
    2 1 5
    -2 1 -5
    2 1 5
    2 1 5
    -2 1 -5
    -2 1 -5
    -2 1 -5
    2 1 5
    -2 1 -5
    -2 1 -5
    -3 -1 -5
    -3 -1 -5
    3 -1 5
    -3 -1 -5
    3 -1 5
    -3 -1 -5
    3 1 5
    -3 1 -5
    3 1 5
    -3 1 -5
    -3 1 -5
    -3 1 -5
    3 1 5
    3 1 5
    -4 -1 -5
    -4 -1 -5
    -4 -1 -5
    4 -1 5
    4 -1 5
    -4 -1 -5
    4 1 5
    -4 1 -5
    4 1 5
    4 1 5
    -4 1 -5
    -4 1 -5
    4 1 5
    -4 1 -5
    -5 -1 -5
    -5 -1 -5
    -5 -1 -5
    5 -1 5
    5 -1 5
    5 -1 5
    -5 -1 -5
    5 -1 5
    5 -1 5
    -5 -1 -5
    -5 -1 -5
    5 -1 5
    5 -1 5
    5 -1 5
    5 -1 5
    5 -1 5
    5 -1 5
    5 -1 5
    -5 -1 -5
    5 -1 5
    -5 -1 -5
    -5 -1 -5
    5 -1 5
    5 -1 5
    -5 -1 -5
    5 -1 5
    -5 -1 -5
    -5 -1 -5
    5 1 5
    5 1 5
    5 1 5
    5 1 5
    5 1 5
    -5 1 -5
    -5 1 -5
    -5 1 -5
    -5 1 -5
    5 1 5
    5 1 5
    -5 1 -5
    -5 1 -5
    5 1 5
    5 1 5
    5 1 5
    5 1 5
    -5 1 -5
    -5 1 -5
    5 1 5
    5 1 5
    5 1 5
    -5 1 -5
    -5 1 -5
    -5 1 -5
    6 -1 5
    -6 -1 -5
    6 -1 5
    -6 -1 -5
    6 -1 5
    -6 -1 -5
    6 -1 5
    6 -1 5
    6 -1 5
    -6 -1 -5
    6 -1 5
    -6 -1 -5
    6 -1 5
    6 -1 5
    -6 -1 -5
    -6 -1 -5
    6 -1 5
    6 -1 5
    6 -1 5
    -6 -1 -5
    -6 1 -5
    -6 1 -5
    -6 1 -5
    6 1 5
    6 1 5
    -6 1 -5
    -6 1 -5
    6 1 5
    -6 1 -5
    6 1 5
    6 1 5
    -6 1 -5
    6 1 5
    -6 1 -5
    6 1 5
    -6 1 -5
    6 1 5
    -6 1 -5
    6 1 5
    7 -1 5
    7 -1 5
    7 -1 5
    7 -1 5
    7 -1 5
    -7 -1 -5
    -7 -1 -5
    7 -1 5
    -7 -1 -5
    -7 -1 -5
    7 -1 5
    -7 -1 -5
    -7 -1 -5
    7 -1 5
    -7 -1 -5
    7 -1 5
    -7 -1 -5
    7 -1 5
    -7 -1 -5
    7 1 5
    -7 1 -5
    7 1 5
    -7 1 -5
    -7 1 -5
    7 1 5
    7 1 5
    -7 1 -5
    -7 1 -5
    7 1 5
    -7 1 -5
    -7 1 -5
    7 1 5
    -7 1 -5
    7 1 5
    7 1 5
    -7 1 -5
    7 1 5
    7 1 5
    7 1 5
    8 -1 5
    8 -1 5
    -8 -1 -5
    8 -1 5
    -8 -1 -5
    8 -1 5
    8 -1 5
    8 -1 5
    -8 -1 -5
    -8 -1 -5
    -8 -1 -5
    8 -1 5
    8 -1 5
    -8 -1 -5
    -8 -1 -5
    8 -1 5
    -8 -1 -5
    8 -1 5
    8 1 5
    -8 1 -5
    8 1 5
    -8 1 -5
    8 1 5
    8 1 5
    -8 1 -5
    8 1 5
    -8 1 -5
    8 1 5
    8 1 5
    8 1 5
    -8 1 -5
    -8 1 -5
    8 1 5
    -8 1 -5
    -9 -1 -5
    9 -1 5
    9 -1 5
    -9 -1 -5
    9 -1 5
    -9 -1 -5
    -9 -1 -5
    9 -1 5
    9 -1 5
    9 -1 5
    -9 -1 -5
    -9 -1 -5
    9 -1 5
    9 -1 5
    9 -1 5
    -9 -1 -5
    9 -1 5
    -9 1 -5
    -9 1 -5
    -9 1 -5
    9 1 5
    -9 1 -5
    9 1 5
    9 1 5
    9 1 5
    9 1 5
    9 1 5
    9 1 5
    9 1 5
    -9 1 -5
    9 1 5
    -9 1 -5
    -9 1 -5
    -10 -1 -5
    10 -1 5
    10 -1 5
    -10 -1 -5
    -10 -1 -5
    -10 -1 -5
    10 -1 5
    10 -1 5
    10 -1 5
    10 -1 5
    -10 -1 -5
    -10 -1 -5
    -10 -1 -5
    10 -1 5
    10 -1 5
    10 -1 5
    -10 1 -5
    -10 1 -5
    -10 1 -5
    10 1 5
    10 1 5
    10 1 5
    -10 1 -5
    10 1 5
    -10 1 -5
    10 1 5
    -10 1 -5
    10 1 5
    10 1 5
    -10 1 -5
    10 1 5
    10 1 5
    11 -1 5
    11 -1 5
    -11 -1 -5
    11 -1 5
    11 -1 5
    -11 -1 -5
    -11 -1 -5
    -11 -1 -5
    11 -1 5
    -11 -1 -5
    -11 -1 -5
    11 -1 5
    11 -1 5
    -11 1 -5
    -11 1 -5
    -11 1 -5
    11 1 5
    11 1 5
    11 1 5
    11 1 5
    -11 1 -5
    11 1 5
    -11 1 -5
    11 1 5
    -11 1 -5
    11 1 5
    -11 1 -5
    11 1 5
    12 -1 5
    -12 -1 -5
    -12 -1 -5
    -12 -1 -5
    12 -1 5
    -12 -1 -5
    12 -1 5
    12 -1 5
    12 -1 5
    -12 -1 -5
    12 -1 5
    -12 -1 -5
    -12 -1 -5
    12 -1 5
    12 1 5
    12 1 5
    12 1 5
    12 1 5
    -12 1 -5
    12 1 5
    12 1 5
    -12 1 -5
    12 1 5
    12 1 5
    -12 1 -5
    -12 1 -5
    -12 1 -5
    -12 1 -5
    -13 -1 -5
    13 -1 5
    13 -1 5
    -13 -1 -5
    13 -1 5
    13 -1 5
    -13 -1 -5
    -13 -1 -5
    13 -1 5
    -13 -1 -5
    -13 -1 -5
    13 -1 5
    13 1 5
    13 1 5
    -13 1 -5
    13 1 5
    13 1 5
    -13 1 -5
    -13 1 -5
    13 1 5
    13 1 5
    -13 1 -5
    13 1 5
    -13 1 -5
    -13 1 -5
    13 1 5
    14 -1 5
    -14 -1 -5
    14 -1 5
    14 -1 5
    -14 -1 -5
    -14 -1 -5
    -14 -1 -5
    14 -1 5
    14 -1 5
    14 -1 5
    14 -1 5
    -14 -1 -5
    14 1 5
    14 1 5
    -14 1 -5
    14 1 5
    -14 1 -5
    14 1 5
    14 1 5
    -14 1 -5
    14 1 5
    -14 1 -5
    -14 1 -5
    -14 1 -5
    -14 -2 5
    14 -2 -5
    14 -2 -5
    14 -2 -5
    14 -2 -5
    -14 -2 5
    -14 -2 5
    14 -2 -5
    -14 -2 5
    -14 -2 5
    -14 -2 5
    -14 2 5
    -14 2 5
    -14 2 5
    14 2 -5
    14 2 -5
    14 2 -5
    -14 2 5
    14 2 -5
    14 2 -5
    14 2 -5
    13 -2 -5
    -13 -2 5
    -13 -2 5
    -13 -2 5
    13 -2 -5
    13 -2 -5
    -13 -2 5
    -13 -2 5
    -13 -2 5
    13 -2 -5
    13 -2 -5
    13 -2 -5
    -13 -2 5
    -13 2 5
    13 2 -5
    13 2 -5
    -13 2 5
    -13 2 5
    13 2 -5
    13 2 -5
    13 2 -5
    13 2 -5
    -13 2 5
    -13 2 5
    13 2 -5
    13 2 -5
    12 -2 -5
    -12 -2 5
    12 -2 -5
    -12 -2 5
    12 -2 -5
    -12 -2 5
    12 -2 -5
    -12 -2 5
    -12 -2 5
    12 -2 -5
    12 -2 -5
    -12 -2 5
    12 -2 -5
    -12 -2 5
    12 2 -5
    -12 2 5
    12 2 -5
    12 2 -5
    12 2 -5
    12 2 -5
    12 2 -5
    12 2 -5
    -12 2 5
    -12 2 5
    -12 2 5
    12 2 -5
    -12 2 5
    -11 -2 5
    11 -2 -5
    -11 -2 5
    -11 -2 5
    11 -2 -5
    -11 -2 5
    -11 -2 5
    -11 -2 5
    11 -2 -5
    11 -2 -5
    11 -2 -5
    11 -2 -5
    11 -2 -5
    -11 -2 5
    11 -2 -5
    11 2 -5
    11 2 -5
    -11 2 5
    11 2 -5
    11 2 -5
    -11 2 5
    11 2 -5
    -11 2 5
    -11 2 5
    11 2 -5
    -11 2 5
    -11 2 5
    11 2 -5
    -11 2 5
    11 2 -5
    10 -2 -5
    10 -2 -5
    -10 -2 5
    10 -2 -5
    -10 -2 5
    10 -2 -5
    -10 -2 5
    10 -2 -5
    -10 -2 5
    -10 -2 5
    10 -2 -5
    10 -2 -5
    -10 -2 5
    -10 -2 5
    10 -2 -5
    -10 2 5
    10 2 -5
    10 2 -5
    10 2 -5
    10 2 -5
    -10 2 5
    10 2 -5
    10 2 -5
    10 2 -5
    -10 2 5
    -10 2 5
    -10 2 5
    -10 2 5
    -10 2 5
    10 2 -5
    -10 2 5
    9 -2 -5
    -9 -2 5
    9 -2 -5
    9 -2 -5
    -9 -2 5
    9 -2 -5
    9 -2 -5
    -9 -2 5
    9 -2 -5
    -9 -2 5
    -9 -2 5
    9 -2 -5
    9 -2 -5
    9 2 -5
    -9 2 5
    9 2 -5
    -9 2 5
    -9 2 5
    -9 2 5
    -9 2 5
    9 2 -5
    9 2 -5
    9 2 -5
    -9 2 5
    -9 2 5
    -9 2 5
    9 2 -5
    9 2 -5
    8 -2 -5
    8 -2 -5
    8 -2 -5
    8 -2 -5
    8 -2 -5
    -8 -2 5
    8 -2 -5
    8 -2 -5
    8 -2 -5
    -8 -2 5
    -8 -2 5
    -8 -2 5
    8 -2 -5
    -8 -2 5
    -8 -2 5
    -8 -2 5
    -8 -2 5
    8 2 -5
    8 2 -5
    8 2 -5
    -8 2 5
    -8 2 5
    8 2 -5
    -8 2 5
    -8 2 5
    8 2 -5
    -8 2 5
    -8 2 5
    8 2 -5
    8 2 -5
    -8 2 5
    -8 2 5
    -8 2 5
    -7 -2 5
    -7 -2 5
    7 -2 -5
    7 -2 -5
    -7 -2 5
    7 -2 -5
    -7 -2 5
    -7 -2 5
    7 -2 -5
    7 -2 -5
    7 -2 -5
    7 -2 -5
    7 -2 -5
    -7 -2 5
    7 -2 -5
    -7 -2 5
    -7 -2 5
    7 2 -5
    7 2 -5
    7 2 -5
    -7 2 5
    -7 2 5
    7 2 -5
    -7 2 5
    -7 2 5
    -7 2 5
    -7 2 5
    7 2 -5
    -7 2 5
    -7 2 5
    -7 2 5
    7 2 -5
    7 2 -5
    6 -2 -5
    -6 -2 5
    -6 -2 5
    -6 -2 5
    -6 -2 5
    6 -2 -5
    6 -2 -5
    -6 -2 5
    6 -2 -5
    -6 -2 5
    6 -2 -5
    6 -2 -5
    6 -2 -5
    6 -2 -5
    -6 -2 5
    6 -2 -5
    -6 -2 5
    6 -2 -5
    -6 2 5
    -6 2 5
    6 2 -5
    -6 2 5
    6 2 -5
    6 2 -5
    -6 2 5
    -6 2 5
    -6 2 5
    6 2 -5
    -6 2 5
    6 2 -5
    -6 2 5
    6 2 -5
    -6 2 5
    -6 2 5
    6 2 -5
    -6 2 5
    6 2 -5
    -6 2 5
    -5 -2 5
    -5 -2 5
    -5 -2 5
    -5 -2 5
    5 -2 -5
    -5 -2 5
    5 -2 -5
    5 -2 -5
    -5 -2 5
    -5 -2 5
    5 -2 -5
    -5 -2 5
    5 -2 -5
    5 -2 -5
    5 -2 -5
    5 -2 -5
    -5 -2 5
    5 -2 -5
    -5 -2 5
    -5 -2 5
    5 -2 -5
    -5 -2 5
    5 2 -5
    -5 2 5
    -5 2 5
    -5 2 5
    -5 2 5
    5 2 -5
    5 2 -5
    -5 2 5
    -5 2 5
    -5 2 5
    5 2 -5
    -5 2 5
    5 2 -5
    -5 2 5
    5 2 -5
    5 2 -5
    -5 2 5
    4 -2 -5
    -4 -2 5
    4 -2 -5
    -4 -2 5
    -4 -2 5
    4 -2 -5
    -4 -2 5
    -4 -2 5
    -4 -2 5
    -4 -2 5
    4 -2 -5
    4 -2 -5
    -4 -2 5
    -4 -2 5
    -4 -2 5
    4 -2 -5
    4 -2 -5
    -4 -2 5
    4 -2 -5
    4 -2 -5
    4 -2 -5
    -4 -2 5
    -4 -2 5
    -4 -2 5
    -4 -2 5
    4 2 -5
    -4 2 5
    4 2 -5
    4 2 -5
    4 2 -5
    4 2 -5
    -4 2 5
    4 2 -5
    4 2 -5
    4 2 -5
    -4 2 5
    4 2 -5
    -4 2 5
    -4 2 5
    -4 2 5
    -4 2 5
    4 2 -5
    4 2 -5
    -4 2 5
    4 2 -5
    -3 -2 5
    3 -2 -5
    -3 -2 5
    -3 -2 5
    -3 -2 5
    -3 -2 5
    -3 -2 5
    3 -2 -5
    3 -2 -5
    3 -2 -5
    -3 -2 5
    -3 -2 5
    -3 -2 5
    -3 -2 5
    3 -2 -5
    3 -2 -5
    -3 -2 5
    -3 -2 5
    -3 -2 5
    3 -2 -5
    3 -2 -5
    -3 -2 5
    -3 -2 5
    3 -2 -5
    -3 -2 5
    3 2 -5
    3 2 -5
    -3 2 5
    3 2 -5
    3 2 -5
    3 2 -5
    3 2 -5
    3 2 -5
    -3 2 5
    -3 2 5
    3 2 -5
    -3 2 5
    3 2 -5
    3 2 -5
    3 2 -5
    3 2 -5
    -2 -2 5
    -2 -2 5
    -2 -2 5
    2 -2 -5
    2 -2 -5
    -2 -2 5
    2 -2 -5
    2 -2 -5
    2 -2 -5
    -2 -2 5
    2 -2 -5
    2 -2 -5
    -2 -2 5
    -2 -2 5
    -2 -2 5
    2 -2 -5
    -2 -2 5
    -2 -2 5
    -2 -2 5
    2 -2 -5
    -2 -2 5
    -2 -2 5
    2 2 -5
    -2 2 5
    -2 2 5
    -2 2 5
    2 2 -5
    2 2 -5
    2 2 -5
    2 2 -5
    2 2 -5
    -2 2 5
    -2 2 5
    -2 2 5
    -2 2 5
    -2 2 5
    2 2 -5
    2 2 -5
    2 2 -5
    2 2 -5
    2 2 -5
    -1 -2 5
    -1 -2 5
    -1 -2 5
    1 -2 -5
    1 -2 -5
    -1 -2 5
    1 -2 -5
    1 2 -5
    1 2 -5
    1 2 -5
    1 2 -5
    -1 2 5
    -1 2 5
    0 -2 5
    -1 -2 -5
    -1 -2 -5
    1 -2 5
    -1 -2 -5
    1 -2 5
    1 -2 5
    1 -2 5
    1 -2 5
    1 -2 5
    -1 -2 -5
    -1 -2 -5
    1 -2 5
    1 -2 5
    1 -2 5
    1 2 5
    1 2 5
    1 2 5
    -1 2 -5
    1 2 5
    1 2 5
    1 2 5
    -1 2 -5
    1 2 5
    1 2 5
    -1 2 -5
    1 2 5
    1 2 5
    -1 2 -5
    -1 2 -5
    -2 2 -5
    -3 -2 -5
    -3 -2 -5
    -3 -2 -5
    3 -2 5
    -3 -2 -5
    3 -2 5
    3 -2 5
    -3 -2 -5
    -3 -2 -5
    3 -2 5
    3 -2 5
    3 -2 5
    3 -2 5
    -3 -2 -5
    -3 -2 -5
    3 -2 5
    -3 -2 -5
    3 -2 5
    3 -2 5
    -3 -2 -5
    3 -2 5
    3 -2 5
    3 -2 5
    -3 -2 -5
    3 -2 5
    3 -2 5
    -3 -2 -5
    3 -2 5
    3 -2 5
    -3 -2 -5
    -3 2 -5
    3 2 5
    -3 2 -5
    -3 2 -5
    -3 2 -5
    3 2 5
    -3 2 -5
    3 2 5
    -3 2 -5
    -3 2 -5
    3 2 5
    3 2 5
    -3 2 -5
    3 2 5
    3 2 5
    3 2 5
    3 2 5
    -3 2 -5
    -3 2 -5
    3 2 5
    3 2 5
    -3 2 -5
    3 2 5
    -4 -2 -5
    4 -2 5
    -4 -2 -5
    -4 -2 -5
    4 -2 5
    4 -2 5
    4 -2 5
    4 -2 5
    4 -2 5
    4 -2 5
    4 -2 5
    4 -2 5
    -4 -2 -5
    4 -2 5
    -4 -2 -5
    -4 -2 -5
    -4 -2 -5
    4 -2 5
    4 -2 5
    4 -2 5
    -4 -2 -5
    -4 -2 -5
    -4 -2 -5
    -4 -2 -5
    -4 -2 -5
    4 -2 5
    4 -2 5
    -4 2 -5
    -4 2 -5
    -4 2 -5
    -4 2 -5
    -4 2 -5
    4 2 5
    4 2 5
    -4 2 -5
    4 2 5
    4 2 5
    4 2 5
    -4 2 -5
    -4 2 -5
    4 2 5
    4 2 5
    -4 2 -5
    -4 2 -5
    -4 2 -5
    4 2 5
    4 2 5
    4 2 5
    4 2 5
    -4 2 -5
    -4 2 -5
    5 -2 5
    -5 -2 -5
    -5 -2 -5
    5 -2 5
    -5 -2 -5
    5 -2 5
    5 -2 5
    5 2 5
    5 2 5
    -5 2 -5
    5 2 5
    -5 2 -5
    5 2 5
    -6 -2 -5
    6 -2 5
    -6 -2 -5
    6 -2 5
    6 -2 5
    6 -2 5
    -6 -2 -5
    6 -2 5
    6 -2 5
    -6 -2 -5
    6 -2 5
    6 -2 5
    6 -2 5
    -6 -2 -5
    6 -2 5
    -6 -2 -5
    6 -2 5
    -6 2 -5
    -6 2 -5
    6 2 5
    6 2 5
    -6 2 -5
    -6 2 -5
    -6 2 -5
    -6 2 -5
    6 2 5
    -6 2 -5
    6 2 5
    -6 2 -5
    6 2 5
    6 2 5
    -6 2 -5
    6 2 5
    -6 2 -5
    6 2 5
    -6 2 -5
    6 2 5
    7 -2 5
    7 -2 5
    7 -2 5
    -7 -2 -5
    7 -2 5
    -7 -2 -5
    7 -2 5
    7 -2 5
    7 -2 5
    -7 -2 -5
    -7 -2 -5
    7 -2 5
    -7 -2 -5
    7 -2 5
    -7 -2 -5
    7 -2 5
    7 2 5
    -7 2 -5
    -7 2 -5
    -7 2 -5
    7 2 5
    -7 2 -5
    7 2 5
    7 2 5
    7 2 5
    -7 2 -5
    -7 2 -5
    -7 2 -5
    -7 2 -5
    7 2 5
    7 2 5
    -7 2 -5
    7 2 5
    8 -2 5
    8 -2 5
    8 -2 5
    -8 -2 -5
    -8 -2 -5
    8 -2 5
    8 -2 5
    -8 -2 -5
    -8 -2 -5
    8 -2 5
    8 -2 5
    -8 -2 -5
    8 -2 5
    8 -2 5
    -8 -2 -5
    8 -2 5
    8 2 5
    -8 2 -5
    -8 2 -5
    8 2 5
    -8 2 -5
    8 2 5
    -8 2 -5
    8 2 5
    -8 2 -5
    -8 2 -5
    8 2 5
    -8 2 -5
    8 2 5
    -8 2 -5
    8 2 5
    -8 2 -5
    8 2 5
    -9 -2 -5
    -9 -2 -5
    9 -2 5
    9 -2 5
    9 -2 5
    -9 -2 -5
    9 -2 5
    -9 -2 -5
    9 -2 5
    -9 -2 -5
    9 -2 5
    -9 -2 -5
    9 -2 5
    9 -2 5
    9 -2 5
    9 -2 5
    9 2 5
    9 2 5
    -9 2 -5
    -9 2 -5
    9 2 5
    -9 2 -5
    -9 2 -5
    9 2 5
    -9 2 -5
    -9 2 -5
    9 2 5
    -9 2 -5
    9 2 5
    9 2 5
    10 -2 5
    -10 -2 -5
    10 -2 5
    10 -2 5
    10 -2 5
    10 -2 5
    10 -2 5
    10 -2 5
    10 -2 5
    -10 -2 -5
    -10 -2 -5
    -10 -2 -5
    10 -2 5
    10 -2 5
    -10 -2 -5
    -10 2 -5
    -10 2 -5
    10 2 5
    -10 2 -5
    10 2 5
    -10 2 -5
    10 2 5
    10 2 5
    -10 2 -5
    -10 2 -5
    10 2 5
    10 2 5
    -10 2 -5
    -10 2 -5
    -11 -2 -5
    11 -2 5
    11 -2 5
    -11 -2 -5
    11 -2 5
    -11 -2 -5
    -11 -2 -5
    11 -2 5
    11 -2 5
    11 -2 5
    11 -2 5
    11 -2 5
    -11 -2 -5
    -11 -2 -5
    11 -2 5
    -11 -2 -5
    11 2 5
    11 2 5
    11 2 5
    11 2 5
    -11 2 -5
    -11 2 -5
    -11 2 -5
    -11 2 -5
    11 2 5
    11 2 5
    -11 2 -5
    -11 2 -5
    -11 2 -5
    -12 -2 -5
    12 -2 5
    12 -2 5
    12 -2 5
    12 -2 5
    12 -2 5
    -12 -2 -5
    12 -2 5
    -12 -2 -5
    -12 -2 -5
    -12 -2 -5
    -12 -2 -5
    -12 -2 -5
    12 2 5
    12 2 5
    12 2 5
    -12 2 -5
    -12 2 -5
    -12 2 -5
    -12 2 -5
    12 2 5
    -12 2 -5
    12 2 5
    12 2 5
    12 2 5
    -12 2 -5
    13 -2 5
    13 -2 5
    -13 -2 -5
    13 -2 5
    -13 -2 -5
    13 -2 5
    -13 -2 -5
    -13 -2 -5
    13 -2 5
    -13 -2 -5
    -13 -2 -5
    -13 -2 -5
    -13 2 -5
    -13 2 -5
    -13 2 -5
    -13 2 -5
    13 2 5
    13 2 5
    -13 2 -5
    13 2 5
    13 2 5
    13 2 5
    13 2 5
    -13 2 -5
    -13 -3 5
    -13 -3 5
    -13 -3 5
    13 -3 -5
    13 -3 -5
    13 -3 -5
    -13 -3 5
    -13 -3 5
    13 -3 -5
    13 -3 -5
    -13 -3 5
    -13 -3 5
    13 3 -5
    -13 3 5
    -13 3 5
    13 3 -5
    13 3 -5
    13 3 -5
    13 3 -5
    -13 3 5
    13 3 -5
    13 3 -5
    -12 -3 5
    -12 -3 5
    12 -3 -5
    12 -3 -5
    -12 -3 5
    -12 -3 5
    -12 -3 5
    -12 -3 5
    -12 -3 5
    12 -3 -5
    -12 -3 5
    12 -3 -5
    12 -3 -5
    12 3 -5
    12 3 -5
    12 3 -5
    -12 3 5
    12 3 -5
    -12 3 5
    -12 3 5
    12 3 -5
    -12 3 5
    12 3 -5
    -12 3 5
    12 3 -5
    -11 -3 5
    -11 -3 5
    11 -3 -5
    11 -3 -5
    11 -3 -5
    11 -3 -5
    -11 -3 5
    -11 -3 5
    -11 -3 5
    -11 -3 5
    11 -3 -5
    11 -3 -5
    -11 -3 5
    -11 -3 5
    -11 3 5
    -11 3 5
    11 3 -5
    11 3 -5
    11 3 -5
    11 3 -5
    -11 3 5
    -11 3 5
    11 3 -5
    -11 3 5
    11 3 -5
    11 3 -5
    -11 3 5
    -10 -3 5
    10 -3 -5
    -10 -3 5
    -10 -3 5
    10 -3 -5
    10 -3 -5
    10 -3 -5
    10 -3 -5
    -10 -3 5
    -10 -3 5
    -10 -3 5
    -10 -3 5
    10 -3 -5
    -10 -3 5
    10 3 -5
    -10 3 5
    10 3 -5
    -10 3 5
    -10 3 5
    -10 3 5
    -10 3 5
    -10 3 5
    10 3 -5
    10 3 -5
    10 3 -5
    10 3 -5
    -10 3 5
    -9 -3 5
    9 -3 -5
    -9 -3 5
    -9 -3 5
    9 -3 -5
    9 -3 -5
    -9 -3 5
    -9 -3 5
    9 -3 -5
    -9 -3 5
    9 -3 -5
    -9 -3 5
    9 -3 -5
    9 3 -5
    -9 3 5
    9 3 -5
    -9 3 5
    9 3 -5
    -9 3 5
    -9 3 5
    9 3 -5
    9 3 -5
    9 3 -5
    -9 3 5
    -9 3 5
    -9 3 5
    8 -3 -5
    -8 -3 5
    8 -3 -5
    -8 -3 5
    -8 -3 5
    8 -3 -5
    -8 -3 5
    8 -3 -5
    -8 -3 5
    8 -3 -5
    -8 -3 5
    -8 -3 5
    8 -3 -5
    -8 3 5
    -8 3 5
    8 3 -5
    -8 3 5
    -8 3 5
    8 3 -5
    8 3 -5
    8 3 -5
    -8 3 5
    8 3 -5
    -8 3 5
    8 3 -5
    -8 3 5
    8 3 -5
    -8 3 5
    -8 3 5
    -8 3 5
    -8 3 5
    -7 -3 5
    7 -3 -5
    -7 -3 5
    7 -3 -5
    7 -3 -5
    -7 -3 5
    -7 -3 5
    -7 -3 5
    -7 -3 5
    -7 -3 5
    7 -3 -5
    -7 -3 5
    7 -3 -5
    7 -3 -5
    7 3 -5
    7 3 -5
    -7 3 5
    -7 3 5
    -7 3 5
    7 3 -5
    -7 3 5
    -7 3 5
    -7 3 5
    -7 3 5
    -7 3 5
    -7 3 5
    7 3 -5
    7 3 -5
    7 3 -5
    -6 -3 5
    -6 -3 5
    6 -3 -5
    6 -3 -5
    -6 -3 5
    -6 -3 5
    -6 -3 5
    6 -3 -5
    6 -3 -5
    6 -3 -5
    6 -3 -5
    -6 -3 5
    6 -3 -5
    -6 -3 5
    -6 -3 5
    6 -3 -5
    6 -3 -5
    -6 -3 5
    -6 3 5
    6 3 -5
    6 3 -5
    6 3 -5
    -6 3 5
    -6 3 5
    -6 3 5
    6 3 -5
    -6 3 5
    -6 3 5
    6 3 -5
    6 3 -5
    -6 3 5
    -6 3 5
    6 3 -5
    -5 -3 5
    5 -3 -5
    5 -3 -5
    -5 -3 5
    5 -3 -5
    5 -3 -5
    -5 -3 5
    -5 -3 5
    5 -3 -5
    -5 -3 5
    5 -3 -5
    5 -3 -5
    -5 -3 5
    -5 -3 5
    5 -3 -5
    -5 -3 5
    -5 -3 5
    5 -3 -5
    -5 -3 5
    5 -3 -5
    5 -3 -5
    5 3 -5
    5 3 -5
    5 3 -5
    5 3 -5
    -5 3 5
    -5 3 5
    5 3 -5
    -5 3 5
    5 3 -5
    5 3 -5
    -5 3 5
    -5 3 5
    5 3 -5
    4 -3 -5
    -4 -3 5
    -4 -3 5
    -4 -3 5
    -4 -3 5
    4 -3 -5
    -4 -3 5
    4 -3 -5
    4 -3 -5
    4 -3 -5
    4 -3 -5
    4 -3 -5
    4 -3 -5
    4 -3 -5
    -4 -3 5
    4 -3 -5
    -4 -3 5
    -4 -3 5
    -4 -3 5
    -4 -3 5
    -4 -3 5
    4 -3 -5
    -4 -3 5
    -4 -3 5
    4 -3 -5
    4 3 -5
    4 3 -5
    4 3 -5
    -4 3 5
    4 3 -5
    -4 3 5
    4 3 -5
    4 3 -5
    -4 3 5
    -4 3 5
    -4 3 5
    4 3 -5
    4 3 -5
    3 -3 -5
    3 -3 -5
    -3 -3 5
    -3 -3 5
    -3 -3 5
    3 -3 -5
    3 -3 -5
    3 -3 -5
    3 -3 -5
    -3 -3 5
    -3 -3 5
    -3 -3 5
    -3 -3 5
    -3 -3 5
    -3 -3 5
    3 -3 -5
    3 -3 -5
    -3 -3 5
    3 -3 -5
    3 -3 -5
    -3 -3 5
    3 -3 -5
    3 -3 -5
    -3 3 5
    3 3 -5
    -3 3 5
    3 3 -5
    3 3 -5
    3 3 -5
    3 3 -5
    3 3 -5
    3 3 -5
    3 3 -5
    3 3 -5
    -3 3 5
    -3 3 5
    3 3 -5
    -3 3 5
    2 -3 -5
    2 -3 -5
    -2 -3 5
    -2 -3 5
    2 -3 -5
    2 -3 -5
    -2 -3 5
    -2 -3 5
    -2 -3 5
    2 -3 -5
    2 -3 -5
    -2 -3 5
    2 -3 -5
    2 -3 -5
    -2 -3 5
    -2 -3 5
    2 -3 -5
    -2 -3 5
    -2 -3 5
    2 -3 -5
    2 3 -5
    2 3 -5
    2 3 -5
    -2 3 5
    2 3 -5
    -2 3 5
    2 3 -5
    -2 3 5
    2 3 -5
    2 3 -5
    2 3 -5
    2 3 -5
    2 3 -5
    -2 3 5
    1 -3 -5
    -1 -3 5
    -1 -3 5
    -1 -3 5
    1 -3 -5
    -1 -3 5
    -1 -3 5
    -1 -3 5
    1 -3 -5
    1 -3 -5
    1 -3 -5
    1 -3 -5
    1 -3 -5
    1 -3 -5
    1 -3 -5
    -1 -3 5
    -1 -3 5
    -1 -3 5
    -1 -3 5
    -1 -3 5
    1 -3 -5
    -1 -3 5
    -1 -3 5
    -1 3 5
    1 3 -5
    1 3 -5
    1 3 -5
    -1 3 5
    -1 3 5
    -1 3 5
    -1 3 5
    -1 3 5
    1 3 -5
    -1 3 5
    1 3 -5
    -1 3 5
    1 3 -5
    -1 3 5
    -1 3 5
    -1 3 5
    1 3 -5
    1 3 -5
    1 3 -5
    1 3 -5
    0 -3 5
    0 -3 5
    0 -3 -5
    0 -3 -5
    0 -3 5
    0 -3 -5
    0 -3 -5
    0 -3 -5
    0 -3 -5
    0 -3 -5
    0 -3 5
    0 -3 5
    0 -3 5
    0 -3 5
    0 -3 5
    0 -3 -5
    0 -3 -5
    0 -3 5
    0 -3 5
    0 -3 5
    0 -3 5
    0 -3 -5
    0 -3 -5
    0 -3 -5
    0 -3 -5
    0 3 5
    0 3 5
    0 3 -5
    0 3 -5
    0 3 5
    0 3 5
    0 3 -5
    0 3 -5
    0 3 5
    0 3 5
    0 3 5
    0 3 -5
    0 3 5
    0 3 5
    0 3 5
    0 3 -5
    0 3 -5
    0 3 -5
    0 3 -5
    0 3 -5
    0 3 -5
    0 3 5
    0 3 5
    0 3 -5
    1 -3 5
    -1 -3 -5
    1 -3 5
    1 -3 5
    -1 -3 -5
    -1 -3 -5
    -1 -3 -5
    -1 -3 -5
    -1 -3 -5
    -1 -3 -5
    1 -3 5
    1 -3 5
    1 -3 5
    -1 -3 -5
    -1 -3 -5
    1 -3 5
    1 -3 5
    -1 -3 -5
    1 -3 5
    1 -3 5
    -1 -3 -5
    1 -3 5
    -1 -3 -5
    -1 -3 -5
    1 3 5
    -1 3 -5
    1 3 5
    1 3 5
    1 3 5
    -1 3 -5
    -1 3 -5
    1 3 5
    -1 3 -5
    1 3 5
    -1 3 -5
    1 3 5
    -1 3 -5
    -1 3 -5
    -1 3 -5
    1 3 5
    1 3 5
    -1 3 -5
    1 3 5
    1 3 5
    -1 3 -5
    -1 3 -5
    2 -3 5
    2 -3 5
    -2 -3 -5
    2 -3 5
    2 -3 5
    2 -3 5
    2 -3 5
    2 -3 5
    2 -3 5
    -2 -3 -5
    -2 -3 -5
    -2 -3 -5
    -2 -3 -5
    -2 -3 -5
    2 -3 5
    -2 -3 -5
    2 -3 5
    2 -3 5
    2 -3 5
    -2 -3 -5
    -2 -3 -5
    -2 3 -5
    -2 3 -5
    2 3 5
    2 3 5
    2 3 5
    -2 3 -5
    2 3 5
    -2 3 -5
    2 3 5
    -2 3 -5
    -2 3 -5
    2 3 5
    2 3 5
    -2 3 -5
    -2 3 -5
    2 3 5
    2 3 5
    -2 3 -5
    -2 3 -5
    3 -3 5
    3 -3 5
    -3 -3 -5
    -3 -3 -5
    3 -3 5
    3 -3 5
    -3 -3 -5
    3 -3 5
    -3 -3 -5
    -3 -3 -5
    3 -3 5
    -3 -3 -5
    3 -3 5
    -3 -3 -5
    3 -3 5
    -3 -3 -5
    3 -3 5
    3 -3 5
    3 -3 5
    -3 -3 -5
    -3 -3 -5
    3 -3 5
    3 -3 5
    -3 3 -5
    3 3 5
    -3 3 -5
    -3 3 -5
    -3 3 -5
    3 3 5
    3 3 5
    -3 3 -5
    3 3 5
    -3 3 -5
    3 3 5
    3 3 5
    -3 3 -5
    3 3 5
    3 3 5
    -3 3 -5
    3 3 5
    -3 3 -5
    4 -3 5
    4 -3 5
    4 -3 5
    -4 -3 -5
    4 -3 5
    -4 -3 -5
    4 -3 5
    -4 -3 -5
    4 -3 5
    4 -3 5
    4 -3 5
    -4 -3 -5
    -4 -3 -5
    -4 -3 -5
    -4 -3 -5
    -4 -3 -5
    -4 -3 -5
    4 -3 5
    -4 3 -5
    -4 3 -5
    -4 3 -5
    -4 3 -5
    4 3 5
    4 3 5
    4 3 5
    -4 3 -5
    4 3 5
    4 3 5
    4 3 5
    -4 3 -5
    4 3 5
    -4 3 -5
    4 3 5
    -4 3 -5
    -4 3 -5
    -4 3 -5
    5 -3 5
    -5 -3 -5
    -5 -3 -5
    5 -3 5
    5 -3 5
    5 -3 5
    -5 -3 -5
    5 -3 5
    5 -3 5
    -5 -3 -5
    5 -3 5
    5 -3 5
    -5 -3 -5
    -5 -3 -5
    -5 -3 -5
    5 -3 5
    -5 -3 -5
    -5 -3 -5
    5 -3 5
    5 -3 5
    5 3 5
    5 3 5
    -5 3 -5
    5 3 5
    -5 3 -5
    -5 3 -5
    5 3 5
    -5 3 -5
    5 3 5
    5 3 5
    5 3 5
    -5 3 -5
    -5 3 -5
    -5 3 -5
    -5 3 -5
    -5 3 -5
    -5 3 -5
    5 3 5
    6 -3 5
    -6 -3 -5
    6 -3 5
    -6 -3 -5
    6 -3 5
    -6 -3 -5
    -6 -3 -5
    6 -3 5
    6 -3 5
    -6 -3 -5
    6 -3 5
    6 -3 5
    6 -3 5
    6 -3 5
    -6 -3 -5
    -6 -3 -5
    6 -3 5
    6 -3 5
    -6 -3 -5
    6 3 5
    6 3 5
    -6 3 -5
    6 3 5
    6 3 5
    -6 3 -5
    -6 3 -5
    -6 3 -5
    6 3 5
    -6 3 -5
    -6 3 -5
    -6 3 -5
    -6 3 -5
    6 3 5
    6 3 5
    -6 3 -5
    6 3 5
    -6 3 -5
    7 -3 5
    7 -3 5
    -7 -3 -5
    7 -3 5
    7 -3 5
    -7 -3 -5
    7 -3 5
    -7 -3 -5
    -7 -3 -5
    -7 -3 -5
    -7 -3 -5
    7 -3 5
    7 -3 5
    7 -3 5
    7 -3 5
    -7 -3 -5
    -7 -3 -5
    -7 3 -5
    -7 3 -5
    7 3 5
    7 3 5
    -7 3 -5
    -7 3 -5
    7 3 5
    7 3 5
    -7 3 -5
    -7 3 -5
    7 3 5
    -7 3 -5
    -7 3 -5
    -7 3 -5
    7 3 5
    7 3 5
    -8 -3 -5
    -8 -3 -5
    8 -3 5
    8 -3 5
    -8 -3 -5
    8 -3 5
    8 -3 5
    8 -3 5
    8 -3 5
    -8 -3 -5
    8 -3 5
    8 -3 5
    -8 -3 -5
    8 -3 5
    -8 -3 -5
    8 -3 5
    -8 -3 -5
    8 3 5
    -8 3 -5
    8 3 5
    8 3 5
    -8 3 -5
    8 3 5
    -8 3 -5
    -8 3 -5
    -8 3 -5
    -8 3 -5
    8 3 5
    8 3 5
    -8 3 -5
    -8 3 -5
    -8 3 -5
    8 3 5
    8 3 5
    -9 -3 -5
    -9 -3 -5
    9 -3 5
    -9 -3 -5
    9 -3 5
    9 -3 5
    9 -3 5
    -9 -3 -5
    -9 -3 -5
    -9 -3 -5
    -9 -3 -5
    9 -3 5
    9 -3 5
    9 -3 5
    9 -3 5
    9 3 5
    9 3 5
    -9 3 -5
    9 3 5
    9 3 5
    9 3 5
    -9 3 -5
    -9 3 -5
    -9 3 -5
    -9 3 -5
    -9 3 -5
    -9 3 -5
    9 3 5
    9 3 5
    -9 3 -5
    -10 -3 -5
    -10 -3 -5
    -10 -3 -5
    -10 -3 -5
    -10 -3 -5
    10 -3 5
    10 -3 5
    10 -3 5
    -10 -3 -5
    -10 -3 -5
    10 -3 5
    10 -3 5
    -10 3 -5
    10 3 5
    -10 3 -5
    -10 3 -5
    -10 3 -5
    10 3 5
    10 3 5
    10 3 5
    10 3 5
    -10 3 -5
    10 3 5
    -10 3 -5
    10 3 5
    -10 3 -5
    11 -3 5
    -11 -3 -5
    11 -3 5
    11 -3 5
    -11 -3 -5
    11 -3 5
    -11 -3 -5
    -11 -3 -5
    -11 -3 -5
    -11 -3 -5
    11 -3 5
    -11 -3 -5
    -11 3 -5
    11 3 5
    11 3 5
    -11 3 -5
    11 3 5
    -11 3 -5
    -11 3 -5
    11 3 5
    11 3 5
    11 3 5
    11 3 5
    -11 3 -5
    12 -3 5
    -12 -3 -5
    -12 -3 -5
    12 -3 5
    -12 -3 -5
    12 -3 5
    12 -3 5
    -12 -3 -5
    -12 -3 -5
    -12 -3 -5
    12 -3 5
    -12 3 -5
    12 3 5
    12 3 5
    -12 3 -5
    12 3 5
    -12 3 -5
    12 3 5
    12 3 5
    -12 3 -5
    12 3 5
    11 -4 -5
    -11 -4 5
    -11 -4 5
    11 -4 -5
    -11 -4 5
    11 -4 -5
    -11 -4 5
    -11 -4 5
    11 -4 -5
    -11 -4 5
    -11 -4 5
    -11 -4 5
    11 4 -5
    11 4 -5
    -11 4 5
    11 4 -5
    11 4 -5
    -11 4 5
    11 4 -5
    11 4 -5
    11 4 -5
    -10 -4 5
    -10 -4 5
    10 -4 -5
    -10 -4 5
    10 -4 -5
    -10 -4 5
    -10 -4 5
    -10 -4 5
    -10 -4 5
    -10 -4 5
    10 -4 -5
    10 -4 -5
    -10 -4 5
    10 4 -5
    -10 4 5
    10 4 -5
    10 4 -5
    -10 4 5
    10 4 -5
    10 4 -5
    10 4 -5
    -10 4 5
    9 -4 -5
    -9 -4 5
    -9 -4 5
    9 -4 -5
    9 -4 -5
    -9 -4 5
    -9 -4 5
    -9 -4 5
    -9 -4 5
    9 -4 -5
    9 -4 -5
    -9 -4 5
    -9 -4 5
    9 4 -5
    9 4 -5
    -9 4 5
    9 4 -5
    9 4 -5
    -9 4 5
    -9 4 5
    9 4 -5
    9 4 -5
    -8 -4 5
    -8 -4 5
    -8 -4 5
    -8 -4 5
    8 -4 -5
    8 -4 -5
    8 -4 -5
    -8 -4 5
    -8 -4 5
    8 -4 -5
    -8 -4 5
    -8 -4 5
    8 -4 -5
    8 4 -5
    -8 4 5
    8 4 -5
    8 4 -5
    -8 4 5
    -8 4 5
    8 4 -5
    8 4 -5
    -8 4 5
    8 4 -5
    -8 4 5
    7 -4 -5
    -7 -4 5
    -7 -4 5
    -7 -4 5
    -7 -4 5
    -7 -4 5
    7 -4 -5
    7 -4 -5
    7 -4 -5
    7 -4 -5
    -7 -4 5
    7 -4 -5
    -7 -4 5
    -7 -4 5
    -7 4 5
    -7 4 5
    7 4 -5
    7 4 -5
    -7 4 5
    7 4 -5
    -7 4 5
    -7 4 5
    -7 4 5
    -7 4 5
    -7 4 5
    7 4 -5
    7 4 -5
    7 4 -5
    -6 -4 5
    -6 -4 5
    -6 -4 5
    6 -4 -5
    -6 -4 5
    -6 -4 5
    6 -4 -5
    6 -4 -5
    -6 -4 5
    6 -4 -5
    6 -4 -5
    6 -4 -5
    6 -4 -5
    -6 -4 5
    6 4 -5
    -6 4 5
    6 4 -5
    6 4 -5
    -6 4 5
    -6 4 5
    -6 4 5
    6 4 -5
    6 4 -5
    -6 4 5
    -6 4 5
    6 4 -5
    -6 4 5
    5 -4 -5
    -5 -4 5
    5 -4 -5
    5 -4 -5
    5 -4 -5
    -5 -4 5
    5 -4 -5
    5 -4 -5
    5 -4 -5
    -5 -4 5
    -5 -4 5
    -5 -4 5
    5 -4 -5
    -5 -4 5
    -5 -4 5
    -5 -4 5
    -5 -4 5
    -5 -4 5
    5 -4 -5
    5 -4 -5
    -5 -4 5
    5 4 -5
    -5 4 5
    -5 4 5
    5 4 -5
    5 4 -5
    5 4 -5
    -5 4 5
    5 4 -5
    -5 4 5
    5 4 -5
    5 4 -5
    5 4 -5
    -5 4 5
    4 -4 -5
    4 -4 -5
    -4 -4 5
    -4 -4 5
    -4 -4 5
    4 -4 -5
    -4 -4 5
    4 -4 -5
    -4 -4 5
    -4 -4 5
    -4 -4 5
    4 -4 -5
    4 -4 -5
    4 -4 -5
    -4 -4 5
    4 -4 -5
    -4 -4 5
    4 -4 -5
    -4 -4 5
    -4 -4 5
    4 -4 -5
    4 -4 -5
    -4 4 5
    -4 4 5
    -4 4 5
    4 4 -5
    4 4 -5
    4 4 -5
    4 4 -5
    -4 4 5
    -4 4 5
    4 4 -5
    4 4 -5
    4 4 -5
    -3 -4 5
    -3 -4 5
    3 -4 -5
    -3 -4 5
    -3 -4 5
    3 -4 -5
    3 -4 -5
    -3 -4 5
    3 -4 -5
    3 -4 -5
    -3 -4 5
    -3 -4 5
    3 -4 -5
    3 -4 -5
    3 -4 -5
    -3 -4 5
    3 -4 -5
    -3 -4 5
    3 -4 -5
    -3 -4 5
    -3 -4 5
    -3 -4 5
    -3 4 5
    -3 4 5
    -3 4 5
    3 4 -5
    3 4 -5
    -3 4 5
    -3 4 5
    3 4 -5
    3 4 -5
    3 4 -5
    3 4 -5
    3 4 -5
    3 4 -5
    3 4 -5
    -2 -4 5
    -2 -4 5
    -2 -4 5
    2 -4 -5
    -2 -4 5
    2 -4 -5
    -2 -4 5
    -2 -4 5
    -2 -4 5
    2 -4 -5
    -2 -4 5
    -2 -4 5
    -2 -4 5
    2 -4 -5
    2 -4 -5
    2 -4 -5
    2 -4 -5
    2 -4 -5
    2 4 -5
    2 4 -5
    -2 4 5
    2 4 -5
    2 4 -5
    -2 4 5
    2 4 -5
    2 4 -5
    -2 4 5
    -2 4 5
    2 4 -5
    2 4 -5
    -2 4 5
    -2 4 5
    2 4 -5
    -1 -4 5
    -1 -4 5
    1 -4 -5
    1 -4 -5
    -1 -4 5
    1 -4 -5
    -1 -4 5
    -1 -4 5
    1 -4 -5
    -1 -4 5
    1 -4 -5
    1 -4 -5
    -1 -4 5
    1 -4 -5
    -1 -4 5
    -1 -4 5
    -1 -4 5
    1 -4 -5
    1 -4 -5
    1 4 -5
    1 4 -5
    -1 4 5
    1 4 -5
    -1 4 5
    -1 4 5
    -1 4 5
    1 4 -5
    -1 4 5
    -1 4 5
    1 4 -5
    1 4 -5
    1 4 -5
    1 4 -5
    1 4 -5
    -1 4 5
    0 -4 5
    0 -4 5
    0 -4 5
    0 -4 5
    0 -4 5
    0 -4 5
    0 -4 -5
    0 -4 5
    0 -4 -5
    0 -4 -5
    0 -4 -5
    0 -4 5
    0 -4 -5
    0 -4 -5
    0 -4 -5
    0 -4 -5
    0 -4 -5
    0 -4 5
    0 -4 -5
    0 4 -5
    0 4 5
    0 4 -5
    0 4 5
    0 4 5
    0 4 -5
    0 4 -5
    0 4 5
    0 4 -5
    0 4 5
    0 4 -5
    0 4 5
    0 4 -5
    0 4 -5
    0 4 -5
    0 4 5
    1 -4 5
    1 -4 5
    1 -4 5
    1 -4 5
    -1 -4 -5
    -1 -4 -5
    -1 -4 -5
    -1 -4 -5
    1 -4 5
    -1 -4 -5
    1 -4 5
    -1 -4 -5
    -1 -4 -5
    1 -4 5
    -1 -4 -5
    -1 -4 -5
    1 4 5
    1 4 5
    -1 4 -5
    1 4 5
    -1 4 -5
    1 4 5
    -1 4 -5
    1 4 5
    1 4 5
    1 4 5
    -1 4 -5
    -1 4 -5
    1 4 5
    1 4 5
    -1 4 -5
    -1 4 -5
    -1 4 -5
    -1 4 -5
    -1 4 -5
    2 -4 5
    -2 -4 -5
    -2 -4 -5
    -2 -4 -5
    -2 -4 -5
    2 -4 5
    2 -4 5
    -2 -4 -5
    -2 -4 -5
    -2 -4 -5
    -2 -4 -5
    2 -4 5
    2 -4 5
    2 -4 5
    2 -4 5
    -2 -4 -5
    2 -4 5
    -2 4 -5
    -2 4 -5
    2 4 5
    -2 4 -5
    2 4 5
    -2 4 -5
    -2 4 -5
    2 4 5
    2 4 5
    -2 4 -5
    -2 4 -5
    -2 4 -5
    2 4 5
    -2 4 -5
    2 4 5
    2 4 5
    2 4 5
    -3 -4 -5
    3 -4 5
    3 -4 5
    3 -4 5
    -3 -4 -5
    3 -4 5
    -3 -4 -5
    -3 -4 -5
    3 -4 5
    -3 -4 -5
    3 -4 5
    3 -4 5
    3 -4 5
    -3 -4 -5
    3 -4 5
    -3 -4 -5
    -3 -4 -5
    -3 4 -5
    3 4 5
    3 4 5
    3 4 5
    -3 4 -5
    -3 4 -5
    3 4 5
    -3 4 -5
    3 4 5
    3 4 5
    -3 4 -5
    3 4 5
    3 4 5
    -3 4 -5
    -3 4 -5
    -4 -4 -5
    -4 -4 -5
    4 -4 5
    -4 -4 -5
    4 -4 5
    4 -4 5
    -4 -4 -5
    4 -4 5
    4 -4 5
    4 -4 5
    4 -4 5
    4 -4 5
    -4 -4 -5
    -4 -4 -5
    -4 -4 -5
    4 -4 5
    -4 -4 -5
    -4 4 -5
    -4 4 -5
    -4 4 -5
    -4 4 -5
    -4 4 -5
    -4 4 -5
    4 4 5
    4 4 5
    4 4 5
    -4 4 -5
    4 4 5
    -4 4 -5
    4 4 5
    4 4 5
    -4 4 -5
    4 4 5
    4 4 5
    -5 -4 -5
    5 -4 5
    -5 -4 -5
    5 -4 5
    -5 -4 -5
    5 -4 5
    -5 -4 -5
    -5 -4 -5
    5 -4 5
    5 -4 5
    -5 -4 -5
    -5 -4 -5
    5 -4 5
    -5 -4 -5
    -5 -4 -5
    5 -4 5
    5 -4 5
    -5 -4 -5
    -5 4 -5
    -5 4 -5
    -5 4 -5
    -5 4 -5
    5 4 5
    -5 4 -5
    5 4 5
    -5 4 -5
    5 4 5
    -5 4 -5
    -5 4 -5
    5 4 5
    -5 4 -5
    6 -4 5
    -6 -4 -5
    -6 -4 -5
    -6 -4 -5
    6 -4 5
    6 -4 5
    -6 -4 -5
    -6 -4 -5
    6 -4 5
    6 -4 5
    -6 -4 -5
    -6 -4 -5
    6 -4 5
    6 -4 5
    -6 -4 -5
    -6 -4 -5
    6 -4 5
    -6 -4 -5
    6 -4 5
    6 4 5
    -6 4 -5
    6 4 5
    6 4 5
    6 4 5
    -6 4 -5
    -6 4 -5
    -6 4 -5
    -6 4 -5
    -6 4 -5
    6 4 5
    6 4 5
    6 4 5
    6 4 5
    -6 4 -5
    -7 -4 -5
    7 -4 5
    -7 -4 -5
    -7 -4 -5
    7 -4 5
    7 -4 5
    -7 -4 -5
    7 -4 5
    -7 -4 -5
    7 -4 5
    -7 -4 -5
    7 -4 5
    7 -4 5
    -7 -4 -5
    7 -4 5
    -7 -4 -5
    7 -4 5
    -7 4 -5
    7 4 5
    7 4 5
    7 4 5
    -7 4 -5
    -7 4 -5
    -7 4 -5
    -7 4 -5
    7 4 5
    7 4 5
    -7 4 -5
    -7 4 -5
    7 4 5
    -7 4 -5
    7 4 5
    -8 -4 -5
    8 -4 5
    8 -4 5
    -8 -4 -5
    8 -4 5
    -8 -4 -5
    8 -4 5
    -8 -4 -5
    8 -4 5
    -8 -4 -5
    -8 -4 -5
    8 -4 5
    -8 -4 -5
    -8 -4 -5
    8 -4 5
    -8 4 -5
    8 4 5
    -8 4 -5
    -8 4 -5
    8 4 5
    8 4 5
    -8 4 -5
    8 4 5
    -8 4 -5
    -8 4 -5
    8 4 5
    8 4 5
    8 4 5
    -8 4 -5
    -9 -4 -5
    -9 -4 -5
    9 -4 5
    9 -4 5
    -9 -4 -5
    -9 -4 -5
    9 -4 5
    9 -4 5
    -9 -4 -5
    -9 -4 -5
    -9 -4 -5
    -9 -4 -5
    9 -4 5
    -9 4 -5
    -9 4 -5
    9 4 5
    -9 4 -5
    -9 4 -5
    9 4 5
    -9 4 -5
    -9 4 -5
    9 4 5
    9 4 5
    9 4 5
    -9 4 -5
    9 4 5
    9 4 5
    -10 -4 -5
    10 -4 5
    -10 -4 -5
    -10 -4 -5
    -10 -4 -5
    10 -4 5
    -10 -4 -5
    10 -4 5
    -10 -4 -5
    10 -4 5
    -10 -4 -5
    -10 -4 -5
    -10 4 -5
    -10 4 -5
    -10 4 -5
    10 4 5
    10 4 5
    -10 4 -5
    10 4 5
    10 4 5
    -10 4 -5
    10 4 5
    10 4 5
    -8 -5 5
    -8 -5 5
    8 -5 -5
    8 -5 -5
    -8 -5 5
    8 -5 -5
    -8 -5 5
    8 -5 -5
    -8 -5 5
    8 -5 -5
    8 -5 -5
    -8 -5 5
    8 5 -5
    8 5 -5
    8 5 -5
    8 5 -5
    8 5 -5
    -8 5 5
    -8 5 5
    7 -5 -5
    -7 -5 5
    7 -5 -5
    -7 -5 5
    -7 -5 5
    -7 -5 5
    -7 -5 5
    7 -5 -5
    7 -5 -5
    -7 -5 5
    7 -5 -5
    7 -5 -5
    7 -5 -5
    -7 -5 5
    7 5 -5
    -7 5 5
    7 5 -5
    -7 5 5
    7 5 -5
    7 5 -5
    7 5 -5
    -7 5 5
    7 5 -5
    -7 5 5
    6 -5 -5
    -6 -5 5
    6 -5 -5
    6 -5 -5
    -6 -5 5
    -6 -5 5
    -6 -5 5
    -6 -5 5
    -6 -5 5
    -6 -5 5
    6 -5 -5
    6 -5 -5
    6 -5 -5
    -6 5 5
    -6 5 5
    -6 5 5
    6 5 -5
    6 5 -5
    6 5 -5
    -6 5 5
    6 5 -5
    6 5 -5
    6 5 -5
    -6 5 5
    5 -5 -5
    -5 -5 5
    5 -5 -5
    -5 -5 5
    5 -5 -5
    5 -5 -5
    5 -5 -5
    5 -5 -5
    -5 -5 5
    -5 -5 5
    -5 -5 5
    5 -5 -5
    5 5 -5
    -5 5 5
    5 5 -5
    5 5 -5
    -5 5 5
    5 5 -5
    5 5 -5
    -5 5 5
    5 5 -5
    -4 -5 5
    4 -5 -5
    -4 -5 5
    -4 -5 5
    -4 -5 5
    -4 -5 5
    -4 -5 5
    4 -5 -5
    4 -5 -5
    -4 -5 5
    -4 -5 5
    4 -5 -5
    4 -5 -5
    4 -5 -5
    4 -5 -5
    4 -5 -5
    4 -5 -5
    4 5 -5
    4 5 -5
    -4 5 5
    -4 5 5
    -4 5 5
    4 5 -5
    -4 5 5
    4 5 -5
    4 5 -5
    4 5 -5
    -3 -5 5
    -3 -5 5
    -3 -5 5
    -3 -5 5
    3 -5 -5
    3 -5 -5
    3 -5 -5
    3 -5 -5
    -3 -5 5
    3 -5 -5
    -3 -5 5
    3 -5 -5
    -3 -5 5
    3 -5 -5
    -3 -5 5
    -3 5 5
    -3 5 5
    -3 5 5
    3 5 -5
    3 5 -5
    3 5 -5
    3 5 -5
    -3 5 5
    -3 5 5
    3 5 -5
    3 5 -5
    2 -5 -5
    -2 -5 5
    2 -5 -5
    -2 -5 5
    2 -5 -5
    2 -5 -5
    -2 -5 5
    2 -5 -5
    -2 -5 5
    2 -5 -5
    2 -5 -5
    2 -5 -5
    -2 -5 5
    -2 -5 5
    2 -5 -5
    -2 -5 5
    -2 -5 5
    2 5 -5
    2 5 -5
    -2 5 5
    2 5 -5
    2 5 -5
    2 5 -5
    2 5 -5
    -2 5 5
    2 5 -5
    -2 5 5
    2 5 -5
    -2 5 5
    -2 5 5
    -1 -5 5
    -1 -5 5
    -1 -5 5
    1 -5 -5
    -1 -5 5
    1 -5 -5
    1 -5 -5
    1 -5 -5
    -1 -5 5
    -1 -5 5
    1 -5 -5
    1 -5 -5
    1 -5 -5
    1 -5 -5
    -1 -5 5
    -1 -5 5
    -1 5 5
    1 5 -5
    -1 5 5
    -1 5 5
    1 5 -5
    1 5 -5
    1 5 -5
    -1 5 5
    1 5 -5
    -1 5 5
    1 5 -5
    1 5 -5
    1 5 -5
    0 -5 5
    0 -5 5
    0 -5 5
    0 -5 -5
    0 -5 -5
    0 -5 5
    0 -5 5
    0 -5 -5
    0 -5 -5
    0 -5 -5
    0 -5 -5
    0 -5 5
    0 -5 5
    0 -5 -5
    0 -5 -5
    0 5 5
    0 5 -5
    0 5 -5
    0 5 -5
    0 5 5
    0 5 -5
    0 5 5
    0 5 5
    0 5 5
    0 5 5
    0 5 -5
    0 5 -5
    0 5 -5
    1 -5 5
    -1 -5 -5
    -1 -5 -5
    1 -5 5
    1 -5 5
    -1 -5 -5
    1 -5 5
    -1 -5 -5
    1 -5 5
    1 -5 5
    1 -5 5
    -1 -5 -5
    -1 -5 -5
    -1 -5 -5
    1 5 5
    1 5 5
    1 5 5
    -1 5 -5
    -1 5 -5
    -1 5 -5
    1 5 5
    1 5 5
    -1 5 -5
    -1 5 -5
    -1 5 -5
    1 5 5
    -1 5 -5
    1 5 5
    1 5 5
    -1 5 -5
    2 -5 5
    -2 -5 -5
    2 -5 5
    -2 -5 -5
    -2 -5 -5
    2 -5 5
    -2 -5 -5
    -2 -5 -5
    -2 -5 -5
    -2 -5 -5
    -2 -5 -5
    2 -5 5
    2 -5 5
    2 -5 5
    -2 5 -5
    -2 5 -5
    -2 5 -5
    2 5 5
    2 5 5
    2 5 5
    -2 5 -5
    2 5 5
    -2 5 -5
    -2 5 -5
    2 5 5
    -2 5 -5
    2 5 5
    2 5 5
    2 5 5
    -3 -5 -5
    3 -5 5
    -3 -5 -5
    3 -5 5
    -3 -5 -5
    3 -5 5
    -3 -5 -5
    3 -5 5
    -3 -5 -5
    3 -5 5
    -3 -5 -5
    3 -5 5
    3 -5 5
    -3 -5 -5
    -3 5 -5
    -3 5 -5
    -3 5 -5
    -3 5 -5
    3 5 5
    3 5 5
    3 5 5
    3 5 5
    -3 5 -5
    -3 5 -5
    3 5 5
    3 5 5
    -4 -5 -5
    -4 -5 -5
    -4 -5 -5
    4 -5 5
    -4 -5 -5
    4 -5 5
    4 -5 5
    4 -5 5
    -4 -5 -5
    -4 -5 -5
    4 -5 5
    4 -5 5
    -4 -5 -5
    4 5 5
    4 5 5
    -4 5 -5
    4 5 5
    -4 5 -5
    -4 5 -5
    4 5 5
    -4 5 -5
    -4 5 -5
    -4 5 -5
    -4 5 -5
    4 5 5
    -4 5 -5
    4 5 5
    -4 5 -5
    -5 -5 -5
    -5 -5 -5
    -5 -5 -5
    -5 -5 -5
    -5 -5 -5
    5 -5 5
    5 -5 5
    5 -5 5
    -5 -5 -5
    -5 -5 -5
    5 -5 5
    5 -5 5
    5 -5 5
    5 5 5
    -5 5 -5
    -5 5 -5
    5 5 5
    5 5 5
    5 5 5
    5 5 5
    -5 5 -5
    5 5 5
    -5 5 -5
    5 5 5
    -5 5 -5
    -5 5 -5
    -5 5 -5
    -5 5 -5
    6 -5 5
    -6 -5 -5
    6 -5 5
    6 -5 5
    -6 -5 -5
    -6 -5 -5
    6 -5 5
    6 -5 5
    -6 -5 -5
    6 -5 5
    6 -5 5
    -6 -5 -5
    -6 -5 -5
    -6 -5 -5
    6 5 5
    -6 5 -5
    -6 5 -5
    -6 5 -5
    -6 5 -5
    6 5 5
    -6 5 -5
    6 5 5
    6 5 5
    6 5 5
    -6 5 -5
    6 5 5
    6 5 5
    7 -5 5
    -7 -5 -5
    -7 -5 -5
    -7 -5 -5
    7 -5 5
    -7 -5 -5
    7 -5 5
    7 -5 5
    -7 -5 -5
    7 -5 5
    7 -5 5
    7 -5 5
    -7 -5 -5
    7 5 5
    -7 5 -5
    -7 5 -5
    -7 5 -5
    -7 5 -5
    7 5 5
    -7 5 -5
    7 5 5
    7 5 5
    -7 5 -5
    7 5 5
    -8 -5 -5
    -8 -5 -5
    -8 -5 -5
    -8 -5 -5
    8 -5 5
    8 -5 5
    8 -5 5
    -8 -5 -5
    -8 -5 -5
    8 -5 5
    8 -5 5
    8 5 5
    8 5 5
    -8 5 -5
    -8 5 -5
    8 5 5
    -8 5 -5
    8 5 5
    -8 5 -5
    8 5 5
    8 5 5
    8 5 5
    -2 -6 5
    2 -6 -5
    -2 -6 5
    2 -6 -5
    2 -6 -5
    2 -6 -5
    2 -6 -5
    -2 -6 5
    2 -6 -5
    -2 -6 5
    -2 -6 5
    -2 -6 5
    -2 6 5
    2 6 -5
    2 6 -5
    -2 6 5
    2 6 -5
    -2 6 5
    2 6 -5
    2 6 -5
    2 6 -5
    -2 6 5
    1 -6 -5
    -1 -6 5
    -1 -6 5
    -1 -6 5
    -1 -6 5
    1 -6 -5
    1 -6 -5
    1 -6 -5
    -1 -6 5
    1 -6 -5
    1 -6 -5
    1 -6 -5
    1 6 -5
    1 6 -5
    -1 6 5
    1 6 -5
    -1 6 5
    -1 6 5
    1 6 -5
    1 6 -5
    1 6 -5
    0 -6 -5
    0 -6 5
    0 -6 5
    0 -6 -5
    0 -6 -5
    0 -6 5
    0 -6 5
    0 -6 5
    0 -6 5
    0 -6 -5
    0 -6 -5
    0 -6 -5
    0 6 5
    0 6 -5
    0 6 5
    0 6 -5
    0 6 -5
    0 6 -5
    0 6 -5
    0 6 5
    -1 -6 -5
    -1 -6 -5
    1 -6 5
    1 -6 5
    1 -6 5
    1 -6 5
    -1 -6 -5
    -1 -6 -5
    1 -6 5
    -1 -6 -5
    1 -6 5
    1 6 5
    1 6 5
    -1 6 -5
    1 6 5
    1 6 5
    -1 6 -5
    1 6 5
    -1 6 -5
    -2 -6 -5
    -2 -6 -5
    2 -6 5
    2 -6 5
    -2 -6 -5
    -2 -6 -5
    2 -6 5
    2 -6 5
    2 -6 5
    2 -6 5
    2 6 5
    2 6 5
    2 6 5
    -2 6 -5
    -2 6 -5
    2 6 5
    2 6 5
    -2 6 -5
    -2 6 -5
    -15 0 6
    -15 0 6
    -15 0 6
    15 0 -6
    15 0 -6
    15 0 -6
    15 0 -6
    -15 0 6
    15 0 -6
    15 0 -6
    15 0 -6
    -15 0 6
    -14 0 6
    -14 0 6
    14 0 -6
    14 0 -6
    -14 0 6
    14 0 -6
    14 0 -6
    -14 0 6
    14 0 -6
    -14 0 6
    14 0 -6
    14 0 -6
    13 0 -6
    -13 0 6
    -13 0 6
    -13 0 6
    13 0 -6
    13 0 -6
    13 0 -6
    -13 0 6
    13 0 -6
    -13 0 6
    13 0 -6
    13 0 -6
    13 0 -6
    12 0 -6
    -12 0 6
    12 0 -6
    12 0 -6
    -12 0 6
    12 0 -6
    -12 0 6
    -12 0 6
    -12 0 6
    12 0 -6
    -12 0 6
    12 0 -6
    12 0 -6
    -12 0 6
    12 0 -6
    12 0 -6
    -12 0 6
    11 0 -6
    -11 0 6
    11 0 -6
    -11 0 6
    11 0 -6
    11 0 -6
    11 0 -6
    11 0 -6
    11 0 -6
    -11 0 6
    -11 0 6
    -11 0 6
    -11 0 6
    -11 0 6
    -10 0 6
    -10 0 6
    10 0 -6
    -10 0 6
    -10 0 6
    -10 0 6
    -10 0 6
    10 0 -6
    10 0 -6
    10 0 -6
    -10 0 6
    10 0 -6
    10 0 -6
    -10 0 6
    10 0 -6
    -10 0 6
    9 0 -6
    9 0 -6
    9 0 -6
    -9 0 6
    9 0 -6
    -9 0 6
    9 0 -6
    -9 0 6
    9 0 -6
    9 0 -6
    -9 0 6
    -9 0 6
    -9 0 6
    -9 0 6
    -9 0 6
    -9 0 6
    -9 0 6
    -9 0 6
    9 0 -6
    8 0 -6
    -8 0 6
    8 0 -6
    8 0 -6
    -8 0 6
    8 0 -6
    -8 0 6
    -8 0 6
    -8 0 6
    -8 0 6
    -8 0 6
    -8 0 6
    -8 0 6
    8 0 -6
    -7 0 6
    -7 0 6
    7 0 -6
    7 0 -6
    7 0 -6
    7 0 -6
    7 0 -6
    -7 0 6
    7 0 -6
    -7 0 6
    -7 0 6
    -7 0 6
    7 0 -6
    -7 0 6
    7 0 -6
    -7 0 6
    -7 0 6
    -7 0 6
    -7 0 6
    -7 0 6
    -6 0 6
    6 0 -6
    6 0 -6
    -6 0 6
    -6 0 6
    -6 0 6
    -6 0 6
    -6 0 6
    6 0 -6
    6 0 -6
    -6 0 6
    6 0 -6
    -6 0 6
    6 0 -6
    -6 0 6
    6 0 -6
    -6 0 6
    6 0 -6
    -6 0 6
    6 0 -6
    -6 0 6
    -6 0 6
    6 0 -6
    6 0 -6
    -6 0 6
    -5 0 6
    -5 0 6
    -5 0 6
    5 0 -6
    5 0 -6
    5 0 -6
    -5 0 6
    5 0 -6
    -4 0 6
    4 0 -6
    4 0 -6
    4 0 -6
    -4 0 6
    4 0 -6
    -3 0 6
    -3 0 6
    3 0 -6
    -3 0 6
    3 0 -6
    3 0 -6
    3 0 -6
    3 0 -6
    -3 0 6
    3 0 -6
    3 0 -6
    3 0 -6
    -3 0 6
    -3 0 6
    3 0 -6
    3 0 -6
    3 0 -6
    3 0 -6
    3 0 -6
    -3 0 6
    -3 0 6
    -3 0 6
    -3 0 6
    2 0 -6
    2 0 -6
    -2 0 6
    2 0 -6
    -2 0 6
    1 0 -6
    -1 0 6
    1 0 -6
    1 0 -6
    -1 0 6
    1 0 -6
    -1 0 6
    -1 0 6
    0 0 -6
    0 0 6
    0 0 6
    0 0 -6
    0 0 6
    0 0 6
    0 0 -6
    0 0 6
    0 0 -6
    0 0 -6
    0 0 6
    0 0 6
    0 0 6
    0 0 -6
    0 0 -6
    0 0 -6
    0 0 6
    1 0 6
    -1 0 -6
    -1 0 -6
    1 0 6
    1 0 6
    -1 0 -6
    2 0 6
    2 0 6
    2 0 6
    -2 0 -6
    2 0 6
    -2 0 -6
    -2 0 -6
    -2 0 -6
    -3 0 -6
    3 0 6
    3 0 6
    3 0 6
    3 0 6
    3 0 6
    3 0 6
    -3 0 -6
    -3 0 -6
    3 0 6
    -3 0 -6
    -3 0 -6
    3 0 6
    3 0 6
    3 0 6
    3 0 6
    -3 0 -6
    -3 0 -6
    -3 0 -6
    3 0 6
    -3 0 -6
    -4 0 -6
    4 0 6
    -4 0 -6
    4 0 6
    -4 0 -6
    4 0 6
    4 0 6
    4 0 6
    4 0 6
    4 0 6
    -4 0 -6
    4 0 6
    -4 0 -6
    4 0 6
    4 0 6
    -4 0 -6
    -4 0 -6
    -4 0 -6
    4 0 6
    4 0 6
    -5 0 -6
    -6 0 -6
    6 0 6
    6 0 6
    6 0 6
    6 0 6
    -6 0 -6
    6 0 6
    6 0 6
    -6 0 -6
    6 0 6
    -6 0 -6
    6 0 6
    6 0 6
    -6 0 -6
    6 0 6
    -6 0 -6
    -6 0 -6
    6 0 6
    6 0 6
    6 0 6
    -6 0 -6
    -6 0 -6
    -6 0 -6
    6 0 6
    -7 0 -6
    7 0 6
    7 0 6
    7 0 6
    -7 0 -6
    -7 0 -6
    7 0 6
    -7 0 -6
    -7 0 -6
    7 0 6
    -7 0 -6
    7 0 6
    7 0 6
    -7 0 -6
    -7 0 -6
    7 0 6
    7 0 6
    8 0 6
    8 0 6
    -8 0 -6
    8 0 6
    -8 0 -6
    -8 0 -6
    -8 0 -6
    -8 0 -6
    8 0 6
    8 0 6
    8 0 6
    8 0 6
    -8 0 -6
    -8 0 -6
    8 0 6
    8 0 6
    -9 0 -6
    9 0 6
    -9 0 -6
    9 0 6
    9 0 6
    9 0 6
    -9 0 -6
    9 0 6
    9 0 6
    -9 0 -6
    -9 0 -6
    9 0 6
    -9 0 -6
    9 0 6
    9 0 6
    -10 0 -6
    10 0 6
    10 0 6
    10 0 6
    -10 0 -6
    10 0 6
    10 0 6
    10 0 6
    10 0 6
    10 0 6
    10 0 6
    -10 0 -6
    10 0 6
    -10 0 -6
    -10 0 -6
    -10 0 -6
    -10 0 -6
    11 0 6
    -11 0 -6
    11 0 6
    -11 0 -6
    -11 0 -6
    11 0 6
    11 0 6
    -11 0 -6
    11 0 6
    11 0 6
    11 0 6
    -11 0 -6
    11 0 6
    -11 0 -6
    11 0 6
    11 0 6
    -12 0 -6
    -12 0 -6
    12 0 6
    12 0 6
    12 0 6
    12 0 6
    -12 0 -6
    -12 0 -6
    12 0 6
    -12 0 -6
    -12 0 -6
    12 0 6
    12 0 6
    12 0 6
    13 0 6
    -13 0 -6
    -13 0 -6
    13 0 6
    13 0 6
    -13 0 -6
    13 0 6
    13 0 6
    13 0 6
    -13 0 -6
    -13 0 -6
    -13 0 -6
    13 0 6
    13 0 6
    14 0 6
    -14 0 -6
    -14 0 -6
    -14 0 -6
    14 0 6
    14 0 6
    -14 0 -6
    -14 0 -6
    14 0 6
    14 0 6
    -14 0 -6
    14 0 6
    14 0 6
    -14 -1 6
    -14 -1 6
    -14 -1 6
    14 -1 -6
    -14 -1 6
    14 -1 -6
    -14 -1 6
    14 -1 -6
    14 -1 -6
    14 -1 -6
    -14 1 6
    14 1 -6
    -14 1 6
    14 1 -6
    -14 1 6
    -14 1 6
    14 1 -6
    -14 1 6
    14 1 -6
    14 1 -6
    14 1 -6
    14 1 -6
    13 -1 -6
    13 -1 -6
    13 -1 -6
    13 -1 -6
    -13 -1 6
    -13 -1 6
    13 -1 -6
    -13 -1 6
    -13 -1 6
    -13 -1 6
    13 -1 -6
    -13 -1 6
    13 -1 -6
    13 1 -6
    13 1 -6
    -13 1 6
    -13 1 6
    13 1 -6
    -13 1 6
    13 1 -6
    -13 1 6
    13 1 -6
    13 1 -6
    -13 1 6
    -12 -1 6
    -12 -1 6
    12 -1 -6
    -12 -1 6
    -12 -1 6
    12 -1 -6
    12 -1 -6
    -12 -1 6
    12 -1 -6
    12 -1 -6
    12 -1 -6
    12 -1 -6
    -12 -1 6
    -12 -1 6
    12 -1 -6
    12 1 -6
    12 1 -6
    -12 1 6
    -12 1 6
    12 1 -6
    -12 1 6
    -12 1 6
    12 1 -6
    12 1 -6
    12 1 -6
    -12 1 6
    -12 1 6
    12 1 -6
    -12 1 6
    11 -1 -6
    -11 -1 6
    -11 -1 6
    11 -1 -6
    11 -1 -6
    11 -1 -6
    11 -1 -6
    11 -1 -6
    -11 -1 6
    11 -1 -6
    -11 -1 6
    -11 -1 6
    -11 -1 6
    11 -1 -6
    -11 -1 6
    -11 1 6
    11 1 -6
    -11 1 6
    -11 1 6
    11 1 -6
    -11 1 6
    11 1 -6
    11 1 -6
    -11 1 6
    11 1 -6
    -11 1 6
    11 1 -6
    -11 1 6
    -11 1 6
    11 1 -6
    -10 -1 6
    -10 -1 6
    10 -1 -6
    10 -1 -6
    -10 -1 6
    -10 -1 6
    10 -1 -6
    10 -1 -6
    10 -1 -6
    -10 -1 6
    10 -1 -6
    10 -1 -6
    -10 -1 6
    -10 -1 6
    -10 -1 6
    10 -1 -6
    10 -1 -6
    10 1 -6
    -10 1 6
    -10 1 6
    -10 1 6
    10 1 -6
    10 1 -6
    10 1 -6
    10 1 -6
    10 1 -6
    -10 1 6
    -10 1 6
    -10 1 6
    10 1 -6
    10 1 -6
    9 -1 -6
    -9 -1 6
    9 -1 -6
    9 -1 -6
    -9 -1 6
    9 -1 -6
    9 -1 -6
    9 -1 -6
    -9 -1 6
    9 -1 -6
    9 -1 -6
    -9 -1 6
    9 -1 -6
    -9 -1 6
    -9 -1 6
    -9 -1 6
    9 -1 -6
    9 -1 -6
    -9 -1 6
    -9 -1 6
    -9 1 6
    -9 1 6
    -9 1 6
    -9 1 6
    9 1 -6
    9 1 -6
    9 1 -6
    -9 1 6
    -9 1 6
    9 1 -6
    -9 1 6
    9 1 -6
    9 1 -6
    -9 1 6
    9 1 -6
    9 1 -6
    -9 1 6
    8 -1 -6
    -8 -1 6
    -8 -1 6
    8 -1 -6
    8 -1 -6
    8 -1 -6
    -8 -1 6
    8 -1 -6
    -8 -1 6
    8 -1 -6
    -8 -1 6
    -8 -1 6
    8 -1 -6
    8 -1 -6
    8 -1 -6
    -8 -1 6
    8 -1 -6
    -8 -1 6
    8 -1 -6
    -8 -1 6
    8 1 -6
    8 1 -6
    -8 1 6
    8 1 -6
    -8 1 6
    -8 1 6
    8 1 -6
    -8 1 6
    -8 1 6
    -8 1 6
    -8 1 6
    8 1 -6
    -8 1 6
    -8 1 6
    8 1 -6
    8 1 -6
    -7 -1 6
    7 -1 -6
    7 -1 -6
    7 -1 -6
    7 -1 -6
    7 -1 -6
    -7 -1 6
    -7 -1 6
    -7 -1 6
    -7 -1 6
    7 -1 -6
    -7 -1 6
    -7 -1 6
    -7 -1 6
    -7 -1 6
    7 -1 -6
    7 -1 -6
    7 -1 -6
    7 -1 -6
    7 -1 -6
    -7 -1 6
    -7 -1 6
    -7 1 6
    -7 1 6
    -7 1 6
    7 1 -6
    -7 1 6
    -7 1 6
    7 1 -6
    7 1 -6
    7 1 -6
    7 1 -6
    -7 1 6
    7 1 -6
    7 1 -6
    -7 1 6
    7 1 -6
    7 1 -6
    -7 1 6
    -7 1 6
    -6 -1 6
    6 -1 -6
    -6 -1 6
    6 -1 -6
    6 -1 -6
    6 -1 -6
    6 -1 -6
    6 -1 -6
    -6 -1 6
    6 -1 -6
    -6 -1 6
    6 -1 -6
    -6 -1 6
    -6 -1 6
    -6 -1 6
    6 -1 -6
    -6 -1 6
    6 -1 -6
    -6 -1 6
    6 -1 -6
    6 -1 -6
    6 -1 -6
    -6 -1 6
    -6 -1 6
    6 -1 -6
    -6 -1 6
    -6 -1 6
    -6 1 6
    6 1 -6
    6 1 -6
    6 1 -6
    6 1 -6
    -6 1 6
    -6 1 6
    6 1 -6
    -6 1 6
    6 1 -6
    6 1 -6
    6 1 -6
    6 1 -6
    -6 1 6
    -6 1 6
    6 1 -6
    -6 1 6
    6 1 -6
    -6 1 6
    -6 1 6
    -6 1 6
    6 1 -6
    -6 1 6
    -6 1 6
    -6 1 6
    -5 -1 6
    -5 -1 6
    -5 -1 6
    5 -1 -6
    5 -1 -6
    5 -1 -6
    -5 -1 6
    5 -1 -6
    5 -1 -6
    5 -1 -6
    5 -1 -6
    -5 -1 6
    5 -1 -6
    -5 -1 6
    -5 -1 6
    5 -1 -6
    -5 -1 6
    -5 -1 6
    5 -1 -6
    -5 -1 6
    -5 -1 6
    5 -1 -6
    -5 -1 6
    -5 -1 6
    5 -1 -6
    5 -1 -6
    -5 -1 6
    -5 1 6
    5 1 -6
    -5 1 6
    -5 1 6
    -5 1 6
    5 1 -6
    5 1 -6
    5 1 -6
    5 1 -6
    -5 1 6
    5 1 -6
    -5 1 6
    5 1 -6
    5 1 -6
    5 1 -6
    -5 1 6
    -5 1 6
    -5 1 6
    -5 1 6
    -5 1 6
    -5 1 6
    5 1 -6
    -5 1 6
    5 1 -6
    -4 -1 6
    4 1 -6
    4 1 -6
    4 1 -6
    -4 1 6
    -3 -1 6
    -3 -1 6
    -3 -1 6
    -3 -1 6
    -3 -1 6
    -3 -1 6
    3 -1 -6
    -3 -1 6
    3 -1 -6
    -3 -1 6
    3 -1 -6
    3 -1 -6
    3 -1 -6
    -3 -1 6
    -3 -1 6
    3 -1 -6
    3 -1 -6
    3 -1 -6
    -3 -1 6
    3 -1 -6
    3 -1 -6
    -3 -1 6
    -3 -1 6
    -3 -1 6
    -3 -1 6
    -3 -1 6
    3 -1 -6
    -3 1 6
    -3 1 6
    3 1 -6
    3 1 -6
    3 1 -6
    3 1 -6
    -3 1 6
    -3 1 6
    3 1 -6
    3 1 -6
    -3 1 6
    -3 1 6
    3 1 -6
    -3 1 6
    3 1 -6
    -3 1 6
    -3 1 6
    -3 1 6
    -3 1 6
    -3 1 6
    -3 1 6
    3 1 -6
    2 -1 -6
    2 -1 -6
    -2 -1 6
    2 -1 -6
    -2 -1 6
    -2 -1 6
    -2 -1 6
    -2 -1 6
    2 -1 -6
    2 -1 -6
    -2 -1 6
    2 -1 -6
    2 -1 -6
    -2 -1 6
    -2 -1 6
    2 -1 -6
    -2 -1 6
    -2 -1 6
    -2 -1 6
    2 -1 -6
    -2 -1 6
    -2 -1 6
    -2 -1 6
    2 -1 -6
    2 -1 -6
    2 -1 -6
    -2 -1 6
    2 -1 -6
    -2 1 6
    -2 1 6
    2 1 -6
    2 1 -6
    -2 1 6
    -2 1 6
    2 1 -6
    2 1 -6
    2 1 -6
    2 1 -6
    2 1 -6
    2 1 -6
    -2 1 6
    2 1 -6
    -2 1 6
    -2 1 6
    -2 1 6
    -2 1 6
    2 1 -6
    2 1 -6
    -2 1 6
    -2 1 6
    2 1 -6
    -2 1 6
    -2 1 6
    1 -1 -6
    1 -1 -6
    -1 -1 6
    1 -1 -6
    -1 -1 6
    -1 -1 6
    1 -1 -6
    -1 -1 6
    1 1 -6
    -1 1 6
    -1 1 6
    -1 1 6
    1 1 -6
    -1 1 6
    0 -1 -6
    0 -1 -6
    0 -1 -6
    0 -1 6
    0 -1 6
    0 -1 6
    0 -1 -6
    0 -1 6
    0 1 -6
    0 1 6
    0 1 -6
    0 1 6
    0 1 -6
    0 1 6
    0 1 -6
    0 1 6
    1 -1 6
    -1 -1 -6
    1 -1 6
    1 -1 6
    -1 -1 -6
    1 -1 6
    1 -1 6
    1 -1 6
    -1 -1 -6
    -1 -1 -6
    1 -1 6
    -1 -1 -6
    1 -1 6
    1 -1 6
    1 -1 6
    1 -1 6
    -1 -1 -6
    -1 -1 -6
    1 -1 6
    -1 -1 -6
    1 -1 6
    -1 -1 -6
    -1 -1 -6
    -1 -1 -6
    -1 -1 -6
    -1 -1 -6
    1 -1 6
    -1 1 -6
    -1 1 -6
    -1 1 -6
    1 1 6
    -1 1 -6
    -1 1 -6
    1 1 6
    -1 1 -6
    1 1 6
    1 1 6
    1 1 6
    1 1 6
    1 1 6
    -1 1 -6
    1 1 6
    1 1 6
    -1 1 -6
    1 1 6
    -1 1 -6
    2 -1 6
    -2 -1 -6
    2 -1 6
    2 -1 6
    2 -1 6
    2 -1 6
    2 -1 6
    -2 -1 -6
    2 -1 6
    -2 -1 -6
    -2 -1 -6
    -2 -1 -6
    -2 -1 -6
    2 -1 6
    2 -1 6
    2 -1 6
    -2 -1 -6
    -2 -1 -6
    2 -1 6
    2 -1 6
    2 1 6
    2 1 6
    2 1 6
    2 1 6
    2 1 6
    -2 1 -6
    2 1 6
    -2 1 -6
    -2 1 -6
    2 1 6
    2 1 6
    2 1 6
    -2 1 -6
    2 1 6
    -2 1 -6
    -2 1 -6
    -3 1 -6
    -3 1 -6
    3 1 6
    -4 -1 -6
    4 -1 6
    4 -1 6
    4 -1 6
    4 -1 6
    -4 -1 -6
    4 -1 6
    4 -1 6
    -4 -1 -6
    -4 -1 -6
    4 -1 6
    -4 -1 -6
    4 -1 6
    -4 -1 -6
    -4 -1 -6
    4 -1 6
    4 -1 6
    -4 -1 -6
    4 -1 6
    -4 -1 -6
    -4 -1 -6
    4 -1 6
    4 -1 6
    4 1 6
    4 1 6
    -4 1 -6
    -4 1 -6
    4 1 6
    4 1 6
    -4 1 -6
    -4 1 -6
    4 1 6
    -4 1 -6
    -4 1 -6
    -4 1 -6
    -4 1 -6
    4 1 6
    -4 1 -6
    4 1 6
    -4 1 -6
    4 1 6
    -4 1 -6
    4 1 6
    4 1 6
    -4 1 -6
    4 1 6
    4 1 6
    5 -1 6
    -5 -1 -6
    -5 -1 -6
    -5 -1 -6
    -5 -1 -6
    5 -1 6
    5 -1 6
    -5 -1 -6
    5 -1 6
    -5 -1 -6
    5 -1 6
    5 -1 6
    -5 -1 -6
    5 -1 6
    5 -1 6
    5 -1 6
    -5 -1 -6
    -5 -1 -6
    -5 -1 -6
    -5 -1 -6
    5 -1 6
    5 -1 6
    -5 -1 -6
    5 -1 6
    5 -1 6
    5 1 6
    5 1 6
    -5 1 -6
    -5 1 -6
    5 1 6
    5 1 6
    -5 1 -6
    5 1 6
    -5 1 -6
    -5 1 -6
    5 1 6
    -5 1 -6
    5 1 6
    -5 1 -6
    5 1 6
    -5 1 -6
    5 1 6
    5 1 6
    5 1 6
    5 1 6
    -5 1 -6
    -5 1 -6
    -6 -1 -6
    -6 -1 -6
    6 -1 6
    -6 -1 -6
    6 -1 6
    6 -1 6
    -6 -1 -6
    6 -1 6
    -6 -1 -6
    6 -1 6
    6 -1 6
    -6 -1 -6
    6 -1 6
    -6 -1 -6
    -6 -1 -6
    6 -1 6
    -6 -1 -6
    6 -1 6
    6 -1 6
    6 -1 6
    6 -1 6
    6 1 6
    -6 1 -6
    -6 1 -6
    -6 1 -6
    -6 1 -6
    -6 1 -6
    -6 1 -6
    -6 1 -6
    6 1 6
    6 1 6
    6 1 6
    6 1 6
    -6 1 -6
    6 1 6
    6 1 6
    6 1 6
    6 1 6
    -6 1 -6
    6 1 6
    -6 1 -6
    6 1 6
    6 1 6
    7 -1 6
    7 -1 6
    -7 -1 -6
    -7 -1 -6
    -7 -1 -6
    7 -1 6
    7 -1 6
    -7 -1 -6
    7 -1 6
    -7 -1 -6
    -7 -1 -6
    -7 -1 -6
    7 -1 6
    7 -1 6
    -7 -1 -6
    7 -1 6
    7 -1 6
    7 -1 6
    -7 1 -6
    7 1 6
    7 1 6
    7 1 6
    -7 1 -6
    7 1 6
    7 1 6
    7 1 6
    7 1 6
    7 1 6
    -7 1 -6
    -7 1 -6
    -7 1 -6
    7 1 6
    7 1 6
    -7 1 -6
    7 1 6
    -7 1 -6
    -7 1 -6
    -7 1 -6
    8 -1 6
    -8 -1 -6
    8 -1 6
    8 -1 6
    8 -1 6
    -8 -1 -6
    8 -1 6
    -8 -1 -6
    -8 -1 -6
    -8 -1 -6
    8 -1 6
    -8 -1 -6
    -8 -1 -6
    8 -1 6
    8 -1 6
    8 -1 6
    8 1 6
    -8 1 -6
    8 1 6
    8 1 6
    -8 1 -6
    8 1 6
    -8 1 -6
    8 1 6
    8 1 6
    8 1 6
    8 1 6
    -8 1 -6
    -8 1 -6
    -8 1 -6
    -9 -1 -6
    9 -1 6
    9 -1 6
    9 -1 6
    9 -1 6
    -9 -1 -6
    -9 -1 -6
    -9 -1 -6
    9 -1 6
    9 -1 6
    -9 -1 -6
    9 -1 6
    -9 -1 -6
    -9 -1 -6
    9 -1 6
    9 -1 6
    -9 1 -6
    -9 1 -6
    9 1 6
    -9 1 -6
    9 1 6
    9 1 6
    -9 1 -6
    9 1 6
    9 1 6
    9 1 6
    9 1 6
    -9 1 -6
    -9 1 -6
    -9 1 -6
    9 1 6
    -9 1 -6
    -10 -1 -6
    10 -1 6
    10 -1 6
    10 -1 6
    -10 -1 -6
    10 -1 6
    -10 -1 -6
    -10 -1 -6
    -10 -1 -6
    10 -1 6
    10 -1 6
    -10 -1 -6
    10 -1 6
    -10 -1 -6
    10 1 6
    -10 1 -6
    10 1 6
    -10 1 -6
    -10 1 -6
    -10 1 -6
    10 1 6
    -10 1 -6
    10 1 6
    10 1 6
    10 1 6
    10 1 6
    10 1 6
    10 1 6
    -10 1 -6
    11 -1 6
    -11 -1 -6
    -11 -1 -6
    11 -1 6
    -11 -1 -6
    -11 -1 -6
    11 -1 6
    -11 -1 -6
    -11 -1 -6
    11 -1 6
    11 -1 6
    11 -1 6
    -11 -1 -6
    11 -1 6
    11 -1 6
    -11 1 -6
    11 1 6
    11 1 6
    -11 1 -6
    11 1 6
    -11 1 -6
    -11 1 -6
    -11 1 -6
    11 1 6
    11 1 6
    -11 1 -6
    11 1 6
    11 1 6
    11 1 6
    -11 1 -6
    -12 -1 -6
    12 -1 6
    -12 -1 -6
    -12 -1 -6
    12 -1 6
    12 -1 6
    12 -1 6
    -12 -1 -6
    12 -1 6
    -12 -1 -6
    -12 -1 -6
    12 -1 6
    12 -1 6
    12 1 6
    12 1 6
    12 1 6
    -12 1 -6
    12 1 6
    12 1 6
    -12 1 -6
    -12 1 -6
    12 1 6
    12 1 6
    -12 1 -6
    12 1 6
    -12 1 -6
    -12 1 -6
    -13 -1 -6
    -13 -1 -6
    -13 -1 -6
    13 -1 6
    13 -1 6
    -13 -1 -6
    13 -1 6
    13 -1 6
    13 -1 6
    -13 -1 -6
    -13 -1 -6
    13 -1 6
    13 1 6
    -13 1 -6
    13 1 6
    13 1 6
    13 1 6
    13 1 6
    -13 1 -6
    -13 1 -6
    13 1 6
    -13 1 -6
    13 1 6
    -13 1 -6
    -13 1 -6
    -14 -1 -6
    14 -1 6
    -14 -1 -6
    -14 -1 -6
    14 -1 6
    -14 -1 -6
    14 -1 6
    -14 -1 -6
    -14 -1 -6
    14 -1 6
    14 -1 6
    14 -1 6
    -14 1 -6
    14 1 6
    14 1 6
    -14 1 -6
    14 1 6
    -14 1 -6
    -14 1 -6
    14 1 6
    14 1 6
    14 1 6
    14 1 6
    -14 1 -6
    -14 1 -6
    14 -2 -6
    -14 -2 6
    -14 -2 6
    14 -2 -6
    14 -2 -6
    -14 -2 6
    14 -2 -6
    -14 -2 6
    -14 -2 6
    -14 -2 6
    -14 2 6
    -14 2 6
    14 2 -6
    14 2 -6
    -14 2 6
    -14 2 6
    14 2 -6
    14 2 -6
    -14 2 6
    13 -2 -6
    -13 -2 6
    13 -2 -6
    13 -2 -6
    13 -2 -6
    -13 -2 6
    -13 -2 6
    -13 -2 6
    -13 -2 6
    -13 -2 6
    13 -2 -6
    13 -2 -6
    -13 2 6
    -13 2 6
    13 2 -6
    13 2 -6
    13 2 -6
    13 2 -6
    13 2 -6
    13 2 -6
    13 2 -6
    -13 2 6
    -13 2 6
    -13 2 6
    12 -2 -6
    12 -2 -6
    12 -2 -6
    -12 -2 6
    -12 -2 6
    12 -2 -6
    12 -2 -6
    12 -2 -6
    -12 -2 6
    12 -2 -6
    -12 -2 6
    -12 -2 6
    -12 -2 6
    -12 -2 6
    -12 2 6
    12 2 -6
    12 2 -6
    -12 2 6
    12 2 -6
    -12 2 6
    12 2 -6
    12 2 -6
    12 2 -6
    12 2 -6
    12 2 -6
    -12 2 6
    -12 2 6
    -11 -2 6
    -11 -2 6
    -11 -2 6
    -11 -2 6
    11 -2 -6
    -11 -2 6
    11 -2 -6
    -11 -2 6
    11 -2 -6
    11 -2 -6
    11 -2 -6
    11 -2 -6
    -11 -2 6
    11 -2 -6
    11 -2 -6
    -11 2 6
    11 2 -6
    11 2 -6
    11 2 -6
    11 2 -6
    -11 2 6
    -11 2 6
    -11 2 6
    -11 2 6
    11 2 -6
    11 2 -6
    -11 2 6
    -11 2 6
    11 2 -6
    11 2 -6
    -11 2 6
    -10 -2 6
    -10 -2 6
    -10 -2 6
    -10 -2 6
    10 -2 -6
    -10 -2 6
    10 -2 -6
    10 -2 -6
    -10 -2 6
    -10 -2 6
    10 -2 -6
    10 -2 -6
    10 -2 -6
    10 -2 -6
    10 2 -6
    -10 2 6
    10 2 -6
    -10 2 6
    -10 2 6
    -10 2 6
    10 2 -6
    10 2 -6
    -10 2 6
    -10 2 6
    -10 2 6
    10 2 -6
    10 2 -6
    10 2 -6
    -10 2 6
    9 -2 -6
    -9 -2 6
    9 -2 -6
    -9 -2 6
    9 -2 -6
    -9 -2 6
    9 -2 -6
    9 -2 -6
    -9 -2 6
    9 -2 -6
    -9 -2 6
    9 -2 -6
    -9 -2 6
    9 -2 -6
    -9 -2 6
    -9 -2 6
    -9 2 6
    -9 2 6
    9 2 -6
    -9 2 6
    -9 2 6
    9 2 -6
    9 2 -6
    9 2 -6
    9 2 -6
    9 2 -6
    9 2 -6
    -9 2 6
    -9 2 6
    8 -2 -6
    8 -2 -6
    -8 -2 6
    8 -2 -6
    -8 -2 6
    -8 -2 6
    -8 -2 6
    -8 -2 6
    8 -2 -6
    8 -2 -6
    8 -2 -6
    -8 -2 6
    -8 -2 6
    8 -2 -6
    8 -2 -6
    -8 -2 6
    -8 2 6
    -8 2 6
    8 2 -6
    8 2 -6
    8 2 -6
    -8 2 6
    -8 2 6
    8 2 -6
    -8 2 6
    8 2 -6
    8 2 -6
    -8 2 6
    8 2 -6
    -8 2 6
    -8 2 6
    -8 2 6
    7 -2 -6
    7 -2 -6
    -7 -2 6
    7 -2 -6
    7 -2 -6
    -7 -2 6
    -7 -2 6
    7 -2 -6
    -7 -2 6
    -7 -2 6
    -7 -2 6
    -7 -2 6
    7 -2 -6
    7 -2 -6
    -7 -2 6
    7 -2 -6
    7 -2 -6
    7 -2 -6
    -7 2 6
    -7 2 6
    -7 2 6
    7 2 -6
    7 2 -6
    -7 2 6
    -7 2 6
    7 2 -6
    -7 2 6
    -7 2 6
    -7 2 6
    7 2 -6
    7 2 -6
    -7 2 6
    7 2 -6
    -6 -2 6
    6 -2 -6
    6 -2 -6
    6 -2 -6
    -6 -2 6
    6 -2 -6
    -6 -2 6
    6 -2 -6
    -6 -2 6
    -6 -2 6
    6 -2 -6
    -6 -2 6
    6 -2 -6
    6 -2 -6
    6 -2 -6
    -6 -2 6
    -6 -2 6
    -6 -2 6
    -6 2 6
    6 2 -6
    -6 2 6
    -6 2 6
    -6 2 6
    -6 2 6
    -6 2 6
    6 2 -6
    -6 2 6
    -6 2 6
    -6 2 6
    -6 2 6
    6 2 -6
    -6 2 6
    6 2 -6
    6 2 -6
    6 2 -6
    6 2 -6
    6 2 -6
    6 2 -6
    -6 2 6
    5 -2 -6
    -5 -2 6
    -5 -2 6
    -5 -2 6
    5 -2 -6
    -5 -2 6
    -5 -2 6
    -5 -2 6
    -5 -2 6
    5 -2 -6
    -5 -2 6
    -5 -2 6
    5 -2 -6
    5 -2 -6
    5 -2 -6
    5 -2 -6
    5 -2 -6
    -5 -2 6
    5 -2 -6
    -5 -2 6
    -5 -2 6
    5 2 -6
    5 2 -6
    5 2 -6
    -5 2 6
    -5 2 6
    -5 2 6
    -5 2 6
    -5 2 6
    -5 2 6
    -5 2 6
    5 2 -6
    -5 2 6
    5 2 -6
    -5 2 6
    -5 2 6
    5 2 -6
    5 2 -6
    5 2 -6
    5 2 -6
    -5 2 6
    5 2 -6
    4 -2 -6
    4 -2 -6
    4 -2 -6
    -4 -2 6
    -4 -2 6
    4 -2 -6
    -4 -2 6
    4 -2 -6
    -4 -2 6
    -4 -2 6
    -4 -2 6
    -4 -2 6
    4 -2 -6
    -4 -2 6
    4 -2 -6
    -4 -2 6
    -4 -2 6
    -4 -2 6
    -4 -2 6
    4 -2 -6
    -4 -2 6
    -4 -2 6
    4 -2 -6
    4 -2 -6
    -4 -2 6
    -4 2 6
    -4 2 6
    4 2 -6
    -4 2 6
    4 2 -6
    -4 2 6
    4 2 -6
    4 2 -6
    4 2 -6
    -4 2 6
    -4 2 6
    4 2 -6
    -4 2 6
    4 2 -6
    4 2 -6
    4 2 -6
    -4 2 6
    4 2 -6
    4 2 -6
    3 -2 -6
    -3 -2 6
    3 -2 -6
    -3 -2 6
    -3 -2 6
    3 -2 -6
    -3 -2 6
    -3 -2 6
    -3 -2 6
    -3 -2 6
    3 -2 -6
    -3 -2 6
    -3 -2 6
    3 -2 -6
    3 -2 -6
    -3 -2 6
    3 -2 -6
    3 -2 -6
    3 -2 -6
    -3 -2 6
    -3 -2 6
    -3 -2 6
    -3 -2 6
    -3 2 6
    -3 2 6
    3 2 -6
    3 2 -6
    3 2 -6
    -3 2 6
    3 2 -6
    3 2 -6
    3 2 -6
    3 2 -6
    3 2 -6
    -3 2 6
    3 2 -6
    3 2 -6
    -3 2 6
    -3 2 6
    3 2 -6
    3 2 -6
    -3 2 6
    -2 -2 6
    -2 -2 6
    -2 -2 6
    2 -2 -6
    2 -2 -6
    2 -2 -6
    2 -2 -6
    -2 -2 6
    -2 -2 6
    2 -2 -6
    -2 -2 6
    -2 -2 6
    2 -2 -6
    -2 -2 6
    2 -2 -6
    2 -2 -6
    2 -2 -6
    -2 -2 6
    -2 -2 6
    -2 -2 6
    -2 -2 6
    -2 -2 6
    2 -2 -6
    -2 -2 6
    -2 2 6
    -2 2 6
    -2 2 6
    2 2 -6
    2 2 -6
    -2 2 6
    -2 2 6
    -2 2 6
    2 2 -6
    2 2 -6
    2 2 -6
    2 2 -6
    2 2 -6
    2 2 -6
    -2 2 6
    2 2 -6
    2 2 -6
    1 -2 -6
    -1 -2 6
    -1 -2 6
    -1 -2 6
    -1 -2 6
    -1 -2 6
    -1 -2 6
    1 -2 -6
    1 -2 -6
    -1 -2 6
    1 -2 -6
    -1 -2 6
    -1 -2 6
    1 -2 -6
    -1 -2 6
    1 -2 -6
    -1 -2 6
    1 -2 -6
    -1 -2 6
    -1 -2 6
    -1 -2 6
    1 -2 -6
    -1 -2 6
    -1 2 6
    -1 2 6
    1 2 -6
    -1 2 6
    -1 2 6
    1 2 -6
    1 2 -6
    -1 2 6
    1 2 -6
    1 2 -6
    1 2 -6
    1 2 -6
    1 2 -6
    -1 2 6
    -1 2 6
    1 2 -6
    1 2 -6
    -1 2 6
    1 2 -6
    -1 2 6
    -1 2 6
    1 2 -6
    -1 2 6
    0 -2 -6
    0 -2 -6
    0 -2 -6
    0 -2 6
    0 -2 6
    0 -2 -6
    0 -2 -6
    0 -2 -6
    0 -2 -6
    0 -2 6
    0 -2 6
    0 -2 6
    0 -2 6
    0 -2 6
    0 -2 -6
    0 -2 6
    0 -2 6
    0 -2 -6
    0 -2 -6
    0 -2 6
    0 -2 6
    0 -2 6
    0 -2 -6
    0 -2 6
    0 -2 6
    0 -2 -6
    0 -2 -6
    0 2 6
    0 2 -6
    0 2 -6
    0 2 -6
    0 2 -6
    0 2 6
    0 2 6
    0 2 6
    0 2 -6
    0 2 -6
    0 2 -6
    0 2 6
    0 2 6
    0 2 6
    0 2 6
    0 2 -6
    0 2 6
    0 2 6
    0 2 6
    0 2 6
    0 2 -6
    0 2 -6
    0 2 -6
    0 2 6
    1 -2 6
    -1 -2 -6
    1 -2 6
    1 -2 6
    1 -2 6
    -1 -2 -6
    -1 -2 -6
    -1 -2 -6
    1 -2 6
    1 -2 6
    -1 -2 -6
    1 -2 6
    -1 -2 -6
    1 -2 6
    1 -2 6
    1 -2 6
    1 -2 6
    -1 -2 -6
    1 -2 6
    -1 -2 -6
    -1 -2 -6
    1 -2 6
    1 -2 6
    -1 -2 -6
    -1 -2 -6
    -1 -2 -6
    -1 -2 -6
    -1 2 -6
    -1 2 -6
    1 2 6
    -1 2 -6
    -1 2 -6
    1 2 6
    -1 2 -6
    -1 2 -6
    -1 2 -6
    1 2 6
    -1 2 -6
    1 2 6
    -1 2 -6
    1 2 6
    1 2 6
    1 2 6
    -1 2 -6
    1 2 6
    1 2 6
    1 2 6
    1 2 6
    -1 2 -6
    -1 2 -6
    1 2 6
    1 2 6
    -2 -2 -6
    -2 -2 -6
    2 -2 6
    2 -2 6
    2 -2 6
    2 -2 6
    -2 -2 -6
    2 -2 6
    -2 -2 -6
    -2 -2 -6
    2 -2 6
    -2 -2 -6
    2 -2 6
    2 -2 6
    -2 -2 -6
    2 -2 6
    -2 -2 -6
    2 -2 6
    -2 -2 -6
    2 -2 6
    2 -2 6
    -2 -2 -6
    2 -2 6
    2 -2 6
    2 -2 6
    -2 -2 -6
    -2 -2 -6
    2 -2 6
    2 2 6
    -2 2 -6
    2 2 6
    -2 2 -6
    -2 2 -6
    2 2 6
    -2 2 -6
    2 2 6
    -2 2 -6
    2 2 6
    -2 2 -6
    2 2 6
    2 2 6
    2 2 6
    -2 2 -6
    -2 2 -6
    2 2 6
    2 2 6
    -2 2 -6
    2 2 6
    -2 2 -6
    2 2 6
    -2 2 -6
    -2 2 -6
    -2 2 -6
    3 -2 6
    3 -2 6
    -3 -2 -6
    -3 -2 -6
    3 -2 6
    3 -2 6
    3 -2 6
    3 -2 6
    3 -2 6
    -3 -2 -6
    3 -2 6
    -3 -2 -6
    -3 -2 -6
    -3 -2 -6
    3 -2 6
    -3 -2 -6
    3 -2 6
    -3 -2 -6
    3 -2 6
    3 -2 6
    -3 -2 -6
    -3 -2 -6
    3 -2 6
    3 -2 6
    -3 -2 -6
    3 -2 6
    3 -2 6
    -3 -2 -6
    3 2 6
    3 2 6
    3 2 6
    3 2 6
    3 2 6
    -3 2 -6
    -3 2 -6
    -3 2 -6
    -3 2 -6
    -3 2 -6
    3 2 6
    3 2 6
    -3 2 -6
    3 2 6
    3 2 6
    3 2 6
    -3 2 -6
    -3 2 -6
    3 2 6
    3 2 6
    3 2 6
    -3 2 -6
    -3 2 -6
    -3 2 -6
    -4 -2 -6
    -4 -2 -6
    -4 -2 -6
    4 -2 6
    -4 -2 -6
    4 -2 6
    -4 -2 -6
    4 -2 6
    4 -2 6
    4 -2 6
    4 -2 6
    -4 -2 -6
    4 -2 6
    -4 -2 -6
    -4 -2 -6
    4 -2 6
    4 -2 6
    4 -2 6
    -4 -2 -6
    4 -2 6
    4 -2 6
    4 -2 6
    -4 -2 -6
    -4 -2 -6
    4 -2 6
    4 -2 6
    4 2 6
    -4 2 -6
    -4 2 -6
    4 2 6
    4 2 6
    -4 2 -6
    -4 2 -6
    -4 2 -6
    -4 2 -6
    4 2 6
    -4 2 -6
    4 2 6
    4 2 6
    4 2 6
    4 2 6
    -4 2 -6
    4 2 6
    -4 2 -6
    -4 2 -6
    4 2 6
    -4 2 -6
    -4 2 -6
    5 -2 6
    -5 -2 -6
    5 -2 6
    5 -2 6
    5 -2 6
    -5 -2 -6
    -5 -2 -6
    5 -2 6
    5 -2 6
    5 -2 6
    5 -2 6
    5 -2 6
    -5 -2 -6
    5 -2 6
    5 -2 6
    -5 -2 -6
    -5 -2 -6
    5 -2 6
    -5 -2 -6
    5 2 6
    5 2 6
    5 2 6
    -5 2 -6
    -5 2 -6
    -5 2 -6
    -5 2 -6
    -5 2 -6
    5 2 6
    -5 2 -6
    5 2 6
    -5 2 -6
    -5 2 -6
    5 2 6
    5 2 6
    5 2 6
    5 2 6
    5 2 6
    -5 2 -6
    -5 2 -6
    -5 2 -6
    -6 -2 -6
    6 -2 6
    6 -2 6
    -6 -2 -6
    -6 -2 -6
    6 -2 6
    -6 -2 -6
    6 -2 6
    -6 -2 -6
    6 -2 6
    6 -2 6
    6 -2 6
    6 -2 6
    6 -2 6
    6 -2 6
    6 -2 6
    6 -2 6
    -6 2 -6
    6 2 6
    -6 2 -6
    -6 2 -6
    6 2 6
    6 2 6
    6 2 6
    -6 2 -6
    -6 2 -6
    -6 2 -6
    6 2 6
    6 2 6
    -6 2 -6
    -6 2 -6
    6 2 6
    -6 2 -6
    6 2 6
    -6 2 -6
    6 2 6
    -6 2 -6
    7 -2 6
    7 -2 6
    7 -2 6
    7 -2 6
    7 -2 6
    7 -2 6
    -7 -2 -6
    -7 -2 -6
    -7 -2 -6
    -7 -2 -6
    7 -2 6
    7 -2 6
    -7 -2 -6
    7 -2 6
    7 -2 6
    -7 -2 -6
    7 -2 6
    7 -2 6
    7 2 6
    -7 2 -6
    -7 2 -6
    7 2 6
    7 2 6
    -7 2 -6
    7 2 6
    -7 2 -6
    7 2 6
    -7 2 -6
    7 2 6
    7 2 6
    -7 2 -6
    -7 2 -6
    7 2 6
    -7 2 -6
    -7 2 -6
    -8 -2 -6
    -8 -2 -6
    8 -2 6
    8 -2 6
    -8 -2 -6
    8 -2 6
    -8 -2 -6
    8 -2 6
    -8 -2 -6
    8 -2 6
    8 -2 6
    8 -2 6
    -8 -2 -6
    8 -2 6
    8 -2 6
    8 -2 6
    -8 2 -6
    8 2 6
    8 2 6
    -8 2 -6
    8 2 6
    -8 2 -6
    8 2 6
    8 2 6
    8 2 6
    8 2 6
    8 2 6
    -8 2 -6
    -8 2 -6
    -8 2 -6
    -8 2 -6
    -8 2 -6
    -8 2 -6
    9 -2 6
    -9 -2 -6
    -9 -2 -6
    -9 -2 -6
    9 -2 6
    9 -2 6
    9 -2 6
    -9 -2 -6
    9 -2 6
    9 -2 6
    9 -2 6
    -9 -2 -6
    -9 -2 -6
    9 -2 6
    9 -2 6
    9 2 6
    -9 2 -6
    -9 2 -6
    9 2 6
    -9 2 -6
    9 2 6
    -9 2 -6
    9 2 6
    -9 2 -6
    -9 2 -6
    -9 2 -6
    9 2 6
    9 2 6
    -9 2 -6
    9 2 6
    10 -2 6
    -10 -2 -6
    -10 -2 -6
    -10 -2 -6
    10 -2 6
    10 -2 6
    10 -2 6
    10 -2 6
    10 -2 6
    -10 -2 -6
    10 -2 6
    10 -2 6
    10 -2 6
    10 -2 6
    -10 -2 -6
    10 2 6
    10 2 6
    -10 2 -6
    -10 2 -6
    10 2 6
    -10 2 -6
    -10 2 -6
    10 2 6
    10 2 6
    -10 2 -6
    -10 2 -6
    -10 2 -6
    -10 2 -6
    11 -2 6
    -11 -2 -6
    -11 -2 -6
    -11 -2 -6
    11 -2 6
    11 -2 6
    -11 -2 -6
    11 -2 6
    -11 -2 -6
    11 -2 6
    11 -2 6
    -11 -2 -6
    11 -2 6
    -11 2 -6
    -11 2 -6
    11 2 6
    11 2 6
    11 2 6
    -11 2 -6
    11 2 6
    11 2 6
    -11 2 -6
    -11 2 -6
    11 2 6
    -11 2 -6
    -12 -2 -6
    -12 -2 -6
    12 -2 6
    12 -2 6
    12 -2 6
    -12 -2 -6
    -12 -2 -6
    12 -2 6
    -12 -2 -6
    12 -2 6
    12 -2 6
    -12 -2 -6
    12 -2 6
    12 2 6
    -12 2 -6
    12 2 6
    12 2 6
    -12 2 -6
    -12 2 -6
    12 2 6
    -12 2 -6
    -12 2 -6
    -12 2 -6
    12 2 6
    12 2 6
    12 2 6
    -13 -2 -6
    13 -2 6
    13 -2 6
    13 -2 6
    13 -2 6
    -13 -2 -6
    -13 -2 -6
    -13 -2 -6
    -13 -2 -6
    -13 -2 -6
    -13 -2 -6
    13 -2 6
    13 2 6
    -13 2 -6
    -13 2 -6
    13 2 6
    -13 2 -6
    13 2 6
    13 2 6
    13 2 6
    -13 2 -6
    13 2 6
    -13 -3 6
    -13 -3 6
    13 -3 -6
    -13 -3 6
    13 -3 -6
    13 -3 -6
    -13 -3 6
    13 -3 -6
    -13 -3 6
    13 -3 -6
    -13 -3 6
    -13 3 6
    13 3 -6
    13 3 -6
    -13 3 6
    13 3 -6
    -13 3 6
    13 3 -6
    13 3 -6
    -13 3 6
    13 3 -6
    -12 -3 6
    -12 -3 6
    -12 -3 6
    -12 -3 6
    12 -3 -6
    -12 -3 6
    12 -3 -6
    12 -3 -6
    -12 -3 6
    12 -3 -6
    -12 -3 6
    12 -3 -6
    12 -3 -6
    -12 -3 6
    12 3 -6
    12 3 -6
    -12 3 6
    12 3 -6
    12 3 -6
    -12 3 6
    12 3 -6
    -12 3 6
    12 3 -6
    -12 3 6
    12 3 -6
    -12 3 6
    -11 -3 6
    -11 -3 6
    11 -3 -6
    -11 -3 6
    11 -3 -6
    11 -3 -6
    -11 -3 6
    -11 -3 6
    11 -3 -6
    11 -3 -6
    -11 -3 6
    -11 -3 6
    11 -3 -6
    -11 -3 6
    -11 3 6
    -11 3 6
    11 3 -6
    -11 3 6
    11 3 -6
    11 3 -6
    11 3 -6
    -11 3 6
    -11 3 6
    -11 3 6
    11 3 -6
    11 3 -6
    11 3 -6
    10 -3 -6
    -10 -3 6
    10 -3 -6
    10 -3 -6
    -10 -3 6
    -10 -3 6
    -10 -3 6
    -10 -3 6
    10 -3 -6
    -10 -3 6
    10 -3 -6
    10 -3 -6
    -10 -3 6
    -10 -3 6
    -10 3 6
    -10 3 6
    -10 3 6
    10 3 -6
    10 3 -6
    10 3 -6
    -10 3 6
    -10 3 6
    10 3 -6
    10 3 -6
    10 3 -6
    -10 3 6
    -10 3 6
    -9 -3 6
    9 -3 -6
    9 -3 -6
    9 -3 -6
    -9 -3 6
    -9 -3 6
    -9 -3 6
    -9 -3 6
    -9 -3 6
    -9 -3 6
    -9 -3 6
    9 -3 -6
    9 3 -6
    9 3 -6
    -9 3 6
    -9 3 6
    -9 3 6
    -9 3 6
    -9 3 6
    9 3 -6
    9 3 -6
    9 3 -6
    9 3 -6
    -9 3 6
    -9 3 6
    9 3 -6
    -9 3 6
    8 -3 -6
    8 -3 -6
    -8 -3 6
    -8 -3 6
    -8 -3 6
    8 -3 -6
    -8 -3 6
    8 -3 -6
    -8 -3 6
    -8 -3 6
    -8 -3 6
    8 -3 -6
    -8 -3 6
    8 -3 -6
    -8 3 6
    -8 3 6
    -8 3 6
    -8 3 6
    -8 3 6
    8 3 -6
    -8 3 6
    8 3 -6
    8 3 -6
    8 3 -6
    8 3 -6
    -8 3 6
    8 3 -6
    -8 3 6
    -8 3 6
    -8 3 6
    -7 -3 6
    -7 -3 6
    7 -3 -6
    7 -3 -6
    -7 -3 6
    -7 -3 6
    7 -3 -6
    7 -3 -6
    7 -3 -6
    -7 -3 6
    7 -3 -6
    -7 -3 6
    -7 -3 6
    7 3 -6
    -7 3 6
    -7 3 6
    -7 3 6
    7 3 -6
    -7 3 6
    -7 3 6
    7 3 -6
    -7 3 6
    7 3 -6
    -7 3 6
    -7 3 6
    7 3 -6
    7 3 -6
    -7 3 6
    -6 -3 6
    6 -3 -6
    -6 -3 6
    6 -3 -6
    6 -3 -6
    6 -3 -6
    -6 -3 6
    -6 -3 6
    -6 -3 6
    6 -3 -6
    6 -3 -6
    -6 -3 6
    6 -3 -6
    -6 -3 6
    -6 -3 6
    6 -3 -6
    -6 -3 6
    6 3 -6
    -6 3 6
    6 3 -6
    6 3 -6
    6 3 -6
    6 3 -6
    -6 3 6
    -6 3 6
    -6 3 6
    6 3 -6
    -6 3 6
    -6 3 6
    -6 3 6
    6 3 -6
    6 3 -6
    5 -3 -6
    -5 -3 6
    -5 -3 6
    5 -3 -6
    5 -3 -6
    5 -3 -6
    -5 -3 6
    -5 -3 6
    5 -3 -6
    5 -3 -6
    5 -3 -6
    5 -3 -6
    -5 -3 6
    5 -3 -6
    -5 -3 6
    5 -3 -6
    -5 -3 6
    -5 -3 6
    -5 -3 6
    -5 -3 6
    -5 -3 6
    5 3 -6
    -5 3 6
    5 3 -6
    5 3 -6
    -5 3 6
    5 3 -6
    -5 3 6
    5 3 -6
    5 3 -6
    5 3 -6
    -5 3 6
    5 3 -6
    5 3 -6
    -5 3 6
    4 -3 -6
    -4 -3 6
    -4 -3 6
    -4 -3 6
    4 -3 -6
    4 -3 -6
    -4 -3 6
    4 -3 -6
    4 -3 -6
    -4 -3 6
    -4 -3 6
    4 -3 -6
    4 -3 -6
    4 -3 -6
    4 -3 -6
    -4 -3 6
    4 -3 -6
    4 -3 -6
    -4 -3 6
    -4 -3 6
    -4 -3 6
    4 -3 -6
    -4 3 6
    4 3 -6
    4 3 -6
    4 3 -6
    4 3 -6
    -4 3 6
    -4 3 6
    -4 3 6
    4 3 -6
    -4 3 6
    4 3 -6
    4 3 -6
    4 3 -6
    4 3 -6
    -3 -3 6
    3 -3 -6
    -3 -3 6
    -3 -3 6
    3 -3 -6
    -3 -3 6
    3 -3 -6
    -3 -3 6
    -3 -3 6
    3 -3 -6
    -3 -3 6
    -3 -3 6
    3 -3 -6
    -3 -3 6
    -3 -3 6
    3 -3 -6
    3 -3 -6
    3 -3 -6
    3 -3 -6
    -3 -3 6
    3 3 -6
    -3 3 6
    -3 3 6
    3 3 -6
    3 3 -6
    -3 3 6
    3 3 -6
    3 3 -6
    3 3 -6
    -3 3 6
    3 3 -6
    -3 3 6
    3 3 -6
    2 -3 -6
    2 -3 -6
    -2 -3 6
    -2 -3 6
    2 -3 -6
    -2 -3 6
    -2 -3 6
    2 -3 -6
    -2 -3 6
    2 -3 -6
    2 -3 -6
    -2 -3 6
    2 -3 -6
    -2 -3 6
    2 -3 -6
    2 -3 -6
    -2 -3 6
    -2 -3 6
    -2 -3 6
    2 -3 -6
    -2 -3 6
    2 -3 -6
    2 3 -6
    2 3 -6
    -2 3 6
    2 3 -6
    2 3 -6
    2 3 -6
    -2 3 6
    2 3 -6
    2 3 -6
    2 3 -6
    2 3 -6
    2 3 -6
    -2 3 6
    -1 -3 6
    -1 -3 6
    -1 -3 6
    1 -3 -6
    1 -3 -6
    -1 -3 6
    1 -3 -6
    1 -3 -6
    -1 -3 6
    1 -3 -6
    -1 -3 6
    -1 -3 6
    -1 -3 6
    1 -3 -6
    -1 -3 6
    -1 -3 6
    1 -3 -6
    -1 -3 6
    -1 -3 6
    -1 -3 6
    1 -3 -6
    1 -3 -6
    -1 3 6
    1 3 -6
    1 3 -6
    1 3 -6
    -1 3 6
    -1 3 6
    -1 3 6
    1 3 -6
    1 3 -6
    -1 3 6
    -1 3 6
    -1 3 6
    1 3 -6
    -1 3 6
    1 3 -6
    -1 3 6
    -1 3 6
    -1 3 6
    1 3 -6
    1 3 -6
    1 3 -6
    0 -3 6
    0 -3 6
    0 -3 6
    0 -3 -6
    0 -3 6
    0 -3 6
    0 -3 6
    0 -3 -6
    0 -3 6
    0 -3 -6
    0 -3 -6
    0 -3 -6
    0 -3 -6
    0 -3 -6
    0 -3 -6
    0 -3 -6
    0 -3 6
    0 -3 -6
    0 -3 6
    0 -3 -6
    0 -3 6
    0 -3 6
    0 3 -6
    0 3 6
    0 3 6
    0 3 -6
    0 3 6
    0 3 6
    0 3 -6
    0 3 -6
    0 3 -6
    0 3 -6
    0 3 -6
    0 3 -6
    0 3 -6
    0 3 6
    0 3 6
    0 3 6
    0 3 6
    0 3 6
    0 3 -6
    0 3 6
    0 3 6
    -1 -3 -6
    1 -3 6
    -1 -3 -6
    -1 -3 -6
    -1 -3 -6
    -1 -3 -6
    1 -3 6
    1 -3 6
    -1 -3 -6
    -1 -3 -6
    -1 -3 -6
    -1 -3 -6
    -1 -3 -6
    1 -3 6
    1 -3 6
    -1 -3 -6
    -1 -3 -6
    1 -3 6
    -1 -3 -6
    1 -3 6
    1 -3 6
    1 -3 6
    1 -3 6
    -1 -3 -6
    -1 3 -6
    1 3 6
    1 3 6
    1 3 6
    -1 3 -6
    -1 3 -6
    -1 3 -6
    1 3 6
    1 3 6
    1 3 6
    1 3 6
    1 3 6
    1 3 6
    -1 3 -6
    -1 3 -6
    -1 3 -6
    -1 3 -6
    -1 3 -6
    1 3 6
    2 -3 6
    -2 -3 -6
    2 -3 6
    -2 -3 -6
    2 -3 6
    -2 -3 -6
    -2 -3 -6
    2 -3 6
    2 -3 6
    2 -3 6
    -2 -3 -6
    2 -3 6
    -2 -3 -6
    -2 -3 -6
    -2 -3 -6
    2 -3 6
    -2 -3 -6
    2 -3 6
    -2 3 -6
    2 3 6
    -2 3 -6
    -2 3 -6
    -2 3 -6
    -2 3 -6
    2 3 6
    2 3 6
    2 3 6
    -2 3 -6
    2 3 6
    2 3 6
    2 3 6
    -2 3 -6
    2 3 6
    -2 3 -6
    -2 3 -6
    2 3 6
    2 3 6
    -3 -3 -6
    3 -3 6
    3 -3 6
    3 -3 6
    -3 -3 -6
    -3 -3 -6
    3 -3 6
    -3 -3 -6
    -3 -3 -6
    -3 -3 -6
    3 -3 6
    -3 -3 -6
    3 -3 6
    3 -3 6
    3 -3 6
    -3 -3 -6
    3 -3 6
    -3 -3 -6
    3 -3 6
    3 -3 6
    3 3 6
    3 3 6
    3 3 6
    3 3 6
    -3 3 -6
    -3 3 -6
    3 3 6
    -3 3 -6
    3 3 6
    -3 3 -6
    3 3 6
    3 3 6
    -3 3 -6
    -3 3 -6
    -3 3 -6
    -3 3 -6
    -3 3 -6
    -3 3 -6
    4 -3 6
    -4 -3 -6
    -4 -3 -6
    4 -3 6
    4 -3 6
    -4 -3 -6
    -4 -3 -6
    -4 -3 -6
    4 -3 6
    4 -3 6
    4 -3 6
    -4 -3 -6
    -4 -3 -6
    4 -3 6
    -4 -3 -6
    4 -3 6
    -4 -3 -6
    4 -3 6
    4 -3 6
    -4 3 -6
    4 3 6
    4 3 6
    -4 3 -6
    4 3 6
    4 3 6
    4 3 6
    -4 3 -6
    -4 3 -6
    4 3 6
    -4 3 -6
    -4 3 -6
    -4 3 -6
    4 3 6
    -4 3 -6
    -4 3 -6
    4 3 6
    4 3 6
    -4 3 -6
    -4 3 -6
    5 -3 6
    5 -3 6
    -5 -3 -6
    5 -3 6
    -5 -3 -6
    -5 -3 -6
    -5 -3 -6
    -5 -3 -6
    5 -3 6
    -5 -3 -6
    -5 -3 -6
    5 -3 6
    -5 -3 -6
    5 -3 6
    5 -3 6
    -5 -3 -6
    5 -3 6
    5 -3 6
    5 -3 6
    -5 3 -6
    -5 3 -6
    5 3 6
    -5 3 -6
    -5 3 -6
    -5 3 -6
    -5 3 -6
    -5 3 -6
    5 3 6
    5 3 6
    -5 3 -6
    5 3 6
    -5 3 -6
    5 3 6
    5 3 6
    5 3 6
    5 3 6
    -6 -3 -6
    -6 -3 -6
    6 -3 6
    6 -3 6
    6 -3 6
    6 -3 6
    -6 -3 -6
    6 -3 6
    6 -3 6
    -6 -3 -6
    -6 -3 -6
    -6 -3 -6
    6 -3 6
    6 -3 6
    -6 -3 -6
    6 -3 6
    -6 -3 -6
    6 -3 6
    6 3 6
    6 3 6
    -6 3 -6
    -6 3 -6
    -6 3 -6
    6 3 6
    -6 3 -6
    -6 3 -6
    -6 3 -6
    6 3 6
    -6 3 -6
    -6 3 -6
    6 3 6
    6 3 6
    6 3 6
    6 3 6
    -6 3 -6
    -7 -3 -6
    -7 -3 -6
    -7 -3 -6
    7 -3 6
    7 -3 6
    -7 -3 -6
    7 -3 6
    7 -3 6
    7 -3 6
    7 -3 6
    -7 -3 -6
    -7 -3 -6
    -7 -3 -6
    7 -3 6
    -7 -3 -6
    7 -3 6
    -7 3 -6
    -7 3 -6
    -7 3 -6
    7 3 6
    -7 3 -6
    -7 3 -6
    7 3 6
    7 3 6
    -7 3 -6
    7 3 6
    7 3 6
    -7 3 -6
    -7 3 -6
    8 -3 6
    8 -3 6
    8 -3 6
    8 -3 6
    8 -3 6
    8 -3 6
    8 -3 6
    8 -3 6
    -8 -3 -6
    -8 -3 -6
    -8 -3 -6
    8 -3 6
    8 -3 6
    -8 -3 -6
    -8 -3 -6
    8 3 6
    -8 3 -6
    -8 3 -6
    -8 3 -6
    -8 3 -6
    -8 3 -6
    8 3 6
    8 3 6
    -8 3 -6
    -8 3 -6
    8 3 6
    -8 3 -6
    8 3 6
    8 3 6
    8 3 6
    9 -3 6
    9 -3 6
    -9 -3 -6
    -9 -3 -6
    9 -3 6
    9 -3 6
    -9 -3 -6
    -9 -3 -6
    9 -3 6
    -9 -3 -6
    9 -3 6
    -9 -3 -6
    -9 -3 -6
    9 -3 6
    -9 3 -6
    9 3 6
    9 3 6
    -9 3 -6
    9 3 6
    9 3 6
    -9 3 -6
    9 3 6
    9 3 6
    -9 3 -6
    -9 3 -6
    -9 3 -6
    -9 3 -6
    -9 3 -6
    -9 3 -6
    -10 -3 -6
    10 -3 6
    10 -3 6
    -10 -3 -6
    10 -3 6
    10 -3 6
    -10 -3 -6
    10 -3 6
    -10 -3 -6
    -10 -3 -6
    -10 -3 -6
    10 3 6
    10 3 6
    -10 3 -6
    -10 3 -6
    -10 3 -6
    10 3 6
    10 3 6
    10 3 6
    10 3 6
    -10 3 -6
    -10 3 -6
    10 3 6
    -10 3 -6
    -10 3 -6
    11 -3 6
    -11 -3 -6
    11 -3 6
    11 -3 6
    -11 -3 -6
    -11 -3 -6
    -11 -3 -6
    11 -3 6
    11 -3 6
    -11 -3 -6
    -11 -3 -6
    -11 -3 -6
    -11 3 -6
    11 3 6
    11 3 6
    11 3 6
    11 3 6
    -11 3 -6
    11 3 6
    -11 3 -6
    11 3 6
    -11 3 -6
    11 3 6
    -11 3 -6
    -11 3 -6
    12 -3 6
    12 -3 6
    -12 -3 -6
    12 -3 6
    -12 -3 -6
    -12 -3 -6
    12 -3 6
    12 -3 6
    -12 -3 -6
    -12 -3 -6
    -12 3 -6
    12 3 6
    12 3 6
    12 3 6
    -12 3 -6
    12 3 6
    -12 3 -6
    12 3 6
    -12 3 -6
    -12 3 -6
    12 3 6
    11 -4 -6
    11 -4 -6
    -11 -4 6
    -11 -4 6
    -11 -4 6
    -11 -4 6
    -11 -4 6
    -11 -4 6
    11 -4 -6
    11 -4 -6
    -11 -4 6
    -11 -4 6
    11 -4 -6
    11 4 -6
    11 4 -6
    11 4 -6
    11 4 -6
    11 4 -6
    11 4 -6
    -11 4 6
    -11 4 6
    10 -4 -6
    -10 -4 6
    -10 -4 6
    -10 -4 6
    -10 -4 6
    10 -4 -6
    10 -4 -6
    -10 -4 6
    10 -4 -6
    10 -4 -6
    -10 -4 6
    -10 -4 6
    10 4 -6
    -10 4 6
    10 4 -6
    -10 4 6
    10 4 -6
    10 4 -6
    -10 4 6
    10 4 -6
    10 4 -6
    9 -4 -6
    -9 -4 6
    -9 -4 6
    9 -4 -6
    -9 -4 6
    -9 -4 6
    -9 -4 6
    -9 -4 6
    -9 -4 6
    9 -4 -6
    -9 -4 6
    -9 -4 6
    9 -4 -6
    9 -4 -6
    9 4 -6
    9 4 -6
    -9 4 6
    9 4 -6
    -9 4 6
    9 4 -6
    9 4 -6
    -9 4 6
    -9 4 6
    9 4 -6
    8 -4 -6
    -8 -4 6
    -8 -4 6
    -8 -4 6
    8 -4 -6
    8 -4 -6
    -8 -4 6
    8 -4 -6
    -8 -4 6
    8 -4 -6
    8 -4 -6
    -8 -4 6
    -8 -4 6
    -8 -4 6
    8 -4 -6
    8 4 -6
    -8 4 6
    -8 4 6
    -8 4 6
    -8 4 6
    -8 4 6
    -8 4 6
    8 4 -6
    8 4 -6
    8 4 -6
    8 4 -6
    8 4 -6
    7 -4 -6
    -7 -4 6
    7 -4 -6
    7 -4 -6
    -7 -4 6
    -7 -4 6
    -7 -4 6
    -7 -4 6
    -7 -4 6
    7 -4 -6
    7 -4 -6
    7 -4 -6
    -7 -4 6
    -7 4 6
    7 4 -6
    -7 4 6
    -7 4 6
    7 4 -6
    7 4 -6
    7 4 -6
    -7 4 6
    -7 4 6
    7 4 -6
    7 4 -6
    -7 4 6
    -7 4 6
    -6 -4 6
    6 -4 -6
    6 -4 -6
    6 -4 -6
    -6 -4 6
    6 -4 -6
    6 -4 -6
    -6 -4 6
    -6 -4 6
    6 -4 -6
    6 -4 -6
    -6 -4 6
    6 -4 -6
    -6 -4 6
    -6 -4 6
    -6 4 6
    6 4 -6
    -6 4 6
    6 4 -6
    6 4 -6
    6 4 -6
    -6 4 6
    -6 4 6
    6 4 -6
    -6 4 6
    6 4 -6
    6 4 -6
    -5 -4 6
    5 -4 -6
    5 -4 -6
    5 -4 -6
    5 -4 -6
    5 -4 -6
    -5 -4 6
    -5 -4 6
    -5 -4 6
    -5 -4 6
    -5 -4 6
    -5 -4 6
    -5 -4 6
    5 -4 -6
    5 -4 -6
    -5 -4 6
    -5 -4 6
    5 -4 -6
    -5 4 6
    -5 4 6
    5 4 -6
    -5 4 6
    5 4 -6
    5 4 -6
    5 4 -6
    5 4 -6
    -5 4 6
    5 4 -6
    -5 4 6
    5 4 -6
    4 -4 -6
    -4 -4 6
    4 -4 -6
    4 -4 -6
    -4 -4 6
    4 -4 -6
    4 -4 -6
    4 -4 -6
    -4 -4 6
    -4 -4 6
    4 -4 -6
    -4 -4 6
    -4 -4 6
    -4 -4 6
    4 -4 -6
    -4 -4 6
    -4 -4 6
    -4 -4 6
    4 -4 -6
    4 -4 -6
    4 -4 -6
    4 4 -6
    -4 4 6
    4 4 -6
    4 4 -6
    -4 4 6
    4 4 -6
    -4 4 6
    4 4 -6
    -4 4 6
    4 4 -6
    4 4 -6
    4 4 -6
    -4 4 6
    4 4 -6
    3 -4 -6
    -3 -4 6
    -3 -4 6
    -3 -4 6
    -3 -4 6
    -3 -4 6
    -3 -4 6
    3 -4 -6
    -3 -4 6
    -3 -4 6
    3 -4 -6
    3 -4 -6
    3 -4 -6
    -3 -4 6
    -3 -4 6
    3 -4 -6
    3 -4 -6
    -3 -4 6
    3 -4 -6
    3 -4 -6
    3 -4 -6
    -3 -4 6
    -3 4 6
    -3 4 6
    -3 4 6
    3 4 -6
    3 4 -6
    -3 4 6
    3 4 -6
    3 4 -6
    3 4 -6
    3 4 -6
    3 4 -6
    -3 4 6
    3 4 -6
    3 4 -6
    2 -4 -6
    2 -4 -6
    -2 -4 6
    2 -4 -6
    -2 -4 6
    -2 -4 6
    2 -4 -6
    2 -4 -6
    -2 -4 6
    -2 -4 6
    2 -4 -6
    -2 -4 6
    2 -4 -6
    -2 -4 6
    2 -4 -6
    -2 -4 6
    2 -4 -6
    -2 -4 6
    -2 -4 6
    2 4 -6
    2 4 -6
    -2 4 6
    2 4 -6
    -2 4 6
    2 4 -6
    2 4 -6
    -2 4 6
    -2 4 6
    -2 4 6
    -2 4 6
    2 4 -6
    2 4 -6
    -1 -4 6
    -1 -4 6
    -1 -4 6
    -1 -4 6
    -1 -4 6
    -1 -4 6
    1 -4 -6
    1 -4 -6
    -1 -4 6
    1 -4 -6
    1 -4 -6
    1 -4 -6
    -1 -4 6
    1 -4 -6
    -1 -4 6
    1 -4 -6
    1 -4 -6
    -1 -4 6
    1 4 -6
    1 4 -6
    1 4 -6
    -1 4 6
    1 4 -6
    1 4 -6
    1 4 -6
    -1 4 6
    1 4 -6
    -1 4 6
    1 4 -6
    1 4 -6
    -1 4 6
    -1 4 6
    -1 4 6
    1 4 -6
    0 -4 6
    0 -4 -6
    0 -4 -6
    0 -4 -6
    0 -4 -6
    0 -4 6
    0 -4 6
    0 -4 6
    0 -4 -6
    0 -4 6
    0 -4 6
    0 -4 6
    0 -4 6
    0 -4 -6
    0 -4 -6
    0 -4 -6
    0 -4 -6
    0 4 6
    0 4 -6
    0 4 6
    0 4 -6
    0 4 -6
    0 4 6
    0 4 6
    0 4 -6
    0 4 -6
    0 4 -6
    0 4 6
    0 4 -6
    0 4 6
    0 4 6
    0 4 6
    -1 -4 -6
    1 -4 6
    -1 -4 -6
    -1 -4 -6
    1 -4 6
    1 -4 6
    1 -4 6
    1 -4 6
    1 -4 6
    -1 -4 -6
    1 -4 6
    -1 -4 -6
    -1 -4 -6
    -1 -4 -6
    -1 -4 -6
    1 -4 6
    1 -4 6
    -1 -4 -6
    1 4 6
    -1 4 -6
    -1 4 -6
    1 4 6
    -1 4 -6
    -1 4 -6
    -1 4 -6
    -1 4 -6
    1 4 6
    1 4 6
    1 4 6
    1 4 6
    1 4 6
    1 4 6
    1 4 6
    -1 4 -6
    -1 4 -6
    -1 4 -6
    2 -4 6
    2 -4 6
    -2 -4 -6
    -2 -4 -6
    2 -4 6
    -2 -4 -6
    -2 -4 -6
    2 -4 6
    -2 -4 -6
    -2 -4 -6
    -2 -4 -6
    -2 -4 -6
    2 -4 6
    2 -4 6
    2 -4 6
    2 -4 6
    2 -4 6
    -2 -4 -6
    2 4 6
    -2 4 -6
    -2 4 -6
    -2 4 -6
    -2 4 -6
    2 4 6
    -2 4 -6
    -2 4 -6
    -2 4 -6
    2 4 6
    2 4 6
    -2 4 -6
    2 4 6
    -3 -4 -6
    -3 -4 -6
    -3 -4 -6
    3 -4 6
    3 -4 6
    -3 -4 -6
    3 -4 6
    -3 -4 -6
    3 -4 6
    3 -4 6
    3 -4 6
    3 -4 6
    3 -4 6
    -3 -4 -6
    3 -4 6
    -3 -4 -6
    3 -4 6
    -3 -4 -6
    3 4 6
    -3 4 -6
    -3 4 -6
    -3 4 -6
    3 4 6
    3 4 6
    3 4 6
    -3 4 -6
    3 4 6
    3 4 6
    3 4 6
    -3 4 -6
    3 4 6
    -3 4 -6
    -3 4 -6
    -3 4 -6
    -4 -4 -6
    4 -4 6
    4 -4 6
    -4 -4 -6
    4 -4 6
    -4 -4 -6
    4 -4 6
    -4 -4 -6
    -4 -4 -6
    -4 -4 -6
    -4 -4 -6
    4 -4 6
    4 -4 6
    4 -4 6
    4 4 6
    -4 4 -6
    -4 4 -6
    -4 4 -6
    -4 4 -6
    4 4 6
    4 4 6
    -4 4 -6
    4 4 6
    -4 4 -6
    4 4 6
    4 4 6
    -4 4 -6
    4 4 6
    -4 4 -6
    -4 4 -6
    4 4 6
    5 -4 6
    5 -4 6
    5 -4 6
    -5 -4 -6
    -5 -4 -6
    5 -4 6
    -5 -4 -6
    5 -4 6
    5 -4 6
    -5 -4 -6
    -5 -4 -6
    5 -4 6
    -5 -4 -6
    -5 -4 -6
    -5 -4 -6
    5 -4 6
    -5 -4 -6
    -5 -4 -6
    5 4 6
    -5 4 -6
    5 4 6
    -5 4 -6
    5 4 6
    -5 4 -6
    -5 4 -6
    5 4 6
    5 4 6
    -5 4 -6
    -5 4 -6
    5 4 6
    -5 4 -6
    5 4 6
    -5 4 -6
    5 4 6
    -6 -4 -6
    -6 -4 -6
    -6 -4 -6
    -6 -4 -6
    6 -4 6
    -6 -4 -6
    -6 -4 -6
    6 -4 6
    6 -4 6
    6 -4 6
    -6 -4 -6
    -6 -4 -6
    6 -4 6
    -6 -4 -6
    6 -4 6
    6 -4 6
    6 -4 6
    6 -4 6
    6 4 6
    6 4 6
    6 4 6
    -6 4 -6
    6 4 6
    6 4 6
    -6 4 -6
    6 4 6
    -6 4 -6
    -6 4 -6
    6 4 6
    -6 4 -6
    -6 4 -6
    -6 4 -6
    6 4 6
    -7 -4 -6
    7 -4 6
    -7 -4 -6
    7 -4 6
    7 -4 6
    7 -4 6
    7 -4 6
    -7 -4 -6
    -7 -4 -6
    -7 -4 -6
    -7 -4 -6
    7 -4 6
    -7 -4 -6
    7 -4 6
    -7 -4 -6
    7 -4 6
    -7 4 -6
    7 4 6
    -7 4 -6
    -7 4 -6
    7 4 6
    -7 4 -6
    7 4 6
    -7 4 -6
    7 4 6
    7 4 6
    7 4 6
    -7 4 -6
    7 4 6
    -7 4 -6
    -8 -4 -6
    -8 -4 -6
    -8 -4 -6
    -8 -4 -6
    8 -4 6
    -8 -4 -6
    -8 -4 -6
    -8 -4 -6
    -8 -4 -6
    8 -4 6
    8 -4 6
    8 -4 6
    8 -4 6
    8 -4 6
    8 -4 6
    8 4 6
    -8 4 -6
    -8 4 -6
    8 4 6
    8 4 6
    8 4 6
    8 4 6
    -8 4 -6
    -8 4 -6
    -8 4 -6
    8 4 6
    8 4 6
    -8 4 -6
    -8 4 -6
    9 -4 6
    -9 -4 -6
    9 -4 6
    -9 -4 -6
    -9 -4 -6
    -9 -4 -6
    -9 -4 -6
    9 -4 6
    -9 -4 -6
    9 -4 6
    9 -4 6
    -9 -4 -6
    9 4 6
    -9 4 -6
    9 4 6
    -9 4 -6
    -9 4 -6
    -9 4 -6
    9 4 6
    9 4 6
    -9 4 -6
    9 4 6
    9 4 6
    9 4 6
    -10 -4 -6
    -10 -4 -6
    10 -4 6
    10 -4 6
    -10 -4 -6
    10 -4 6
    -10 -4 -6
    -10 -4 -6
    10 -4 6
    10 -4 6
    -10 -4 -6
    10 4 6
    10 4 6
    -10 4 -6
    10 4 6
    10 4 6
    10 4 6
    10 4 6
    -10 4 -6
    -10 4 -6
    10 4 6
    -10 4 -6
    -10 4 -6
    -8 -5 6
    -8 -5 6
    8 -5 -6
    8 -5 -6
    -8 -5 6
    -8 -5 6
    8 -5 -6
    -8 -5 6
    -8 -5 6
    8 -5 -6
    8 -5 -6
    -8 -5 6
    8 -5 -6
    8 5 -6
    8 5 -6
    8 5 -6
    8 5 -6
    8 5 -6
    -8 5 6
    -8 5 6
    -7 -5 6
    7 -5 -6
    -7 -5 6
    -7 -5 6
    7 -5 -6
    7 -5 -6
    -7 -5 6
    7 -5 -6
    -7 -5 6
    7 -5 -6
    -7 -5 6
    -7 -5 6
    7 -5 -6
    7 -5 -6
    -7 5 6
    7 5 -6
    7 5 -6
    -7 5 6
    7 5 -6
    -7 5 6
    -7 5 6
    7 5 -6
    7 5 -6
    7 5 -6
    -6 -5 6
    -6 -5 6
    -6 -5 6
    6 -5 -6
    6 -5 -6
    -6 -5 6
    6 -5 -6
    -6 -5 6
    6 -5 -6
    -6 -5 6
    6 -5 -6
    -6 -5 6
    6 -5 -6
    -6 5 6
    6 5 -6
    6 5 -6
    -6 5 6
    -6 5 6
    6 5 -6
    -6 5 6
    6 5 -6
    6 5 -6
    6 5 -6
    -6 5 6
    -5 -5 6
    -5 -5 6
    5 -5 -6
    -5 -5 6
    5 -5 -6
    -5 -5 6
    5 -5 -6
    5 -5 -6
    5 -5 -6
    -5 -5 6
    -5 -5 6
    5 -5 -6
    -5 -5 6
    5 5 -6
    5 5 -6
    5 5 -6
    -5 5 6
    5 5 -6
    -5 5 6
    -5 5 6
    -5 5 6
    5 5 -6
    5 5 -6
    4 -5 -6
    4 -5 -6
    -4 -5 6
    -4 -5 6
    4 -5 -6
    4 -5 -6
    4 -5 -6
    -4 -5 6
    4 -5 -6
    -4 -5 6
    -4 -5 6
    -4 -5 6
    -4 -5 6
    4 -5 -6
    4 5 -6
    -4 5 6
    -4 5 6
    4 5 -6
    -4 5 6
    4 5 -6
    4 5 -6
    -4 5 6
    4 5 -6
    -4 5 6
    4 5 -6
    3 -5 -6
    3 -5 -6
    3 -5 -6
    -3 -5 6
    -3 -5 6
    -3 -5 6
    -3 -5 6
    -3 -5 6
    3 -5 -6
    3 -5 -6
    -3 -5 6
    -3 -5 6
    -3 -5 6
    3 -5 -6
    3 -5 -6
    3 -5 -6
    3 5 -6
    3 5 -6
    3 5 -6
    3 5 -6
    -3 5 6
    3 5 -6
    3 5 -6
    3 5 -6
    -3 5 6
    -3 5 6
    -3 5 6
    -3 5 6
    -2 -5 6
    2 -5 -6
    2 -5 -6
    2 -5 -6
    -2 -5 6
    2 -5 -6
    -2 -5 6
    -2 -5 6
    -2 -5 6
    2 -5 -6
    2 -5 -6
    -2 -5 6
    -2 -5 6
    2 -5 -6
    -2 -5 6
    2 -5 -6
    2 -5 -6
    2 5 -6
    2 5 -6
    2 5 -6
    -2 5 6
    2 5 -6
    2 5 -6
    -2 5 6
    2 5 -6
    2 5 -6
    -2 5 6
    -2 5 6
    -2 5 6
    2 5 -6
    -1 -5 6
    -1 -5 6
    -1 -5 6
    1 -5 -6
    1 -5 -6
    1 -5 -6
    -1 -5 6
    -1 -5 6
    -1 -5 6
    1 -5 -6
    1 -5 -6
    -1 -5 6
    1 -5 -6
    1 -5 -6
    1 -5 -6
    1 -5 -6
    -1 5 6
    1 5 -6
    1 5 -6
    1 5 -6
    1 5 -6
    -1 5 6
    -1 5 6
    1 5 -6
    -1 5 6
    1 5 -6
    1 5 -6
    0 -5 6
    0 -5 6
    0 -5 -6
    0 -5 -6
    0 -5 6
    0 -5 6
    0 -5 -6
    0 -5 6
    0 -5 -6
    0 -5 -6
    0 -5 -6
    0 -5 -6
    0 -5 -6
    0 5 6
    0 5 6
    0 5 6
    0 5 6
    0 5 -6
    0 5 6
    0 5 -6
    0 5 -6
    0 5 6
    0 5 -6
    0 5 -6
    0 5 -6
    0 5 6
    0 5 -6
    0 5 -6
    0 5 6
    1 -5 6
    -1 -5 -6
    -1 -5 -6
    1 -5 6
    1 -5 6
    -1 -5 -6
    1 -5 6
    1 -5 6
    -1 -5 -6
    1 -5 6
    1 -5 6
    -1 -5 -6
    -1 -5 -6
    -1 -5 -6
    -1 5 -6
    1 5 6
    1 5 6
    -1 5 -6
    -1 5 -6
    -1 5 -6
    -1 5 -6
    -1 5 -6
    1 5 6
    1 5 6
    1 5 6
    1 5 6
    1 5 6
    -1 5 -6
    1 5 6
    -1 5 -6
    -2 -5 -6
    -2 -5 -6
    -2 -5 -6
    2 -5 6
    -2 -5 -6
    -2 -5 -6
    -2 -5 -6
    2 -5 6
    2 -5 6
    2 -5 6
    -2 -5 -6
    2 5 6
    -2 5 -6
    -2 5 -6
    2 5 6
    -2 5 -6
    -2 5 -6
    2 5 6
    2 5 6
    2 5 6
    -2 5 -6
    -2 5 -6
    2 5 6
    -2 5 -6
    2 5 6
    -3 -5 -6
    -3 -5 -6
    -3 -5 -6
    3 -5 6
    -3 -5 -6
    3 -5 6
    -3 -5 -6
    3 -5 6
    3 -5 6
    -3 -5 -6
    3 -5 6
    3 -5 6
    -3 -5 -6
    -3 5 -6
    -3 5 -6
    3 5 6
    -3 5 -6
    3 5 6
    3 5 6
    3 5 6
    -3 5 -6
    3 5 6
    -3 5 -6
    3 5 6
    -3 5 -6
    3 5 6
    -3 5 -6
    -4 -5 -6
    4 -5 6
    -4 -5 -6
    4 -5 6
    -4 -5 -6
    4 -5 6
    4 -5 6
    -4 -5 -6
    -4 -5 -6
    -4 -5 -6
    -4 -5 -6
    4 -5 6
    4 -5 6
    4 5 6
    -4 5 -6
    -4 5 -6
    -4 5 -6
    4 5 6
    -4 5 -6
    -4 5 -6
    4 5 6
    -4 5 -6
    -4 5 -6
    4 5 6
    4 5 6
    4 5 6
    4 5 6
    -5 -5 -6
    5 -5 6
    -5 -5 -6
    5 -5 6
    -5 -5 -6
    -5 -5 -6
    -5 -5 -6
    -5 -5 -6
    5 -5 6
    5 -5 6
    -5 -5 -6
    5 -5 6
    5 -5 6
    -5 5 -6
    5 5 6
    5 5 6
    -5 5 -6
    5 5 6
    -5 5 -6
    5 5 6
    5 5 6
    -5 5 -6
    5 5 6
    5 5 6
    -5 5 -6
    -5 5 -6
    -5 5 -6
    6 -5 6
    6 -5 6
    -6 -5 -6
    -6 -5 -6
    6 -5 6
    6 -5 6
    -6 -5 -6
    6 -5 6
    -6 -5 -6
    -6 -5 -6
    6 -5 6
    -6 -5 -6
    6 -5 6
    6 5 6
    -6 5 -6
    -6 5 -6
    6 5 6
    -6 5 -6
    6 5 6
    6 5 6
    -6 5 -6
    -6 5 -6
    -6 5 -6
    -6 5 -6
    6 5 6
    6 5 6
    6 5 6
    -7 -5 -6
    -7 -5 -6
    7 -5 6
    -7 -5 -6
    7 -5 6
    -7 -5 -6
    7 -5 6
    7 -5 6
    -7 -5 -6
    7 -5 6
    -7 -5 -6
    7 -5 6
    -7 5 -6
    7 5 6
    -7 5 -6
    7 5 6
    7 5 6
    7 5 6
    -7 5 -6
    -7 5 -6
    7 5 6
    -7 5 -6
    7 5 6
    -7 5 -6
    -7 5 -6
    8 -5 6
    -8 -5 -6
    8 -5 6
    8 -5 6
    8 -5 6
    -8 -5 -6
    8 -5 6
    -8 -5 -6
    -8 -5 -6
    -8 -5 -6
    -8 -5 -6
    8 5 6
    -8 5 -6
    8 5 6
    -8 5 -6
    8 5 6
    -8 5 -6
    8 5 6
    8 5 6
    8 5 6
    -8 5 -6
    2 -6 -6
    -2 -6 6
    2 -6 -6
    -2 -6 6
    -2 -6 6
    -2 -6 6
    2 -6 -6
    -2 -6 6
    2 -6 -6
    2 -6 -6
    -2 -6 6
    2 -6 -6
    2 -6 -6
    2 6 -6
    -2 6 6
    2 6 -6
    -2 6 6
    -2 6 6
    -2 6 6
    2 6 -6
    2 6 -6
    -1 -6 6
    1 -6 -6
    -1 -6 6
    -1 -6 6
    -1 -6 6
    -1 -6 6
    1 -6 -6
    1 -6 -6
    1 -6 -6
    -1 -6 6
    1 -6 -6
    1 -6 -6
    1 6 -6
    1 6 -6
    1 6 -6
    1 6 -6
    -1 6 6
    -1 6 6
    -1 6 6
    -1 6 6
    1 6 -6
    1 6 -6
    0 -6 6
    0 -6 -6
    0 -6 6
    0 -6 -6
    0 -6 6
    0 -6 6
    0 -6 6
    0 -6 -6
    0 -6 -6
    0 -6 -6
    0 -6 6
    0 6 -6
    0 6 -6
    0 6 6
    0 6 -6
    0 6 -6
    0 6 6
    0 6 -6
    0 6 -6
    1 -6 6
    1 -6 6
    -1 -6 -6
    -1 -6 -6
    1 -6 6
    1 -6 6
    -1 -6 -6
    1 -6 6
    -1 -6 -6
    -1 -6 -6
    1 -6 6
    1 6 6
    -1 6 -6
    1 6 6
    -1 6 -6
    -1 6 -6
    1 6 6
    -1 6 -6
    1 6 6
    1 6 6
    15 0 -7
    15 0 -7
    -15 0 7
    15 0 -7
    15 0 -7
    15 0 -7
    -15 0 7
    -15 0 7
    15 0 -7
    -15 0 7
    -14 0 7
    14 0 -7
    -14 0 7
    -14 0 7
    14 0 -7
    14 0 -7
    14 0 -7
    14 0 -7
    -14 0 7
    -14 0 7
    14 0 -7
    14 0 -7
    13 0 -7
    13 0 -7
    13 0 -7
    -13 0 7
    13 0 -7
    -13 0 7
    13 0 -7
    13 0 -7
    -13 0 7
    13 0 -7
    13 0 -7
    -13 0 7
    13 0 -7
    -13 0 7
    -12 0 7
    12 0 -7
    12 0 -7
    -12 0 7
    -12 0 7
    12 0 -7
    12 0 -7
    -12 0 7
    -12 0 7
    -12 0 7
    12 0 -7
    12 0 -7
    12 0 -7
    12 0 -7
    12 0 -7
    -12 0 7
    11 0 -7
    -11 0 7
    11 0 -7
    11 0 -7
    -11 0 7
    -11 0 7
    11 0 -7
    -11 0 7
    11 0 -7
    -11 0 7
    11 0 -7
    -11 0 7
    -11 0 7
    11 0 -7
    -11 0 7
    11 0 -7
    10 0 -7
    10 0 -7
    -10 0 7
    -10 0 7
    10 0 -7
    -10 0 7
    10 0 -7
    -10 0 7
    -10 0 7
    10 0 -7
    10 0 -7
    10 0 -7
    -10 0 7
    10 0 -7
    -10 0 7
    -10 0 7
    9 0 -7
    9 0 -7
    -9 0 7
    -9 0 7
    -9 0 7
    9 0 -7
    -9 0 7
    -9 0 7
    -9 0 7
    9 0 -7
    -9 0 7
    -9 0 7
    9 0 -7
    -9 0 7
    9 0 -7
    9 0 -7
    9 0 -7
    -9 0 7
    -8 0 7
    -8 0 7
    -8 0 7
    -8 0 7
    -8 0 7
    8 0 -7
    8 0 -7
    8 0 -7
    -8 0 7
    -8 0 7
    -8 0 7
    -8 0 7
    8 0 -7
    -8 0 7
    8 0 -7
    8 0 -7
    -8 0 7
    8 0 -7
    8 0 -7
    8 0 -7
    8 0 -7
    -7 0 7
    -7 0 7
    7 0 -7
    7 0 -7
    7 0 -7
    -7 0 7
    7 0 -7
    -7 0 7
    -7 0 7
    -7 0 7
    7 0 -7
    -7 0 7
    7 0 -7
    -7 0 7
    7 0 -7
    -7 0 7
    -7 0 7
    -7 0 7
    -6 0 7
    6 0 -7
    -6 0 7
    -6 0 7
    6 0 -7
    -6 0 7
    -6 0 7
    -6 0 7
    -6 0 7
    6 0 -7
    6 0 -7
    6 0 -7
    -6 0 7
    -6 0 7
    6 0 -7
    -6 0 7
    6 0 -7
    6 0 -7
    6 0 -7
    -6 0 7
    -6 0 7
    -6 0 7
    -6 0 7
    6 0 -7
    6 0 -7
    6 0 -7
    -5 0 7
    -5 0 7
    -5 0 7
    -5 0 7
    5 0 -7
    5 0 -7
    5 0 -7
    -5 0 7
    -5 0 7
    5 0 -7
    5 0 -7
    -5 0 7
    5 0 -7
    5 0 -7
    -5 0 7
    -5 0 7
    5 0 -7
    5 0 -7
    -5 0 7
    -5 0 7
    5 0 -7
    -5 0 7
    5 0 -7
    5 0 -7
    5 0 -7
    4 0 -7
    4 0 -7
    -4 0 7
    4 0 -7
    -4 0 7
    4 0 -7
    -4 0 7
    -4 0 7
    -4 0 7
    -4 0 7
    -4 0 7
    4 0 -7
    4 0 -7
    -4 0 7
    -4 0 7
    -4 0 7
    4 0 -7
    4 0 -7
    4 0 -7
    4 0 -7
    4 0 -7
    4 0 -7
    -4 0 7
    4 0 -7
    -4 0 7
    3 0 -7
    3 0 -7
    -3 0 7
    -3 0 7
    -3 0 7
    -3 0 7
    3 0 -7
    -3 0 7
    -3 0 7
    3 0 -7
    3 0 -7
    3 0 -7
    3 0 -7
    -3 0 7
    3 0 -7
    3 0 -7
    -3 0 7
    -3 0 7
    3 0 -7
    3 0 -7
    -3 0 7
    -3 0 7
    3 0 -7
    -2 0 7
    -2 0 7
    -2 0 7
    2 0 -7
    2 0 -7
    -2 0 7
    2 0 -7
    2 0 -7
    -2 0 7
    2 0 -7
    2 0 -7
    -2 0 7
    2 0 -7
    -2 0 7
    2 0 -7
    -2 0 7
    2 0 -7
    2 0 -7
    2 0 -7
    -2 0 7
    2 0 -7
    -2 0 7
    2 0 -7
    -1 0 7
    1 0 -7
    -1 0 7
    -1 0 7
    -1 0 7
    -1 0 7
    1 0 -7
    1 0 -7
    -1 0 7
    1 0 -7
    1 0 -7
    -1 0 7
    -1 0 7
    1 0 -7
    1 0 -7
    1 0 -7
    -1 0 7
    -1 0 7
    -1 0 7
    1 0 -7
    1 0 -7
    -1 0 7
    1 0 -7
    -1 0 7
    0 0 -7
    0 0 7
    0 0 -7
    0 0 7
    0 0 7
    0 0 7
    0 0 -7
    0 0 -7
    0 0 7
    0 0 -7
    0 0 7
    0 0 7
    0 0 7
    0 0 7
    0 0 -7
    0 0 7
    0 0 7
    0 0 -7
    0 0 -7
    0 0 7
    0 0 -7
    1 0 7
    1 0 7
    -1 0 -7
    1 0 7
    -1 0 -7
    -1 0 -7
    -1 0 -7
    1 0 7
    1 0 7
    1 0 7
    -1 0 -7
    -1 0 -7
    1 0 7
    -1 0 -7
    -1 0 -7
    -1 0 -7
    1 0 7
    1 0 7
    -1 0 -7
    -1 0 -7
    1 0 7
    2 0 7
    2 0 7
    -2 0 -7
    -2 0 -7
    2 0 7
    -2 0 -7
    -2 0 -7
    -2 0 -7
    2 0 7
    2 0 7
    -2 0 -7
    2 0 7
    -2 0 -7
    -2 0 -7
    2 0 7
    2 0 7
    -2 0 -7
    -2 0 -7
    2 0 7
    2 0 7
    2 0 7
    -2 0 -7
    3 0 7
    -3 0 -7
    -3 0 -7
    -3 0 -7
    3 0 7
    3 0 7
    3 0 7
    3 0 7
    3 0 7
    3 0 7
    -3 0 -7
    -3 0 -7
    -3 0 -7
    -3 0 -7
    -3 0 -7
    3 0 7
    3 0 7
    -3 0 -7
    3 0 7
    3 0 7
    -3 0 -7
    3 0 7
    -3 0 -7
    -4 0 -7
    4 0 7
    4 0 7
    -4 0 -7
    -4 0 -7
    4 0 7
    -4 0 -7
    4 0 7
    4 0 7
    4 0 7
    4 0 7
    4 0 7
    4 0 7
    4 0 7
    -4 0 -7
    4 0 7
    4 0 7
    -4 0 -7
    -4 0 -7
    -4 0 -7
    -4 0 -7
    -5 0 -7
    5 0 7
    5 0 7
    5 0 7
    -5 0 -7
    5 0 7
    5 0 7
    5 0 7
    -5 0 -7
    -5 0 -7
    5 0 7
    -5 0 -7
    -5 0 -7
    5 0 7
    5 0 7
    -5 0 -7
    5 0 7
    -5 0 -7
    -5 0 -7
    5 0 7
    5 0 7
    6 0 7
    6 0 7
    6 0 7
    -6 0 -7
    -6 0 -7
    6 0 7
    -6 0 -7
    -6 0 -7
    6 0 7
    -6 0 -7
    6 0 7
    -6 0 -7
    -6 0 -7
    6 0 7
    -6 0 -7
    6 0 7
    6 0 7
    6 0 7
    6 0 7
    6 0 7
    7 0 7
    7 0 7
    7 0 7
    -7 0 -7
    7 0 7
    7 0 7
    -7 0 -7
    7 0 7
    -7 0 -7
    -7 0 -7
    7 0 7
    -7 0 -7
    -7 0 -7
    7 0 7
    7 0 7
    -7 0 -7
    -7 0 -7
    8 0 7
    -8 0 -7
    -8 0 -7
    -8 0 -7
    8 0 7
    -8 0 -7
    8 0 7
    8 0 7
    8 0 7
    -8 0 -7
    8 0 7
    8 0 7
    8 0 7
    -8 0 -7
    -8 0 -7
    8 0 7
    9 0 7
    9 0 7
    9 0 7
    9 0 7
    9 0 7
    -9 0 -7
    9 0 7
    9 0 7
    9 0 7
    -9 0 -7
    -9 0 -7
    -9 0 -7
    -9 0 -7
    9 0 7
    -9 0 -7
    -9 0 -7
    10 0 7
    -10 0 -7
    -10 0 -7
    10 0 7
    -10 0 -7
    -10 0 -7
    10 0 7
    10 0 7
    10 0 7
    -10 0 -7
    -10 0 -7
    -10 0 -7
    10 0 7
    10 0 7
    10 0 7
    10 0 7
    10 0 7
    -11 0 -7
    11 0 7
    11 0 7
    -11 0 -7
    11 0 7
    11 0 7
    11 0 7
    11 0 7
    11 0 7
    11 0 7
    -11 0 -7
    -11 0 -7
    -11 0 -7
    11 0 7
    12 0 7
    12 0 7
    -12 0 -7
    -12 0 -7
    12 0 7
    -12 0 -7
    12 0 7
    -12 0 -7
    12 0 7
    12 0 7
    12 0 7
    12 0 7
    -12 0 -7
    -12 0 -7
    12 0 7
    -13 0 -7
    13 0 7
    -13 0 -7
    13 0 7
    -13 0 -7
    -13 0 -7
    -13 0 -7
    13 0 7
    13 0 7
    -13 0 -7
    13 0 7
    13 0 7
    13 0 7
    -14 0 -7
    -14 0 -7
    -14 0 -7
    14 0 7
    -14 0 -7
    14 0 7
    14 0 7
    14 0 7
    -14 0 -7
    14 0 7
    14 0 7
    -14 0 -7
    -14 -1 7
    -14 -1 7
    14 -1 -7
    -14 -1 7
    14 -1 -7
    14 -1 -7
    -14 -1 7
    -14 -1 7
    14 -1 -7
    14 -1 -7
    -14 1 7
    -14 1 7
    14 1 -7
    14 1 -7
    14 1 -7
    14 1 -7
    -14 1 7
    14 1 -7
    14 1 -7
    -14 1 7
    -14 1 7
    14 1 -7
    -13 -1 7
    -13 -1 7
    -13 -1 7
    13 -1 -7
    -13 -1 7
    -13 -1 7
    13 -1 -7
    -13 -1 7
    13 -1 -7
    13 -1 -7
    13 1 -7
    13 1 -7
    13 1 -7
    13 1 -7
    13 1 -7
    -13 1 7
    -13 1 7
    -13 1 7
    -13 1 7
    -13 1 7
    13 1 -7
    13 1 -7
    -12 -1 7
    12 -1 -7
    12 -1 -7
    12 -1 -7
    12 -1 -7
    -12 -1 7
    -12 -1 7
    -12 -1 7
    12 -1 -7
    12 -1 -7
    -12 -1 7
    12 -1 -7
    -12 -1 7
    12 -1 -7
    -12 1 7
    12 1 -7
    -12 1 7
    12 1 -7
    12 1 -7
    -12 1 7
    12 1 -7
    -12 1 7
    -12 1 7
    12 1 -7
    12 1 -7
    12 1 -7
    12 1 -7
    11 -1 -7
    11 -1 -7
    11 -1 -7
    -11 -1 7
    -11 -1 7
    11 -1 -7
    11 -1 -7
    -11 -1 7
    -11 -1 7
    11 -1 -7
    11 -1 -7
    -11 -1 7
    11 1 -7
    -11 1 7
    -11 1 7
    11 1 -7
    11 1 -7
    11 1 -7
    -11 1 7
    -11 1 7
    11 1 -7
    11 1 -7
    -11 1 7
    -11 1 7
    -11 1 7
    -11 1 7
    11 1 -7
    -11 1 7
    10 -1 -7
    -10 -1 7
    10 -1 -7
    -10 -1 7
    10 -1 -7
    -10 -1 7
    10 -1 -7
    10 -1 -7
    10 -1 -7
    10 -1 -7
    -10 -1 7
    10 -1 -7
    10 -1 -7
    -10 -1 7
    -10 -1 7
    -10 -1 7
    10 -1 -7
    -10 -1 7
    -10 -1 7
    10 -1 -7
    -10 1 7
    -10 1 7
    10 1 -7
    -10 1 7
    10 1 -7
    -10 1 7
    -10 1 7
    10 1 -7
    -10 1 7
    -10 1 7
    10 1 -7
    10 1 -7
    -10 1 7
    10 1 -7
    10 1 -7
    -10 1 7
    -10 1 7
    -9 -1 7
    -9 -1 7
    9 -1 -7
    9 -1 -7
    9 -1 -7
    -9 -1 7
    -9 -1 7
    9 -1 -7
    -9 -1 7
    9 -1 -7
    9 -1 -7
    -9 -1 7
    9 -1 -7
    9 -1 -7
    9 -1 -7
    9 -1 -7
    -9 -1 7
    -9 -1 7
    9 -1 -7
    -9 -1 7
    9 1 -7
    9 1 -7
    9 1 -7
    9 1 -7
    -9 1 7
    -9 1 7
    9 1 -7
    -9 1 7
    -9 1 7
    9 1 -7
    -9 1 7
    -9 1 7
    -9 1 7
    -9 1 7
    -9 1 7
    9 1 -7
    -9 1 7
    8 -1 -7
    -8 -1 7
    -8 -1 7
    -8 -1 7
    -8 -1 7
    8 -1 -7
    8 -1 -7
    8 -1 -7
    8 -1 -7
    -8 -1 7
    8 -1 -7
    -8 -1 7
    -8 -1 7
    -8 -1 7
    8 -1 -7
    8 -1 -7
    8 -1 -7
    -8 -1 7
    8 -1 -7
    8 -1 -7
    -8 1 7
    8 1 -7
    8 1 -7
    -8 1 7
    -8 1 7
    8 1 -7
    -8 1 7
    -8 1 7
    8 1 -7
    8 1 -7
    8 1 -7
    -8 1 7
    8 1 -7
    -8 1 7
    -8 1 7
    -8 1 7
    8 1 -7
    -7 -1 7
    -7 -1 7
    -7 -1 7
    7 -1 -7
    7 -1 -7
    7 -1 -7
    -7 -1 7
    7 -1 -7
    -7 -1 7
    7 -1 -7
    7 -1 -7
    7 -1 -7
    7 -1 -7
    7 -1 -7
    -7 -1 7
    -7 -1 7
    -7 -1 7
    -7 -1 7
    7 1 -7
    -7 1 7
    -7 1 7
    -7 1 7
    7 1 -7
    7 1 -7
    7 1 -7
    7 1 -7
    -7 1 7
    7 1 -7
    7 1 -7
    -7 1 7
    -7 1 7
    7 1 -7
    -7 1 7
    -7 1 7
    -7 1 7
    -7 1 7
    -7 1 7
    -6 -1 7
    6 -1 -7
    6 -1 -7
    6 -1 -7
    -6 -1 7
    6 -1 -7
    -6 -1 7
    -6 -1 7
    -6 -1 7
    6 -1 -7
    6 -1 -7
    6 -1 -7
    -6 -1 7
    6 -1 -7
    6 -1 -7
    -6 -1 7
    -6 -1 7
    6 -1 -7
    -6 -1 7
    -6 -1 7
    6 -1 -7
    6 -1 -7
    -6 -1 7
    6 -1 -7
    6 -1 -7
    -6 -1 7
    -6 -1 7
    6 -1 -7
    -6 1 7
    6 1 -7
    6 1 -7
    6 1 -7
    6 1 -7
    -6 1 7
    6 1 -7
    -6 1 7
    -6 1 7
    6 1 -7
    6 1 -7
    -6 1 7
    -6 1 7
    -6 1 7
    6 1 -7
    -6 1 7
    -6 1 7
    6 1 -7
    6 1 -7
    6 1 -7
    -6 1 7
    -6 1 7
    -6 1 7
    -6 1 7
    5 -1 -7
    -5 -1 7
    5 -1 -7
    5 -1 -7
    5 -1 -7
    -5 -1 7
    5 -1 -7
    5 -1 -7
    -5 -1 7
    -5 -1 7
    5 -1 -7
    -5 -1 7
    -5 -1 7
    -5 -1 7
    5 -1 -7
    5 -1 -7
    5 -1 -7
    5 -1 -7
    -5 -1 7
    -5 -1 7
    -5 -1 7
    -5 -1 7
    5 -1 -7
    -5 -1 7
    5 -1 -7
    -5 -1 7
    -5 1 7
    5 1 -7
    -5 1 7
    -5 1 7
    5 1 -7
    5 1 -7
    -5 1 7
    5 1 -7
    5 1 -7
    5 1 -7
    5 1 -7
    -5 1 7
    5 1 -7
    -5 1 7
    -5 1 7
    -5 1 7
    5 1 -7
    -5 1 7
    5 1 -7
    -5 1 7
    -5 1 7
    5 1 -7
    -4 -1 7
    4 1 -7
    4 1 -7
    3 -1 -7
    3 -1 -7
    3 -1 -7
    -3 -1 7
    3 -1 -7
    -3 -1 7
    -3 -1 7
    -3 -1 7
    3 -1 -7
    -3 -1 7
    3 -1 -7
    -3 -1 7
    -3 -1 7
    -3 -1 7
    3 -1 -7
    3 -1 -7
    -3 -1 7
    3 -1 -7
    -3 -1 7
    -3 -1 7
    -3 -1 7
    3 -1 -7
    -3 -1 7
    -3 -1 7
    3 -1 -7
    3 -1 -7
    -3 -1 7
    3 1 -7
    3 1 -7
    3 1 -7
    3 1 -7
    3 1 -7
    -3 1 7
    -3 1 7
    -3 1 7
    3 1 -7
    -3 1 7
    -3 1 7
    -3 1 7
    3 1 -7
    3 1 -7
    -3 1 7
    3 1 -7
    -3 1 7
    -3 1 7
    -3 1 7
    -3 1 7
    -3 1 7
    -3 1 7
    3 1 -7
    3 1 -7
    -3 1 7
    2 -1 -7
    2 -1 -7
    -2 -1 7
    -2 -1 7
    2 -1 -7
    -2 -1 7
    2 -1 -7
    -2 -1 7
    -2 -1 7
    -2 -1 7
    2 -1 -7
    2 -1 -7
    -2 -1 7
    -2 -1 7
    -2 -1 7
    -2 -1 7
    2 -1 -7
    -2 -1 7
    2 -1 -7
    2 -1 -7
    2 -1 -7
    -2 -1 7
    -2 -1 7
    -2 -1 7
    2 -1 -7
    -2 -1 7
    2 -1 -7
    2 1 -7
    -2 1 7
    -2 1 7
    -2 1 7
    -2 1 7
    2 1 -7
    -2 1 7
    -2 1 7
    2 1 -7
    2 1 -7
    -2 1 7
    2 1 -7
    -2 1 7
    2 1 -7
    2 1 -7
    2 1 -7
    2 1 -7
    -2 1 7
    -2 1 7
    -2 1 7
    2 1 -7
    -2 1 7
    -1 -1 7
    -1 -1 7
    -1 -1 7
    -1 -1 7
    -1 -1 7
    -1 -1 7
    -1 -1 7
    -1 -1 7
    -1 -1 7
    1 -1 -7
    1 -1 -7
    1 -1 -7
    1 -1 -7
    -1 -1 7
    -1 -1 7
    1 -1 -7
    -1 -1 7
    -1 -1 7
    1 -1 -7
    1 1 -7
    1 1 -7
    -1 1 7
    -1 1 7
    -1 1 7
    1 1 -7
    -1 1 7
    1 1 -7
    1 1 -7
    1 1 -7
    -1 1 7
    -1 1 7
    1 1 -7
    -1 1 7
    -1 1 7
    1 1 -7
    1 1 -7
    -1 1 7
    0 -1 7
    0 -1 -7
    0 -1 -7
    0 -1 -7
    0 -1 7
    0 -1 7
    0 -1 7
    0 -1 7
    0 -1 7
    0 1 -7
    0 1 7
    0 1 7
    0 1 -7
    0 1 -7
    0 1 7
    -1 -1 -7
    1 -1 7
    -1 -1 -7
    1 -1 7
    -1 -1 -7
    1 -1 7
    1 -1 7
    1 -1 7
    -1 -1 -7
    1 -1 7
    -1 -1 -7
    1 -1 7
    1 -1 7
    -1 -1 -7
    -1 -1 -7
    1 -1 7
    1 -1 7
    -1 -1 -7
    -1 -1 -7
    1 -1 7
    -1 -1 -7
    -1 -1 -7
    -1 -1 -7
    -1 -1 -7
    1 -1 7
    -1 -1 -7
    1 -1 7
    1 1 7
    1 1 7
    -1 1 -7
    -1 1 -7
    1 1 7
    -1 1 -7
    1 1 7
    -1 1 -7
    1 1 7
    1 1 7
    -1 1 -7
    -1 1 -7
    1 1 7
    1 1 7
    1 1 7
    -1 1 -7
    -1 1 -7
    -1 1 -7
    1 1 7
    -1 1 -7
    2 -1 7
    2 -1 7
    2 -1 7
    -2 -1 -7
    -2 -1 -7
    -2 -1 -7
    2 -1 7
    -2 -1 -7
    -2 1 -7
    -2 1 -7
    2 1 7
    2 1 7
    2 1 7
    -2 1 -7
    -2 1 -7
    2 1 7
    3 -1 7
    3 -1 7
    -3 -1 -7
    -3 -1 -7
    3 -1 7
    3 -1 7
    -3 -1 -7
    -3 -1 -7
    3 -1 7
    3 -1 7
    -3 -1 -7
    -3 -1 -7
    -3 -1 -7
    3 -1 7
    -3 -1 -7
    -3 -1 -7
    3 -1 7
    3 -1 7
    3 -1 7
    3 -1 7
    -3 -1 -7
    -3 -1 -7
    3 -1 7
    3 -1 7
    3 -1 7
    3 -1 7
    3 1 7
    -3 1 -7
    -3 1 -7
    3 1 7
    -3 1 -7
    3 1 7
    3 1 7
    3 1 7
    -3 1 -7
    -3 1 -7
    -3 1 -7
    -3 1 -7
    3 1 7
    3 1 7
    -3 1 -7
    -3 1 -7
    3 1 7
    3 1 7
    3 1 7
    -3 1 -7
    3 1 7
    -3 1 -7
    4 -1 7
    -4 -1 -7
    4 -1 7
    4 -1 7
    -4 -1 -7
    4 -1 7
    4 -1 7
    4 -1 7
    -4 -1 -7
    4 -1 7
    4 -1 7
    -4 -1 -7
    -4 -1 -7
    -4 -1 -7
    4 -1 7
    4 -1 7
    4 -1 7
    -4 -1 -7
    -4 -1 -7
    4 -1 7
    -4 -1 -7
    -4 -1 -7
    4 -1 7
    4 -1 7
    -4 1 -7
    4 1 7
    -4 1 -7
    4 1 7
    4 1 7
    -4 1 -7
    4 1 7
    -4 1 -7
    -4 1 -7
    4 1 7
    -4 1 -7
    4 1 7
    4 1 7
    4 1 7
    -4 1 -7
    4 1 7
    -4 1 -7
    4 1 7
    -4 1 -7
    -4 1 -7
    -4 1 -7
    4 1 7
    -4 1 -7
    5 -1 7
    -5 -1 -7
    -5 -1 -7
    -5 -1 -7
    5 -1 7
    5 -1 7
    -5 -1 -7
    5 -1 7
    -5 -1 -7
    5 -1 7
    5 -1 7
    5 -1 7
    -5 -1 -7
    5 -1 7
    -5 -1 -7
    5 -1 7
    -5 -1 -7
    5 -1 7
    -5 -1 -7
    -5 -1 -7
    5 -1 7
    5 -1 7
    5 -1 7
    -5 -1 -7
    -5 1 -7
    5 1 7
    5 1 7
    5 1 7
    -5 1 -7
    5 1 7
    -5 1 -7
    5 1 7
    5 1 7
    5 1 7
    5 1 7
    -5 1 -7
    -5 1 -7
    5 1 7
    5 1 7
    -5 1 -7
    5 1 7
    5 1 7
    -5 1 -7
    -5 1 -7
    -5 1 -7
    -5 1 -7
    5 1 7
    -6 -1 -7
    -6 -1 -7
    -6 -1 -7
    6 -1 7
    6 -1 7
    6 -1 7
    6 -1 7
    -6 -1 -7
    6 -1 7
    6 -1 7
    -6 -1 -7
    6 -1 7
    6 -1 7
    6 -1 7
    -6 -1 -7
    6 -1 7
    6 -1 7
    -6 -1 -7
    -6 1 -7
    6 1 7
    -6 1 -7
    6 1 7
    6 1 7
    -6 1 -7
    -6 1 -7
    6 1 7
    6 1 7
    -6 1 -7
    -6 1 -7
    6 1 7
    -6 1 -7
    -6 1 -7
    6 1 7
    6 1 7
    -6 1 -7
    6 1 7
    6 1 7
    6 1 7
    7 -1 7
    -7 -1 -7
    -7 -1 -7
    7 -1 7
    -7 -1 -7
    7 -1 7
    7 -1 7
    7 -1 7
    -7 -1 -7
    -7 -1 -7
    -7 -1 -7
    -7 -1 -7
    7 -1 7
    7 -1 7
    7 -1 7
    7 -1 7
    -7 -1 -7
    7 -1 7
    7 1 7
    -7 1 -7
    7 1 7
    -7 1 -7
    7 1 7
    7 1 7
    -7 1 -7
    -7 1 -7
    7 1 7
    -7 1 -7
    -7 1 -7
    -7 1 -7
    -7 1 -7
    7 1 7
    7 1 7
    7 1 7
    7 1 7
    -7 1 -7
    7 1 7
    8 -1 7
    8 -1 7
    -8 -1 -7
    -8 -1 -7
    8 -1 7
    8 -1 7
    8 -1 7
    8 -1 7
    8 -1 7
    -8 -1 -7
    -8 -1 -7
    -8 -1 -7
    8 -1 7
    8 -1 7
    -8 -1 -7
    8 -1 7
    -8 -1 -7
    8 1 7
    -8 1 -7
    -8 1 -7
    8 1 7
    -8 1 -7
    -8 1 -7
    8 1 7
    8 1 7
    -8 1 -7
    8 1 7
    8 1 7
    8 1 7
    8 1 7
    -8 1 -7
    -8 1 -7
    9 -1 7
    9 -1 7
    9 -1 7
    -9 -1 -7
    9 -1 7
    9 -1 7
    9 -1 7
    9 -1 7
    -9 -1 -7
    -9 -1 -7
    -9 -1 -7
    -9 -1 -7
    -9 -1 -7
    -9 -1 -7
    9 -1 7
    9 -1 7
    -9 1 -7
    9 1 7
    -9 1 -7
    9 1 7
    9 1 7
    9 1 7
    -9 1 -7
    -9 1 -7
    -9 1 -7
    9 1 7
    9 1 7
    9 1 7
    -9 1 -7
    9 1 7
    -9 1 -7
    10 -1 7
    -10 -1 -7
    10 -1 7
    10 -1 7
    -10 -1 -7
    10 -1 7
    -10 -1 -7
    10 -1 7
    10 -1 7
    10 -1 7
    -10 -1 -7
    -10 -1 -7
    -10 -1 -7
    -10 -1 -7
    10 -1 7
    10 1 7
    10 1 7
    -10 1 -7
    10 1 7
    -10 1 -7
    10 1 7
    -10 1 -7
    10 1 7
    -10 1 -7
    -10 1 -7
    10 1 7
    10 1 7
    -10 1 -7
    -10 1 -7
    -11 -1 -7
    -11 -1 -7
    -11 -1 -7
    11 -1 7
    11 -1 7
    11 -1 7
    11 -1 7
    -11 -1 -7
    11 -1 7
    -11 -1 -7
    11 -1 7
    11 -1 7
    -11 -1 -7
    -11 -1 -7
    11 -1 7
    -11 1 -7
    11 1 7
    -11 1 -7
    11 1 7
    -11 1 -7
    -11 1 -7
    11 1 7
    11 1 7
    11 1 7
    11 1 7
    -11 1 -7
    11 1 7
    -11 1 -7
    -12 -1 -7
    12 -1 7
    -12 -1 -7
    -12 -1 -7
    -12 -1 -7
    12 -1 7
    12 -1 7
    12 -1 7
    12 -1 7
    12 -1 7
    12 -1 7
    -12 -1 -7
    -12 1 -7
    -12 1 -7
    12 1 7
    12 1 7
    -12 1 -7
    -12 1 -7
    12 1 7
    12 1 7
    -12 1 -7
    -12 1 -7
    12 1 7
    12 1 7
    12 1 7
    13 -1 7
    -13 -1 -7
    13 -1 7
    -13 -1 -7
    13 -1 7
    -13 -1 -7
    13 -1 7
    -13 -1 -7
    13 -1 7
    13 -1 7
    13 -1 7
    -13 -1 -7
    -13 -1 -7
    -13 1 -7
    13 1 7
    -13 1 -7
    -13 1 -7
    -13 1 -7
    -13 1 -7
    13 1 7
    -13 1 -7
    13 1 7
    13 1 7
    13 1 7
    13 1 7
    14 -1 7
    14 -1 7
    -14 -1 -7
    14 -1 7
    -14 -1 -7
    14 -1 7
    14 -1 7
    -14 -1 -7
    -14 -1 -7
    -14 -1 -7
    14 -1 7
    -14 -1 -7
    -14 1 -7
    14 1 7
    -14 1 -7
    14 1 7
    14 1 7
    -14 1 -7
    -14 1 -7
    -14 1 -7
    14 1 7
    -14 1 -7
    14 1 7
    14 1 7
    14 1 7
    14 -2 -7
    14 -2 -7
    -14 -2 7
    14 -2 -7
    -14 -2 7
    14 -2 -7
    -14 -2 7
    14 -2 -7
    -14 -2 7
    -14 -2 7
    -14 -2 7
    -14 2 7
    14 2 -7
    -14 2 7
    14 2 -7
    14 2 -7
    -14 2 7
    14 2 -7
    -14 2 7
    14 2 -7
    14 2 -7
    13 -2 -7
    13 -2 -7
    -13 -2 7
    13 -2 -7
    -13 -2 7
    13 -2 -7
    13 -2 -7
    -13 -2 7
    -13 -2 7
    13 -2 -7
    -13 -2 7
    -13 -2 7
    -13 2 7
    -13 2 7
    13 2 -7
    -13 2 7
    13 2 -7
    13 2 -7
    13 2 -7
    13 2 -7
    13 2 -7
    13 2 -7
    -13 2 7
    -13 2 7
    12 -2 -7
    12 -2 -7
    -12 -2 7
    -12 -2 7
    12 -2 -7
    12 -2 -7
    -12 -2 7
    -12 -2 7
    -12 -2 7
    12 -2 -7
    12 -2 -7
    12 -2 -7
    -12 -2 7
    -12 -2 7
    12 2 -7
    12 2 -7
    -12 2 7
    -12 2 7
    -12 2 7
    12 2 -7
    12 2 -7
    12 2 -7
    12 2 -7
    -12 2 7
    12 2 -7
    12 2 -7
    -12 2 7
    -11 -2 7
    11 -2 -7
    11 -2 -7
    11 -2 -7
    -11 -2 7
    -11 -2 7
    11 -2 -7
    -11 -2 7
    11 -2 -7
    11 -2 -7
    -11 -2 7
    11 -2 -7
    -11 -2 7
    -11 -2 7
    11 2 -7
    -11 2 7
    -11 2 7
    -11 2 7
    -11 2 7
    11 2 -7
    -11 2 7
    11 2 -7
    11 2 -7
    11 2 -7
    -11 2 7
    11 2 -7
    -11 2 7
    11 2 -7
    -11 2 7
    10 -2 -7
    -10 -2 7
    10 -2 -7
    -10 -2 7
    10 -2 -7
    10 -2 -7
    -10 -2 7
    10 -2 -7
    -10 -2 7
    10 -2 -7
    -10 -2 7
    -10 -2 7
    -10 -2 7
    10 -2 -7
    -10 -2 7
    10 -2 -7
    10 2 -7
    10 2 -7
    10 2 -7
    10 2 -7
    10 2 -7
    -10 2 7
    -10 2 7
    -10 2 7
    -10 2 7
    -10 2 7
    10 2 -7
    -10 2 7
    10 2 -7
    -10 2 7
    9 -2 -7
    -9 -2 7
    9 -2 -7
    -9 -2 7
    -9 -2 7
    9 -2 -7
    9 -2 -7
    9 -2 -7
    9 -2 -7
    -9 -2 7
    -9 -2 7
    9 -2 -7
    9 -2 -7
    -9 -2 7
    -9 -2 7
    9 -2 -7
    -9 -2 7
    -9 2 7
    -9 2 7
    9 2 -7
    -9 2 7
    -9 2 7
    -9 2 7
    9 2 -7
    -9 2 7
    9 2 -7
    -9 2 7
    9 2 -7
    9 2 -7
    9 2 -7
    8 -2 -7
    8 -2 -7
    8 -2 -7
    8 -2 -7
    8 -2 -7
    8 -2 -7
    -8 -2 7
    -8 -2 7
    8 -2 -7
    -8 -2 7
    8 -2 -7
    -8 -2 7
    -8 -2 7
    -8 -2 7
    -8 -2 7
    -8 -2 7
    8 2 -7
    8 2 -7
    -8 2 7
    -8 2 7
    8 2 -7
    -8 2 7
    8 2 -7
    8 2 -7
    8 2 -7
    -8 2 7
    8 2 -7
    -8 2 7
    -8 2 7
    -8 2 7
    -8 2 7
    -8 2 7
    -8 2 7
    -7 -2 7
    7 -2 -7
    -7 -2 7
    7 -2 -7
    7 -2 -7
    7 -2 -7
    -7 -2 7
    -7 -2 7
    7 -2 -7
    7 -2 -7
    -7 -2 7
    7 -2 -7
    -7 -2 7
    -7 -2 7
    7 -2 -7
    7 -2 -7
    -7 -2 7
    -7 -2 7
    7 -2 -7
    7 2 -7
    -7 2 7
    -7 2 7
    -7 2 7
    7 2 -7
    -7 2 7
    -7 2 7
    7 2 -7
    -7 2 7
    7 2 -7
    -7 2 7
    7 2 -7
    -7 2 7
    7 2 -7
    -7 2 7
    7 2 -7
    6 -2 -7
    -6 -2 7
    -6 -2 7
    6 -2 -7
    6 -2 -7
    6 -2 -7
    -6 -2 7
    -6 -2 7
    -6 -2 7
    6 -2 -7
    -6 -2 7
    6 -2 -7
    -6 -2 7
    6 -2 -7
    6 -2 -7
    6 -2 -7
    -6 -2 7
    -6 -2 7
    6 2 -7
    -6 2 7
    -6 2 7
    6 2 -7
    -6 2 7
    6 2 -7
    -6 2 7
    -6 2 7
    -6 2 7
    -6 2 7
    -6 2 7
    6 2 -7
    -6 2 7
    -6 2 7
    6 2 -7
    6 2 -7
    6 2 -7
    -6 2 7
    -6 2 7
    -6 2 7
    5 -2 -7
    -5 -2 7
    -5 -2 7
    5 -2 -7
    -5 -2 7
    -5 -2 7
    -5 -2 7
    -5 -2 7
    5 -2 -7
    -5 -2 7
    5 -2 -7
    5 -2 -7
    -5 -2 7
    -5 2 7
    5 2 -7
    -5 2 7
    -5 2 7
    -5 2 7
    5 2 -7
    5 2 -7
    5 2 -7
    5 2 -7
    -4 -2 7
    -4 -2 7
    -4 -2 7
    4 -2 -7
    -4 -2 7
    4 -2 -7
    -4 -2 7
    -4 -2 7
    -4 -2 7
    -4 -2 7
    4 -2 -7
    -4 -2 7
    -4 -2 7
    4 -2 -7
    -4 -2 7
    4 -2 -7
    4 -2 -7
    -4 -2 7
    -4 -2 7
    -4 -2 7
    -4 -2 7
    -4 -2 7
    4 -2 -7
    4 -2 -7
    4 -2 -7
    -4 2 7
    4 2 -7
    4 2 -7
    -4 2 7
    -4 2 7
    4 2 -7
    -4 2 7
    4 2 -7
    4 2 -7
    4 2 -7
    4 2 -7
    4 2 -7
    -4 2 7
    -4 2 7
    -4 2 7
    -4 2 7
    -4 2 7
    4 2 -7
    -4 2 7
    4 2 -7
    4 2 -7
    -4 2 7
    4 2 -7
    -4 2 7
    3 2 -7
    3 2 -7
    3 2 -7
    2 2 -7
    1 -2 -7
    -1 -2 7
    1 -2 -7
    -1 -2 7
    1 -2 -7
    -1 -2 7
    -1 -2 7
    -1 -2 7
    -1 -2 7
    -1 -2 7
    -1 -2 7
    1 -2 -7
    1 -2 -7
    1 -2 -7
    -1 -2 7
    1 -2 -7
    1 -2 -7
    1 -2 -7
    1 -2 -7
    1 -2 -7
    -1 -2 7
    -1 -2 7
    -1 -2 7
    1 -2 -7
    -1 -2 7
    -1 -2 7
    -1 -2 7
    1 2 -7
    -1 2 7
    1 2 -7
    1 2 -7
    1 2 -7
    -1 2 7
    1 2 -7
    -1 2 7
    -1 2 7
    1 2 -7
    -1 2 7
    -1 2 7
    -1 2 7
    -1 2 7
    -1 2 7
    1 2 -7
    1 2 -7
    -1 2 7
    -1 2 7
    1 2 -7
    -1 2 7
    1 2 -7
    -1 2 7
    0 -2 7
    0 -2 -7
    0 -2 -7
    0 -2 7
    0 -2 -7
    0 -2 7
    0 -2 7
    0 -2 -7
    0 2 -7
    0 2 7
    0 2 7
    0 2 -7
    0 2 7
    0 2 -7
    0 2 -7
    0 2 7
    1 2 7
    -2 -2 -7
    2 -2 7
    -2 -2 -7
    2 -2 7
    2 -2 7
    -2 -2 -7
    -2 -2 -7
    2 -2 7
    -2 -2 -7
    -2 -2 -7
    2 -2 7
    2 -2 7
    -2 -2 -7
    -2 -2 -7
    -2 -2 -7
    2 -2 7
    2 -2 7
    -2 -2 -7
    2 -2 7
    -2 -2 -7
    2 -2 7
    2 -2 7
    2 -2 7
    2 -2 7
    -2 -2 -7
    -2 2 -7
    2 2 7
    2 2 7
    2 2 7
    -2 2 -7
    -2 2 -7
    2 2 7
    -2 2 -7
    2 2 7
    -2 2 -7
    -2 2 -7
    -2 2 -7
    2 2 7
    2 2 7
    2 2 7
    -2 2 -7
    2 2 7
    -2 2 -7
    -2 2 -7
    -2 2 -7
    2 2 7
    2 2 7
    -3 -2 -7
    3 -2 7
    -3 -2 -7
    -3 -2 -7
    3 2 7
    3 2 7
    3 2 7
    -3 2 -7
    -4 -2 -7
    4 -2 7
    4 -2 7
    4 -2 7
    4 -2 7
    -4 -2 -7
    4 -2 7
    -4 -2 -7
    -4 -2 -7
    -4 -2 -7
    4 -2 7
    4 -2 7
    4 -2 7
    -4 -2 -7
    4 -2 7
    4 -2 7
    -4 -2 -7
    -4 -2 -7
    4 -2 7
    4 -2 7
    4 -2 7
    -4 -2 -7
    -4 -2 -7
    4 -2 7
    4 2 7
    4 2 7
    4 2 7
    -4 2 -7
    -4 2 -7
    4 2 7
    -4 2 -7
    -4 2 -7
    -4 2 -7
    4 2 7
    4 2 7
    -4 2 -7
    4 2 7
    4 2 7
    -4 2 -7
    -4 2 -7
    4 2 7
    4 2 7
    -4 2 -7
    -4 2 -7
    5 -2 7
    -5 -2 -7
    -5 -2 -7
    -5 -2 -7
    5 -2 7
    -5 -2 -7
    5 -2 7
    5 -2 7
    5 -2 7
    -5 -2 -7
    5 -2 7
    5 -2 7
    5 -2 7
    5 -2 7
    5 -2 7
    5 -2 7
    -5 -2 -7
    -5 -2 -7
    5 -2 7
    5 -2 7
    5 2 7
    -5 2 -7
    5 2 7
    5 2 7
    -5 2 -7
    -5 2 -7
    -5 2 -7
    5 2 7
    5 2 7
    -5 2 -7
    5 2 7
    -5 2 -7
    -5 2 -7
    -5 2 -7
    5 2 7
    5 2 7
    5 2 7
    -5 2 -7
    -5 2 -7
    -5 2 -7
    5 2 7
    -6 -2 -7
    -6 -2 -7
    6 -2 7
    6 -2 7
    6 -2 7
    6 -2 7
    6 -2 7
    6 -2 7
    6 -2 7
    6 -2 7
    6 -2 7
    -6 -2 -7
    6 -2 7
    6 -2 7
    -6 -2 -7
    6 -2 7
    -6 2 -7
    6 2 7
    6 2 7
    -6 2 -7
    -6 2 -7
    6 2 7
    6 2 7
    -6 2 -7
    6 2 7
    6 2 7
    -6 2 -7
    6 2 7
    6 2 7
    -6 2 -7
    -6 2 -7
    -6 2 -7
    6 2 7
    -6 2 -7
    -6 2 -7
    7 -2 7
    -7 -2 -7
    7 -2 7
    7 -2 7
    7 -2 7
    7 -2 7
    -7 -2 -7
    -7 -2 -7
    -7 -2 -7
    -7 -2 -7
    -7 -2 -7
    7 -2 7
    7 -2 7
    7 -2 7
    -7 -2 -7
    7 -2 7
    7 -2 7
    7 -2 7
    7 2 7
    -7 2 -7
    7 2 7
    7 2 7
    7 2 7
    -7 2 -7
    7 2 7
    7 2 7
    7 2 7
    -7 2 -7
    -7 2 -7
    -7 2 -7
    -7 2 -7
    -7 2 -7
    7 2 7
    -7 2 -7
    -7 2 -7
    8 -2 7
    -8 -2 -7
    -8 -2 -7
    -8 -2 -7
    8 -2 7
    -8 -2 -7
    8 -2 7
    -8 -2 -7
    -8 -2 -7
    8 -2 7
    8 -2 7
    8 -2 7
    -8 -2 -7
    8 -2 7
    8 -2 7
    8 -2 7
    8 -2 7
    8 2 7
    -8 2 -7
    -8 2 -7
    -8 2 -7
    -8 2 -7
    -8 2 -7
    -8 2 -7
    8 2 7
    8 2 7
    8 2 7
    -8 2 -7
    8 2 7
    8 2 7
    8 2 7
    -8 2 -7
    8 2 7
    -8 2 -7
    9 -2 7
    -9 -2 -7
    9 -2 7
    -9 -2 -7
    -9 -2 -7
    9 -2 7
    -9 -2 -7
    9 -2 7
    9 -2 7
    9 -2 7
    -9 -2 -7
    9 -2 7
    9 -2 7
    -9 -2 -7
    9 2 7
    -9 2 -7
    -9 2 -7
    -9 2 -7
    9 2 7
    -9 2 -7
    9 2 7
    -9 2 -7
    -9 2 -7
    9 2 7
    -9 2 -7
    9 2 7
    9 2 7
    9 2 7
    -9 2 -7
    -10 -2 -7
    10 -2 7
    10 -2 7
    10 -2 7
    -10 -2 -7
    -10 -2 -7
    10 -2 7
    10 -2 7
    10 -2 7
    -10 -2 -7
    -10 -2 -7
    10 -2 7
    10 -2 7
    10 -2 7
    -10 -2 -7
    10 2 7
    10 2 7
    -10 2 -7
    10 2 7
    -10 2 -7
    -10 2 -7
    10 2 7
    -10 2 -7
    -10 2 -7
    -10 2 -7
    10 2 7
    10 2 7
    -10 2 -7
    10 2 7
    -11 -2 -7
    -11 -2 -7
    11 -2 7
    -11 -2 -7
    -11 -2 -7
    11 -2 7
    11 -2 7
    11 -2 7
    11 -2 7
    -11 -2 -7
    -11 -2 -7
    11 -2 7
    11 -2 7
    11 -2 7
    11 2 7
    11 2 7
    -11 2 -7
    11 2 7
    11 2 7
    -11 2 -7
    -11 2 -7
    -11 2 -7
    -11 2 -7
    11 2 7
    11 2 7
    -11 2 -7
    12 -2 7
    12 -2 7
    -12 -2 -7
    -12 -2 -7
    -12 -2 -7
    -12 -2 -7
    12 -2 7
    12 -2 7
    12 -2 7
    12 -2 7
    -12 -2 -7
    -12 -2 -7
    12 -2 7
    12 2 7
    12 2 7
    12 2 7
    12 2 7
    -12 2 -7
    -12 2 -7
    12 2 7
    12 2 7
    -12 2 -7
    12 2 7
    -12 2 -7
    -12 2 -7
    -12 2 -7
    -13 -2 -7
    -13 -2 -7
    -13 -2 -7
    13 -2 7
    -13 -2 -7
    13 -2 7
    13 -2 7
    -13 -2 -7
    13 -2 7
    13 -2 7
    -13 -2 -7
    -13 2 -7
    13 2 7
    -13 2 -7
    13 2 7
    -13 2 -7
    13 2 7
    13 2 7
    13 2 7
    -13 2 -7
    13 2 7
    -13 2 -7
    13 -3 -7
    -13 -3 7
    13 -3 -7
    -13 -3 7
    -13 -3 7
    -13 -3 7
    -13 -3 7
    -13 -3 7
    13 -3 -7
    13 -3 -7
    -13 -3 7
    13 -3 -7
    13 3 -7
    13 3 -7
    -13 3 7
    -13 3 7
    -13 3 7
    13 3 -7
    13 3 -7
    -13 3 7
    -13 3 7
    13 3 -7
    13 3 -7
    12 -3 -7
    -12 -3 7
    -12 -3 7
    12 -3 -7
    12 -3 -7
    12 -3 -7
    12 -3 -7
    -12 -3 7
    -12 -3 7
    -12 -3 7
    12 -3 -7
    -12 -3 7
    -12 -3 7
    -12 3 7
    12 3 -7
    -12 3 7
    12 3 -7
    12 3 -7
    -12 3 7
    12 3 -7
    12 3 -7
    -12 3 7
    12 3 -7
    -12 3 7
    12 3 -7
    -11 -3 7
    -11 -3 7
    11 -3 -7
    11 -3 -7
    -11 -3 7
    -11 -3 7
    -11 -3 7
    11 -3 -7
    -11 -3 7
    -11 -3 7
    11 -3 -7
    11 -3 -7
    -11 -3 7
    11 -3 -7
    -11 3 7
    -11 3 7
    11 3 -7
    11 3 -7
    -11 3 7
    -11 3 7
    11 3 -7
    11 3 -7
    -11 3 7
    -11 3 7
    11 3 -7
    11 3 -7
    -10 -3 7
    10 -3 -7
    -10 -3 7
    -10 -3 7
    -10 -3 7
    -10 -3 7
    -10 -3 7
    10 -3 -7
    10 -3 -7
    -10 -3 7
    10 -3 -7
    -10 -3 7
    10 -3 -7
    10 -3 -7
    -10 3 7
    10 3 -7
    -10 3 7
    -10 3 7
    10 3 -7
    -10 3 7
    10 3 -7
    -10 3 7
    -10 3 7
    -10 3 7
    10 3 -7
    10 3 -7
    10 3 -7
    10 3 -7
    -9 -3 7
    -9 -3 7
    9 -3 -7
    9 -3 -7
    -9 -3 7
    -9 -3 7
    9 -3 -7
    9 -3 -7
    9 -3 -7
    -9 -3 7
    9 -3 -7
    -9 -3 7
    9 3 -7
    9 3 -7
    9 3 -7
    -9 3 7
    9 3 -7
    9 3 -7
    -9 3 7
    -9 3 7
    -9 3 7
    -9 3 7
    -9 3 7
    9 3 -7
    -9 3 7
    -9 3 7
    -9 3 7
    9 3 -7
    8 -3 -7
    -8 -3 7
    8 -3 -7
    -8 -3 7
    -8 -3 7
    -8 -3 7
    -8 -3 7
    -8 -3 7
    -8 -3 7
    8 -3 -7
    8 -3 -7
    8 -3 -7
    8 3 -7
    8 3 -7
    -8 3 7
    -8 3 7
    -8 3 7
    8 3 -7
    -8 3 7
    -8 3 7
    8 3 -7
    8 3 -7
    -8 3 7
    -8 3 7
    8 3 -7
    -8 3 7
    8 3 -7
    -8 3 7
    -7 -3 7
    7 -3 -7
    7 -3 -7
    7 -3 -7
    -7 -3 7
    -7 -3 7
    7 -3 -7
    -7 -3 7
    -7 -3 7
    7 -3 -7
    7 -3 -7
    7 -3 -7
    -7 -3 7
    7 -3 -7
    -7 -3 7
    7 3 -7
    7 3 -7
    -7 3 7
    -7 3 7
    -7 3 7
    -7 3 7
    7 3 -7
    -7 3 7
    7 3 -7
    7 3 -7
    -7 3 7
    7 3 -7
    -7 3 7
    7 3 -7
    7 3 -7
    -6 -3 7
    6 -3 -7
    6 -3 -7
    6 -3 -7
    -6 -3 7
    -6 -3 7
    -6 -3 7
    6 -3 -7
    -6 -3 7
    -6 -3 7
    6 -3 -7
    6 -3 -7
    -6 -3 7
    -6 -3 7
    6 -3 -7
    6 3 -7
    6 3 -7
    -6 3 7
    -6 3 7
    6 3 -7
    -6 3 7
    6 3 -7
    -6 3 7
    -6 3 7
    6 3 -7
    -6 3 7
    6 3 -7
    6 3 -7
    -6 3 7
    -5 -3 7
    5 -3 -7
    5 -3 -7
    -5 -3 7
    5 -3 -7
    -5 -3 7
    5 -3 -7
    5 -3 -7
    5 -3 -7
    -5 -3 7
    -5 -3 7
    5 -3 -7
    5 -3 -7
    5 -3 -7
    -5 -3 7
    -5 -3 7
    -5 -3 7
    -5 -3 7
    5 -3 -7
    5 3 -7
    5 3 -7
    5 3 -7
    5 3 -7
    -5 3 7
    5 3 -7
    5 3 -7
    -5 3 7
    -5 3 7
    5 3 -7
    -5 3 7
    4 -3 -7
    -4 -3 7
    4 -3 -7
    -4 -3 7
    4 -3 -7
    -4 -3 7
    -4 -3 7
    4 -3 -7
    -4 -3 7
    -4 -3 7
    4 -3 -7
    4 -3 -7
    -4 -3 7
    4 -3 -7
    -4 -3 7
    4 -3 -7
    -4 -3 7
    4 -3 -7
    4 -3 -7
    4 -3 -7
    4 3 -7
    -4 3 7
    4 3 -7
    4 3 -7
    -4 3 7
    -4 3 7
    4 3 -7
    4 3 -7
    -4 3 7
    4 3 -7
    4 3 -7
    4 3 -7
    4 3 -7
    -4 3 7
    -3 -3 7
    3 -3 -7
    -3 -3 7
    3 -3 -7
    -3 -3 7
    -3 -3 7
    3 -3 -7
    3 -3 -7
    3 -3 -7
    -3 -3 7
    3 -3 -7
    -3 -3 7
    3 -3 -7
    3 -3 -7
    -3 -3 7
    3 -3 -7
    -3 -3 7
    -3 -3 7
    3 -3 -7
    -3 3 7
    3 3 -7
    3 3 -7
    -3 3 7
    3 3 -7
    3 3 -7
    3 3 -7
    3 3 -7
    3 3 -7
    -3 3 7
    3 3 -7
    -3 3 7
    -3 3 7
    3 3 -7
    3 3 -7
    2 -3 -7
    2 -3 -7
    -2 -3 7
    2 -3 -7
    2 -3 -7
    -2 -3 7
    -2 -3 7
    -2 -3 7
    2 -3 -7
    2 -3 -7
    2 -3 -7
    -2 -3 7
    -2 -3 7
    -2 -3 7
    2 -3 -7
    2 -3 -7
    -2 -3 7
    -2 -3 7
    2 -3 -7
    2 -3 -7
    -2 -3 7
    -2 -3 7
    2 3 -7
    2 3 -7
    2 3 -7
    2 3 -7
    2 3 -7
    2 3 -7
    -2 3 7
    2 3 -7
    -2 3 7
    2 3 -7
    2 3 -7
    -2 3 7
    -1 -3 7
    1 -3 -7
    -1 -3 7
    -1 -3 7
    1 -3 -7
    -1 -3 7
    -1 -3 7
    -1 -3 7
    -1 -3 7
    1 -3 -7
    -1 -3 7
    1 -3 -7
    -1 -3 7
    1 -3 -7
    1 -3 -7
    -1 -3 7
    1 -3 -7
    -1 -3 7
    -1 -3 7
    1 -3 -7
    1 -3 -7
    1 3 -7
    1 3 -7
    1 3 -7
    -1 3 7
    -1 3 7
    -1 3 7
    -1 3 7
    1 3 -7
    1 3 -7
    1 3 -7
    -1 3 7
    1 3 -7
    -1 3 7
    -1 3 7
    1 3 -7
    1 3 -7
    1 3 -7
    -1 3 7
    -1 3 7
    0 -3 -7
    0 -3 -7
    0 -3 7
    0 -3 7
    0 -3 7
    0 -3 7
    0 -3 7
    0 -3 -7
    0 -3 -7
    0 -3 -7
    0 -3 -7
    0 -3 -7
    0 -3 -7
    0 -3 7
    0 -3 7
    0 -3 -7
    0 -3 7
    0 -3 7
    0 -3 -7
    0 -3 -7
    0 -3 7
    0 -3 -7
    0 -3 7
    0 -3 7
    0 -3 -7
    0 3 -7
    0 3 -7
    0 3 7
    0 3 7
    0 3 7
    0 3 -7
    0 3 7
    0 3 7
    0 3 -7
    0 3 -7
    0 3 -7
    0 3 7
    0 3 -7
    0 3 7
    0 3 -7
    0 3 7
    0 3 7
    0 3 -7
    0 3 -7
    0 3 7
    -1 -3 -7
    -1 -3 -7
    -1 -3 -7
    1 -3 7
    1 -3 7
    -1 -3 -7
    -1 -3 -7
    -1 -3 -7
    1 -3 7
    1 -3 7
    -1 -3 -7
    1 -3 7
    -1 -3 -7
    -1 -3 -7
    -1 -3 -7
    -1 -3 -7
    -1 -3 -7
    -1 -3 -7
    1 -3 7
    1 -3 7
    1 -3 7
    1 -3 7
    1 -3 7
    -1 3 -7
    -1 3 -7
    1 3 7
    1 3 7
    1 3 7
    -1 3 -7
    -1 3 -7
    1 3 7
    1 3 7
    -1 3 -7
    1 3 7
    -1 3 -7
    1 3 7
    -1 3 -7
    -1 3 -7
    -1 3 -7
    1 3 7
    1 3 7
    1 3 7
    2 -3 7
    2 -3 7
    -2 -3 -7
    2 -3 7
    -2 -3 -7
    -2 -3 -7
    -2 -3 -7
    2 -3 7
    2 -3 7
    -2 -3 -7
    2 -3 7
    2 -3 7
    -2 -3 -7
    -2 -3 -7
    2 -3 7
    2 -3 7
    2 -3 7
    -2 -3 -7
    2 -3 7
    -2 3 -7
    -2 3 -7
    -2 3 -7
    2 3 7
    -2 3 -7
    2 3 7
    -2 3 -7
    2 3 7
    2 3 7
    2 3 7
    2 3 7
    -2 3 -7
    -2 3 -7
    2 3 7
    -2 3 -7
    -2 3 -7
    2 3 7
    2 3 7
    2 3 7
    -2 3 -7
    3 -3 7
    -3 -3 -7
    -3 -3 -7
    3 -3 7
    3 -3 7
    3 -3 7
    -3 -3 -7
    -3 -3 -7
    -3 -3 -7
    -3 -3 -7
    -3 -3 -7
    -3 -3 -7
    3 -3 7
    3 -3 7
    3 -3 7
    3 -3 7
    3 -3 7
    3 -3 7
    -3 -3 -7
    -3 3 -7
    3 3 7
    -3 3 -7
    3 3 7
    -3 3 -7
    3 3 7
    -3 3 -7
    3 3 7
    3 3 7
    3 3 7
    -3 3 -7
    3 3 7
    -3 3 -7
    -3 3 -7
    3 3 7
    3 3 7
    -3 3 -7
    -3 3 -7
    -3 3 -7
    3 3 7
    4 -3 7
    -4 -3 -7
    4 -3 7
    -4 -3 -7
    4 -3 7
    4 -3 7
    4 -3 7
    4 -3 7
    -4 -3 -7
    4 -3 7
    -4 -3 -7
    -4 -3 -7
    4 -3 7
    -4 -3 -7
    -4 -3 -7
    4 -3 7
    -4 -3 -7
    4 3 7
    4 3 7
    -4 3 -7
    -4 3 -7
    -4 3 -7
    4 3 7
    -4 3 -7
    4 3 7
    -4 3 -7
    4 3 7
    -4 3 -7
    -4 3 -7
    -4 3 -7
    4 3 7
    4 3 7
    -4 3 -7
    -4 3 -7
    4 3 7
    -4 3 -7
    4 3 7
    5 -3 7
    5 -3 7
    -5 -3 -7
    5 -3 7
    5 -3 7
    -5 -3 -7
    5 -3 7
    -5 -3 -7
    -5 -3 -7
    5 -3 7
    -5 -3 -7
    -5 -3 -7
    5 -3 7
    5 -3 7
    5 -3 7
    -5 -3 -7
    -5 -3 -7
    5 -3 7
    -5 -3 -7
    5 3 7
    -5 3 -7
    5 3 7
    5 3 7
    5 3 7
    -5 3 -7
    -5 3 -7
    5 3 7
    -5 3 -7
    5 3 7
    -5 3 -7
    -5 3 -7
    5 3 7
    -5 3 -7
    -5 3 -7
    5 3 7
    -5 3 -7
    6 -3 7
    6 -3 7
    -6 -3 -7
    6 -3 7
    6 -3 7
    -6 -3 -7
    -6 -3 -7
    6 -3 7
    6 -3 7
    6 -3 7
    -6 -3 -7
    6 -3 7
    -6 -3 -7
    6 -3 7
    6 -3 7
    -6 -3 -7
    -6 -3 -7
    -6 -3 -7
    -6 3 -7
    -6 3 -7
    -6 3 -7
    6 3 7
    6 3 7
    6 3 7
    6 3 7
    -6 3 -7
    6 3 7
    6 3 7
    -6 3 -7
    -6 3 -7
    6 3 7
    -6 3 -7
    -7 -3 -7
    -7 -3 -7
    -7 -3 -7
    7 -3 7
    -7 -3 -7
    -7 -3 -7
    7 -3 7
    7 -3 7
    7 -3 7
    7 -3 7
    7 -3 7
    7 -3 7
    7 -3 7
    7 -3 7
    -7 -3 -7
    -7 -3 -7
    -7 -3 -7
    7 3 7
    -7 3 -7
    7 3 7
    -7 3 -7
    7 3 7
    -7 3 -7
    7 3 7
    7 3 7
    -7 3 -7
    -7 3 -7
    7 3 7
    7 3 7
    -7 3 -7
    -7 3 -7
    -7 3 -7
    -7 3 -7
    -8 -3 -7
    8 -3 7
    8 -3 7
    8 -3 7
    -8 -3 -7
    8 -3 7
    -8 -3 -7
    8 -3 7
    8 -3 7
    8 -3 7
    -8 -3 -7
    -8 -3 -7
    8 -3 7
    -8 -3 -7
    -8 -3 -7
    8 -3 7
    -8 3 -7
    8 3 7
    8 3 7
    -8 3 -7
    -8 3 -7
    8 3 7
    -8 3 -7
    -8 3 -7
    -8 3 -7
    8 3 7
    8 3 7
    -8 3 -7
    -8 3 -7
    8 3 7
    -8 3 -7
    -8 3 -7
    9 -3 7
    9 -3 7
    -9 -3 -7
    9 -3 7
    -9 -3 -7
    -9 -3 -7
    9 -3 7
    -9 -3 -7
    -9 -3 -7
    9 -3 7
    -9 -3 -7
    9 -3 7
    -9 -3 -7
    9 -3 7
    -9 3 -7
    9 3 7
    9 3 7
    -9 3 -7
    -9 3 -7
    9 3 7
    -9 3 -7
    -9 3 -7
    -9 3 -7
    9 3 7
    9 3 7
    -9 3 -7
    9 3 7
    -10 -3 -7
    10 -3 7
    -10 -3 -7
    -10 -3 -7
    10 -3 7
    -10 -3 -7
    -10 -3 -7
    10 -3 7
    10 -3 7
    10 -3 7
    10 -3 7
    -10 -3 -7
    -10 -3 -7
    10 3 7
    10 3 7
    -10 3 -7
    10 3 7
    10 3 7
    -10 3 -7
    10 3 7
    10 3 7
    -10 3 -7
    -10 3 -7
    -10 3 -7
    -10 3 -7
    10 3 7
    -11 -3 -7
    -11 -3 -7
    -11 -3 -7
    11 -3 7
    11 -3 7
    11 -3 7
    -11 -3 -7
    11 -3 7
    -11 -3 -7
    -11 -3 -7
    -11 -3 -7
    11 -3 7
    -11 3 -7
    11 3 7
    -11 3 -7
    11 3 7
    11 3 7
    -11 3 -7
    11 3 7
    11 3 7
    -11 3 -7
    -11 3 -7
    -11 3 -7
    11 3 7
    11 3 7
    -12 -3 -7
    -12 -3 -7
    12 -3 7
    -12 -3 -7
    12 -3 7
    -12 -3 -7
    -12 -3 -7
    12 -3 7
    -12 -3 -7
    -12 -3 -7
    12 -3 7
    12 3 7
    12 3 7
    12 3 7
    12 3 7
    -12 3 -7
    -12 3 -7
    -12 3 -7
    -12 3 -7
    12 3 7
    12 3 7
    12 3 7
    -12 3 -7
    -11 -4 7
    11 -4 -7
    -11 -4 7
    -11 -4 7
    -11 -4 7
    -11 -4 7
    -11 -4 7
    -11 -4 7
    11 -4 -7
    11 -4 -7
    11 -4 -7
    11 4 -7
    11 4 -7
    11 4 -7
    -11 4 7
    -11 4 7
    11 4 -7
    11 4 -7
    11 4 -7
    -10 -4 7
    10 -4 -7
    -10 -4 7
    -10 -4 7
    -10 -4 7
    10 -4 -7
    -10 -4 7
    -10 -4 7
    -10 -4 7
    10 -4 -7
    10 -4 -7
    -10 -4 7
    10 -4 -7
    -10 -4 7
    10 4 -7
    -10 4 7
    10 4 -7
    -10 4 7
    10 4 -7
    10 4 -7
    -10 4 7
    10 4 -7
    10 4 -7
    -9 -4 7
    -9 -4 7
    -9 -4 7
    9 -4 -7
    9 -4 -7
    9 -4 -7
    -9 -4 7
    -9 -4 7
    -9 -4 7
    -9 -4 7
    9 -4 -7
    9 -4 -7
    9 -4 -7
    -9 -4 7
    -9 4 7
    9 4 -7
    -9 4 7
    9 4 -7
    9 4 -7
    -9 4 7
    -9 4 7
    9 4 -7
    9 4 -7
    -8 -4 7
    -8 -4 7
    8 -4 -7
    8 -4 -7
    -8 -4 7
    8 -4 -7
    -8 -4 7
    -8 -4 7
    8 -4 -7
    8 -4 -7
    -8 -4 7
    8 -4 -7
    -8 -4 7
    -8 -4 7
    8 -4 -7
    8 4 -7
    -8 4 7
    8 4 -7
    8 4 -7
    -8 4 7
    -8 4 7
    8 4 -7
    8 4 -7
    8 4 -7
    -8 4 7
    -8 4 7
    -8 4 7
    7 -4 -7
    -7 -4 7
    -7 -4 7
    7 -4 -7
    7 -4 -7
    7 -4 -7
    -7 -4 7
    7 -4 -7
    -7 -4 7
    7 -4 -7
    -7 -4 7
    7 -4 -7
    -7 -4 7
    -7 4 7
    7 4 -7
    -7 4 7
    7 4 -7
    7 4 -7
    7 4 -7
    -7 4 7
    -7 4 7
    -7 4 7
    -7 4 7
    7 4 -7
    7 4 -7
    -7 4 7
    7 4 -7
    6 -4 -7
    -6 -4 7
    6 -4 -7
    6 -4 -7
    6 -4 -7
    6 -4 -7
    -6 -4 7
    -6 -4 7
    -6 -4 7
    -6 -4 7
    6 -4 -7
    -6 -4 7
    -6 -4 7
    6 -4 -7
    6 -4 -7
    6 -4 -7
    -6 -4 7
    6 4 -7
    -6 4 7
    6 4 -7
    6 4 -7
    6 4 -7
    -6 4 7
    -6 4 7
    6 4 -7
    6 4 -7
    -6 4 7
    6 4 -7
    -5 -4 7
    -5 -4 7
    5 -4 -7
    -5 -4 7
    -5 -4 7
    5 -4 -7
    5 -4 -7
    -5 -4 7
    5 -4 -7
    5 -4 -7
    5 -4 -7
    -5 -4 7
    5 -4 -7
    -5 -4 7
    5 -4 -7
    5 -4 -7
    -5 -4 7
    -5 -4 7
    -5 -4 7
    5 -4 -7
    5 4 -7
    5 4 -7
    5 4 -7
    -5 4 7
    -5 4 7
    5 4 -7
    5 4 -7
    5 4 -7
    -5 4 7
    -5 4 7
    -5 4 7
    5 4 -7
    -4 -4 7
    -4 -4 7
    4 -4 -7
    4 -4 -7
    4 -4 -7
    4 -4 -7
    -4 -4 7
    4 -4 -7
    4 -4 -7
    -4 -4 7
    -4 -4 7
    4 -4 -7
    -4 -4 7
    -4 -4 7
    -4 -4 7
    4 -4 -7
    4 -4 -7
    -4 -4 7
    -4 -4 7
    4 -4 -7
    4 -4 -7
    4 4 -7
    4 4 -7
    -4 4 7
    -4 4 7
    4 4 -7
    4 4 -7
    4 4 -7
    -4 4 7
    4 4 -7
    4 4 -7
    4 4 -7
    -4 4 7
    4 4 -7
    -4 4 7
    3 -4 -7
    3 -4 -7
    -3 -4 7
    3 -4 -7
    -3 -4 7
    3 -4 -7
    3 -4 -7
    3 -4 -7
    3 -4 -7
    -3 -4 7
    -3 -4 7
    -3 -4 7
    3 -4 -7
    -3 -4 7
    3 -4 -7
    -3 -4 7
    -3 -4 7
    3 -4 -7
    -3 -4 7
    -3 -4 7
    3 4 -7
    -3 4 7
    -3 4 7
    3 4 -7
    3 4 -7
    3 4 -7
    -3 4 7
    3 4 -7
    3 4 -7
    -3 4 7
    3 4 -7
    3 4 -7
    -3 4 7
    3 4 -7
    2 -4 -7
    -2 -4 7
    -2 -4 7
    2 -4 -7
    -2 -4 7
    2 -4 -7
    -2 -4 7
    2 -4 -7
    2 -4 -7
    2 -4 -7
    -2 -4 7
    -2 -4 7
    -2 -4 7
    2 -4 -7
    -2 -4 7
    -2 -4 7
    -2 -4 7
    2 -4 -7
    -2 -4 7
    2 -4 -7
    2 4 -7
    -2 4 7
    2 4 -7
    2 4 -7
    2 4 -7
    2 4 -7
    2 4 -7
    2 4 -7
    2 4 -7
    -2 4 7
    -2 4 7
    2 4 -7
    -2 4 7
    -2 4 7
    -2 4 7
    1 -4 -7
    -1 -4 7
    1 -4 -7
    1 -4 -7
    -1 -4 7
    1 -4 -7
    1 -4 -7
    -1 -4 7
    -1 -4 7
    -1 -4 7
    -1 -4 7
    1 -4 -7
    -1 -4 7
    1 -4 -7
    -1 -4 7
    1 -4 -7
    -1 4 7
    1 4 -7
    -1 4 7
    -1 4 7
    1 4 -7
    1 4 -7
    -1 4 7
    1 4 -7
    1 4 -7
    -1 4 7
    1 4 -7
    1 4 -7
    -1 4 7
    0 -4 -7
    0 -4 -7
    0 -4 7
    0 -4 -7
    0 -4 -7
    0 -4 -7
    0 -4 -7
    0 -4 -7
    0 -4 7
    0 -4 7
    0 -4 7
    0 -4 -7
    0 -4 7
    0 -4 7
    0 4 7
    0 4 7
    0 4 -7
    0 4 -7
    0 4 -7
    0 4 7
    0 4 7
    0 4 -7
    0 4 7
    0 4 7
    0 4 7
    0 4 -7
    0 4 7
    0 4 -7
    0 4 7
    0 4 -7
    0 4 -7
    0 4 -7
    1 -4 7
    -1 -4 -7
    -1 -4 -7
    -1 -4 -7
    1 -4 7
    -1 -4 -7
    1 -4 7
    -1 -4 -7
    1 -4 7
    -1 -4 -7
    -1 -4 -7
    -1 -4 -7
    1 -4 7
    1 -4 7
    1 -4 7
    1 -4 7
    -1 -4 -7
    1 4 7
    1 4 7
    1 4 7
    1 4 7
    -1 4 -7
    -1 4 -7
    -1 4 -7
    -1 4 -7
    -1 4 -7
    1 4 7
    -1 4 -7
    1 4 7
    1 4 7
    1 4 7
    1 4 7
    2 -4 7
    2 -4 7
    -2 -4 -7
    2 -4 7
    2 -4 7
    2 -4 7
    -2 -4 -7
    -2 -4 -7
    2 -4 7
    -2 -4 -7
    2 -4 7
    2 -4 7
    -2 -4 -7
    -2 -4 -7
    2 -4 7
    -2 -4 -7
    2 -4 7
    -2 -4 -7
    -2 -4 -7
    2 4 7
    -2 4 -7
    2 4 7
    -2 4 -7
    -2 4 -7
    2 4 7
    2 4 7
    -2 4 -7
    -2 4 -7
    -2 4 -7
    -2 4 -7
    2 4 7
    2 4 7
    2 4 7
    2 4 7
    -2 4 -7
    -3 -4 -7
    -3 -4 -7
    -3 -4 -7
    -3 -4 -7
    3 -4 7
    -3 -4 -7
    -3 -4 -7
    -3 -4 -7
    3 -4 7
    3 -4 7
    3 -4 7
    3 -4 7
    3 -4 7
    3 -4 7
    -3 -4 -7
    -3 4 -7
    3 4 7
    -3 4 -7
    -3 4 -7
    3 4 7
    3 4 7
    3 4 7
    -3 4 -7
    3 4 7
    -3 4 -7
    3 4 7
    -3 4 -7
    3 4 7
    -3 4 -7
    3 4 7
    -3 4 -7
    -4 -4 -7
    4 -4 7
    4 -4 7
    4 -4 7
    4 -4 7
    -4 -4 -7
    4 -4 7
    4 -4 7
    -4 -4 -7
    -4 -4 -7
    4 -4 7
    4 -4 7
    -4 -4 -7
    -4 -4 -7
    -4 -4 -7
    -4 -4 -7
    4 -4 7
    -4 4 -7
    -4 4 -7
    -4 4 -7
    4 4 7
    4 4 7
    -4 4 -7
    -4 4 -7
    4 4 7
    -4 4 -7
    4 4 7
    4 4 7
    4 4 7
    4 4 7
    -4 4 -7
    -4 4 -7
    4 4 7
    4 4 7
    -5 -4 -7
    -5 -4 -7
    -5 -4 -7
    -5 -4 -7
    5 -4 7
    5 -4 7
    -5 -4 -7
    5 -4 7
    5 -4 7
    -5 -4 -7
    -5 -4 -7
    5 -4 7
    -5 -4 -7
    -5 -4 -7
    -5 -4 -7
    5 -4 7
    -5 4 -7
    5 4 7
    5 4 7
    -5 4 -7
    5 4 7
    5 4 7
    5 4 7
    5 4 7
    -5 4 -7
    -5 4 -7
    -5 4 -7
    5 4 7
    5 4 7
    -5 4 -7
    6 -4 7
    -6 -4 -7
    -6 -4 -7
    6 -4 7
    -6 -4 -7
    -6 -4 -7
    -6 -4 -7
    -6 -4 -7
    -6 -4 -7
    6 -4 7
    6 -4 7
    -6 -4 -7
    6 -4 7
    -6 -4 -7
    -6 -4 -7
    6 -4 7
    6 -4 7
    6 -4 7
    -6 4 -7
    -6 4 -7
    6 4 7
    -6 4 -7
    -6 4 -7
    6 4 7
    6 4 7
    6 4 7
    6 4 7
    -6 4 -7
    -6 4 -7
    -6 4 -7
    6 4 7
    6 4 7
    6 4 7
    -7 -4 -7
    -7 -4 -7
    7 -4 7
    7 -4 7
    -7 -4 -7
    -7 -4 -7
    7 -4 7
    7 -4 7
    7 -4 7
    -7 -4 -7
    -7 -4 -7
    7 -4 7
    -7 -4 -7
    7 -4 7
    7 -4 7
    7 -4 7
    -7 -4 -7
    -7 4 -7
    7 4 7
    -7 4 -7
    -7 4 -7
    7 4 7
    7 4 7
    -7 4 -7
    7 4 7
    7 4 7
    7 4 7
    -7 4 -7
    -7 4 -7
    -7 4 -7
    7 4 7
    -7 4 -7
    -8 -4 -7
    -8 -4 -7
    8 -4 7
    8 -4 7
    8 -4 7
    -8 -4 -7
    -8 -4 -7
    8 -4 7
    -8 -4 -7
    8 -4 7
    8 -4 7
    8 -4 7
    -8 -4 -7
    -8 -4 -7
    8 4 7
    -8 4 -7
    8 4 7
    8 4 7
    8 4 7
    8 4 7
    -8 4 -7
    -8 4 -7
    -8 4 -7
    -8 4 -7
    -8 4 -7
    8 4 7
    8 4 7
    -8 4 -7
    -9 -4 -7
    -9 -4 -7
    9 -4 7
    9 -4 7
    -9 -4 -7
    9 -4 7
    9 -4 7
    9 -4 7
    -9 -4 -7
    -9 -4 -7
    -9 -4 -7
    9 -4 7
    -9 -4 -7
    9 4 7
    -9 4 -7
    9 4 7
    9 4 7
    9 4 7
    -9 4 -7
    9 4 7
    -9 4 -7
    -9 4 -7
    9 4 7
    -9 4 -7
    9 4 7
    -9 4 -7
    -10 -4 -7
    10 -4 7
    -10 -4 -7
    10 -4 7
    10 -4 7
    -10 -4 -7
    -10 -4 -7
    -10 -4 -7
    10 -4 7
    -10 -4 -7
    -10 -4 -7
    10 -4 7
    -10 4 -7
    10 4 7
    10 4 7
    10 4 7
    -10 4 -7
    10 4 7
    -10 4 -7
    10 4 7
    -8 -5 7
    -8 -5 7
    -8 -5 7
    -8 -5 7
    -8 -5 7
    8 -5 -7
    8 -5 -7
    -8 -5 7
    8 -5 -7
    8 -5 -7
    8 -5 -7
    8 5 -7
    8 5 -7
    -8 5 7
    8 5 -7
    8 5 -7
    8 5 -7
    -8 5 7
    8 5 -7
    7 -5 -7
    7 -5 -7
    -7 -5 7
    -7 -5 7
    -7 -5 7
    7 -5 -7
    -7 -5 7
    -7 -5 7
    -7 -5 7
    -7 -5 7
    7 -5 -7
    7 -5 -7
    7 5 -7
    -7 5 7
    7 5 -7
    7 5 -7
    7 5 -7
    -7 5 7
    7 5 -7
    -7 5 7
    7 5 -7
    -7 5 7
    -7 5 7
    -6 -5 7
    6 -5 -7
    -6 -5 7
    6 -5 -7
    6 -5 -7
    6 -5 -7
    -6 -5 7
    -6 -5 7
    6 -5 -7
    -6 -5 7
    6 -5 -7
    -6 -5 7
    -6 -5 7
    -6 5 7
    -6 5 7
    6 5 -7
    6 5 -7
    6 5 -7
    -6 5 7
    -6 5 7
    6 5 -7
    6 5 -7
    -5 -5 7
    5 -5 -7
    5 -5 -7
    5 -5 -7
    5 -5 -7
    5 -5 -7
    -5 -5 7
    5 -5 -7
    -5 -5 7
    -5 -5 7
    -5 -5 7
    -5 -5 7
    -5 -5 7
    -5 -5 7
    5 5 -7
    -5 5 7
    5 5 -7
    5 5 -7
    -5 5 7
    -5 5 7
    -5 5 7
    5 5 -7
    5 5 -7
    5 5 -7
    -5 5 7
    4 -5 -7
    -4 -5 7
    -4 -5 7
    -4 -5 7
    4 -5 -7
    4 -5 -7
    -4 -5 7
    4 -5 -7
    -4 -5 7
    4 -5 -7
    4 -5 -7
    -4 -5 7
    4 -5 -7
    -4 -5 7
    -4 -5 7
    4 5 -7
    -4 5 7
    4 5 -7
    4 5 -7
    -4 5 7
    4 5 -7
    -4 5 7
    -4 5 7
    4 5 -7
    4 5 -7
    -4 5 7
    3 -5 -7
    -3 -5 7
    3 -5 -7
    -3 -5 7
    -3 -5 7
    -3 -5 7
    -3 -5 7
    3 -5 -7
    3 -5 -7
    -3 -5 7
    3 -5 -7
    3 -5 -7
    3 -5 -7
    3 -5 -7
    -3 -5 7
    -3 -5 7
    -3 5 7
    3 5 -7
    3 5 -7
    3 5 -7
    -3 5 7
    -3 5 7
    3 5 -7
    -3 5 7
    3 5 -7
    -3 5 7
    -3 5 7
    3 5 -7
    2 -5 -7
    -2 -5 7
    -2 -5 7
    2 -5 -7
    2 -5 -7
    2 -5 -7
    2 -5 -7
    2 -5 -7
    2 -5 -7
    -2 -5 7
    -2 -5 7
    -2 -5 7
    2 -5 -7
    2 -5 -7
    -2 -5 7
    -2 -5 7
    2 5 -7
    2 5 -7
    -2 5 7
    2 5 -7
    -2 5 7
    2 5 -7
    2 5 -7
    -2 5 7
    2 5 -7
    2 5 -7
    -2 5 7
    -2 5 7
    1 -5 -7
    1 -5 -7
    1 -5 -7
    1 -5 -7
    -1 -5 7
    1 -5 -7
    -1 -5 7
    -1 -5 7
    -1 -5 7
    1 -5 -7
    -1 -5 7
    1 -5 -7
    -1 -5 7
    1 -5 -7
    1 -5 -7
    -1 -5 7
    -1 5 7
    1 5 -7
    -1 5 7
    -1 5 7
    -1 5 7
    1 5 -7
    1 5 -7
    1 5 -7
    1 5 -7
    1 5 -7
    -1 5 7
    1 5 -7
    0 -5 7
    0 -5 7
    0 -5 7
    0 -5 -7
    0 -5 -7
    0 -5 7
    0 -5 7
    0 -5 7
    0 -5 -7
    0 -5 -7
    0 -5 -7
    0 -5 -7
    0 -5 -7
    0 -5 7
    0 5 -7
    0 5 7
    0 5 7
    0 5 -7
    0 5 -7
    0 5 7
    0 5 7
    0 5 -7
    0 5 7
    0 5 7
    0 5 7
    0 5 -7
    0 5 -7
    -1 -5 -7
    1 -5 7
    1 -5 7
    -1 -5 -7
    1 -5 7
    -1 -5 -7
    1 -5 7
    -1 -5 -7
    -1 -5 -7
    1 -5 7
    -1 -5 -7
    -1 -5 -7
    1 -5 7
    1 -5 7
    -1 5 -7
    -1 5 -7
    -1 5 -7
    -1 5 -7
    1 5 7
    1 5 7
    1 5 7
    -1 5 -7
    1 5 7
    1 5 7
    1 5 7
    1 5 7
    -1 5 -7
    1 5 7
    -2 -5 -7
    -2 -5 -7
    -2 -5 -7
    2 -5 7
    2 -5 7
    2 -5 7
    -2 -5 -7
    2 -5 7
    -2 -5 -7
    -2 -5 -7
    2 -5 7
    -2 5 -7
    -2 5 -7
    -2 5 -7
    2 5 7
    -2 5 -7
    2 5 7
    -2 5 -7
    2 5 7
    2 5 7
    -2 5 -7
    2 5 7
    2 5 7
    -3 -5 -7
    3 -5 7
    3 -5 7
    -3 -5 -7
    3 -5 7
    -3 -5 -7
    -3 -5 -7
    3 -5 7
    -3 -5 -7
    -3 -5 -7
    3 -5 7
    3 -5 7
    -3 5 -7
    3 5 7
    -3 5 -7
    3 5 7
    3 5 7
    -3 5 -7
    3 5 7
    -3 5 -7
    3 5 7
    -3 5 -7
    3 5 7
    3 5 7
    -3 5 -7
    4 -5 7
    4 -5 7
    4 -5 7
    -4 -5 -7
    -4 -5 -7
    4 -5 7
    -4 -5 -7
    -4 -5 -7
    -4 -5 -7
    4 -5 7
    4 -5 7
    4 5 7
    -4 5 -7
    -4 5 -7
    -4 5 -7
    -4 5 -7
    4 5 7
    4 5 7
    -4 5 -7
    -4 5 -7
    -4 5 -7
    4 5 7
    -4 5 -7
    4 5 7
    -5 -5 -7
    -5 -5 -7
    5 -5 7
    5 -5 7
    5 -5 7
    -5 -5 -7
    5 -5 7
    -5 -5 -7
    5 -5 7
    5 -5 7
    -5 -5 -7
    -5 -5 -7
    5 5 7
    5 5 7
    -5 5 -7
    -5 5 -7
    -5 5 -7
    5 5 7
    -5 5 -7
    5 5 7
    -5 5 -7
    5 5 7
    -5 5 -7
    5 5 7
    -6 -5 -7
    -6 -5 -7
    6 -5 7
    -6 -5 -7
    6 -5 7
    6 -5 7
    -6 -5 -7
    -6 -5 -7
    -6 -5 -7
    6 -5 7
    6 -5 7
    6 -5 7
    6 -5 7
    6 5 7
    -6 5 -7
    6 5 7
    6 5 7
    -6 5 -7
    -6 5 -7
    6 5 7
    6 5 7
    -6 5 -7
    6 5 7
    -6 5 -7
    -6 5 -7
    7 -5 7
    -7 -5 -7
    -7 -5 -7
    7 -5 7
    -7 -5 -7
    -7 -5 -7
    7 -5 7
    7 -5 7
    7 -5 7
    -7 -5 -7
    7 -5 7
    -7 -5 -7
    -7 5 -7
    -7 5 -7
    7 5 7
    7 5 7
    -7 5 -7
    -7 5 -7
    7 5 7
    7 5 7
    7 5 7
    -7 5 -7
    7 5 7
    7 5 7
    -2 -6 7
    2 -6 -7
    -2 6 7
    -2 6 7
    2 6 -7
    2 6 -7
    -2 6 7
    -1 -6 7
    -1 -6 7
    -1 -6 7
    1 -6 -7
    1 -6 -7
    1 -6 -7
    1 -6 -7
    -1 -6 7
    -1 -6 7
    1 -6 -7
    1 -6 -7
    -1 -6 7
    1 6 -7
    -1 6 7
    1 6 -7
    1 6 -7
    1 6 -7
    -1 6 7
    -1 6 7
    1 6 -7
    -1 6 7
    1 6 -7
    0 -6 7
    0 -6 -7
    0 -6 7
    0 -6 -7
    0 -6 7
    0 -6 -7
    0 -6 7
    0 -6 -7
    0 -6 7
    0 -6 -7
    0 -6 7
    0 6 7
    0 6 7
    0 6 -7
    0 6 -7
    0 6 7
    0 6 7
    0 6 -7
    0 6 -7
    0 6 -7
    0 6 -7
    -1 -6 -7
    -1 -6 -7
    -1 -6 -7
    1 -6 7
    1 -6 7
    -1 -6 -7
    1 -6 7
    1 -6 7
    -1 -6 -7
    1 -6 7
    -1 -6 -7
    1 -6 7
    1 6 7
    -1 6 -7
    1 6 7
    -1 6 -7
    1 6 7
    -1 6 -7
    -1 6 -7
    15 0 -8
    15 0 -8
    -15 0 8
    -15 0 8
    15 0 -8
    15 0 -8
    15 0 -8
    14 0 -8
    -14 0 8
    14 0 -8
    -14 0 8
    14 0 -8
    14 0 -8
    14 0 -8
    -14 0 8
    -14 0 8
    -14 0 8
    14 0 -8
    14 0 -8
    14 0 -8
    -13 0 8
    13 0 -8
    -13 0 8
    13 0 -8
    -13 0 8
    -13 0 8
    13 0 -8
    13 0 -8
    13 0 -8
    13 0 -8
    -13 0 8
    13 0 -8
    13 0 -8
    13 0 -8
    -12 0 8
    -12 0 8
    -12 0 8
    -12 0 8
    12 0 -8
    12 0 -8
    12 0 -8
    -12 0 8
    12 0 -8
    12 0 -8
    12 0 -8
    12 0 -8
    12 0 -8
    12 0 -8
    -12 0 8
    -12 0 8
    11 0 -8
    -11 0 8
    -11 0 8
    11 0 -8
    -11 0 8
    -11 0 8
    11 0 -8
    11 0 -8
    11 0 -8
    11 0 -8
    11 0 -8
    -11 0 8
    -11 0 8
    11 0 -8
    -11 0 8
    10 0 -8
    -10 0 8
    10 0 -8
    10 0 -8
    10 0 -8
    10 0 -8
    -10 0 8
    -10 0 8
    -10 0 8
    -10 0 8
    10 0 -8
    -10 0 8
    10 0 -8
    -10 0 8
    -10 0 8
    10 0 -8
    10 0 -8
    -9 0 8
    -9 0 8
    -9 0 8
    -9 0 8
    9 0 -8
    9 0 -8
    9 0 -8
    9 0 -8
    -9 0 8
    -9 0 8
    9 0 -8
    9 0 -8
    -9 0 8
    9 0 -8
    9 0 -8
    9 0 -8
    -9 0 8
    8 0 -8
    -8 0 8
    8 0 -8
    -8 0 8
    -8 0 8
    8 0 -8
    -8 0 8
    -8 0 8
    -8 0 8
    -8 0 8
    8 0 -8
    -8 0 8
    -8 0 8
    8 0 -8
    8 0 -8
    8 0 -8
    8 0 -8
    8 0 -8
    8 0 -8
    8 0 -8
    -8 0 8
    -8 0 8
    7 0 -8
    7 0 -8
    7 0 -8
    -7 0 8
    -7 0 8
    -7 0 8
    -7 0 8
    -7 0 8
    7 0 -8
    7 0 -8
    -7 0 8
    7 0 -8
    -7 0 8
    -7 0 8
    7 0 -8
    -7 0 8
    -7 0 8
    -7 0 8
    7 0 -8
    6 0 -8
    6 0 -8
    -5 0 8
    5 0 -8
    5 0 -8
    -5 0 8
    5 0 -8
    5 0 -8
    5 0 -8
    -5 0 8
    5 0 -8
    -5 0 8
    5 0 -8
    -5 0 8
    -5 0 8
    5 0 -8
    -5 0 8
    5 0 -8
    5 0 -8
    -5 0 8
    5 0 -8
    -5 0 8
    -5 0 8
    -5 0 8
    -5 0 8
    5 0 -8
    -5 0 8
    5 0 -8
    4 0 -8
    4 0 -8
    -4 0 8
    -4 0 8
    -4 0 8
    -4 0 8
    4 0 -8
    4 0 -8
    3 0 -8
    -3 0 8
    3 0 -8
    -3 0 8
    3 0 -8
    -3 0 8
    -3 0 8
    3 0 -8
    2 0 -8
    2 0 -8
    2 0 -8
    -2 0 8
    -2 0 8
    -2 0 8
    2 0 -8
    2 0 -8
    -2 0 8
    2 0 -8
    2 0 -8
    -2 0 8
    -2 0 8
    -2 0 8
    -2 0 8
    2 0 -8
    -2 0 8
    2 0 -8
    -2 0 8
    2 0 -8
    2 0 -8
    -2 0 8
    2 0 -8
    -2 0 8
    -1 0 8
    -1 0 8
    1 0 -8
    1 0 -8
    -1 0 8
    1 0 -8
    -1 0 8
    1 0 -8
    0 0 8
    0 0 -8
    0 0 -8
    0 0 8
    0 0 8
    0 0 -8
    0 0 -8
    0 0 8
    -1 0 -8
    -2 0 -8
    2 0 8
    -2 0 -8
    -2 0 -8
    2 0 8
    -2 0 -8
    3 0 8
    -3 0 -8
    -3 0 -8
    3 0 8
    3 0 8
    3 0 8
    -3 0 -8
    -3 0 -8
    4 0 8
    4 0 8
    -4 0 -8
    -4 0 -8
    4 0 8
    -4 0 -8
    4 0 8
    4 0 8
    4 0 8
    4 0 8
    -4 0 -8
    -4 0 -8
    -4 0 -8
    -4 0 -8
    4 0 8
    4 0 8
    4 0 8
    -4 0 -8
    4 0 8
    -4 0 -8
    4 0 8
    -4 0 -8
    4 0 8
    -4 0 -8
    5 0 8
    -5 0 -8
    -5 0 -8
    -5 0 -8
    5 0 8
    -5 0 -8
    -5 0 -8
    -5 0 -8
    5 0 8
    5 0 8
    -5 0 -8
    5 0 8
    5 0 8
    5 0 8
    5 0 8
    5 0 8
    -5 0 -8
    -5 0 -8
    5 0 8
    5 0 8
    5 0 8
    -6 0 -8
    6 0 8
    6 0 8
    -6 0 -8
    6 0 8
    6 0 8
    -6 0 -8
    -6 0 -8
    6 0 8
    6 0 8
    6 0 8
    -6 0 -8
    -6 0 -8
    6 0 8
    -6 0 -8
    6 0 8
    6 0 8
    6 0 8
    6 0 8
    7 0 8
    -7 0 -8
    7 0 8
    7 0 8
    7 0 8
    7 0 8
    -7 0 -8
    -7 0 -8
    -7 0 -8
    -7 0 -8
    7 0 8
    7 0 8
    -7 0 -8
    7 0 8
    7 0 8
    -7 0 -8
    8 0 8
    8 0 8
    8 0 8
    -8 0 -8
    8 0 8
    -8 0 -8
    -8 0 -8
    -8 0 -8
    -8 0 -8
    8 0 8
    8 0 8
    -8 0 -8
    8 0 8
    -8 0 -8
    8 0 8
    8 0 8
    9 0 8
    -9 0 -8
    9 0 8
    9 0 8
    -9 0 -8
    9 0 8
    -9 0 -8
    9 0 8
    -9 0 -8
    9 0 8
    9 0 8
    -9 0 -8
    9 0 8
    -9 0 -8
    9 0 8
    -9 0 -8
    10 0 8
    -10 0 -8
    10 0 8
    10 0 8
    10 0 8
    -10 0 -8
    -10 0 -8
    10 0 8
    -10 0 -8
    -10 0 -8
    -10 0 -8
    10 0 8
    -10 0 -8
    10 0 8
    -11 0 -8
    11 0 8
    11 0 8
    11 0 8
    11 0 8
    -11 0 -8
    -11 0 -8
    -11 0 -8
    -11 0 -8
    11 0 8
    11 0 8
    -11 0 -8
    11 0 8
    11 0 8
    11 0 8
    12 0 8
    -12 0 -8
    -12 0 -8
    12 0 8
    -12 0 -8
    12 0 8
    12 0 8
    -12 0 -8
    12 0 8
    12 0 8
    -12 0 -8
    -12 0 -8
    12 0 8
    12 0 8
    12 0 8
    13 0 8
    -13 0 -8
    13 0 8
    13 0 8
    13 0 8
    -13 0 -8
    13 0 8
    13 0 8
    -13 0 -8
    -13 0 -8
    13 0 8
    -13 0 -8
    -13 0 -8
    -14 0 -8
    14 0 8
    -14 0 -8
    -14 0 -8
    -14 0 -8
    -14 0 -8
    -14 0 -8
    14 0 8
    14 0 8
    14 0 8
    14 0 8
    -14 -1 8
    -14 -1 8
    14 -1 -8
    -14 -1 8
    14 -1 -8
    14 -1 -8
    -14 -1 8
    14 -1 -8
    14 -1 -8
    -14 -1 8
    14 -1 -8
    -14 1 8
    -14 1 8
    -14 1 8
    14 1 -8
    -14 1 8
    -14 1 8
    14 1 -8
    14 1 -8
    14 1 -8
    14 1 -8
    14 1 -8
    14 1 -8
    14 1 -8
    13 -1 -8
    -13 -1 8
    13 -1 -8
    -13 -1 8
    -13 -1 8
    -13 -1 8
    13 -1 -8
    13 -1 -8
    -13 -1 8
    13 -1 -8
    13 -1 -8
    -13 -1 8
    -13 1 8
    -13 1 8
    13 1 -8
    13 1 -8
    -13 1 8
    13 1 -8
    -13 1 8
    -13 1 8
    13 1 -8
    13 1 -8
    13 1 -8
    13 1 -8
    -12 -1 8
    12 -1 -8
    12 -1 -8
    12 -1 -8
    12 -1 -8
    -12 -1 8
    12 -1 -8
    -12 -1 8
    -12 -1 8
    -12 -1 8
    -12 -1 8
    12 -1 -8
    12 -1 -8
    12 -1 -8
    12 -1 -8
    -12 1 8
    -12 1 8
    12 1 -8
    -12 1 8
    12 1 -8
    12 1 -8
    12 1 -8
    12 1 -8
    -12 1 8
    -12 1 8
    -12 1 8
    12 1 -8
    11 -1 -8
    11 -1 -8
    11 -1 -8
    -11 -1 8
    11 -1 -8
    11 -1 -8
    11 -1 -8
    -11 -1 8
    -11 -1 8
    11 -1 -8
    11 -1 -8
    -11 -1 8
    11 -1 -8
    11 -1 -8
    -11 1 8
    11 1 -8
    11 1 -8
    11 1 -8
    11 1 -8
    -11 1 8
    11 1 -8
    -11 1 8
    -11 1 8
    11 1 -8
    -11 1 8
    11 1 -8
    -11 1 8
    -11 1 8
    -11 1 8
    -11 1 8
    -10 -1 8
    10 -1 -8
    10 -1 -8
    -10 -1 8
    10 -1 -8
    10 -1 -8
    10 -1 -8
    10 -1 -8
    -10 -1 8
    -10 -1 8
    10 -1 -8
    10 -1 -8
    -10 -1 8
    10 -1 -8
    -10 -1 8
    -10 -1 8
    -10 -1 8
    10 -1 -8
    10 1 -8
    -10 1 8
    10 1 -8
    -10 1 8
    10 1 -8
    10 1 -8
    -10 1 8
    -10 1 8
    -10 1 8
    -10 1 8
    -10 1 8
    10 1 -8
    10 1 -8
    -10 1 8
    -10 1 8
    10 1 -8
    -10 1 8
    -9 -1 8
    9 -1 -8
    -9 -1 8
    9 -1 -8
    -9 -1 8
    -9 -1 8
    9 -1 -8
    -9 -1 8
[truncated: 896,540 more chars]
