# Supplementary material for: Crystal structure of the meso compound (2R,6S)-4-(5-bromo­pyrimidin-2-yl)-2,6-di­methyl­morpholine
Source: Acta Crystallogr E Crystallogr Commun. 2026 Jun 23;82(Pt 7):768–72. doi: 10.1107/S2056989026006158 (PMC13330847; doi:10.1107/S2056989026006158)
Supplement: Supplementary file 2 [file e-82-00768-Isup2.hkl]

data_I
_computing_structure_refinement   'olex2.refine 1.5 (Bourhis et al., 2015)'
_shelx_refln_list_code            4
loop_
  _space_group_symop_id
  _space_group_symop_operation_xyz
  1  x,y,z
  2  -x,y+1/2,-z+1/2
  3  -x,-y,-z
  4  x,-y-1/2,z-1/2

_space_group_crystal_system       monoclinic
_space_group_IT_number            14
_space_group_name_H-M_alt         'P 1 21/c 1'
_space_group_name_Hall            '-P 2ybc'
_symmetry_space_group_name_H-M    'P 1 21/c 1'
_symmetry_space_group_name_Hall   '-P 2ybc'
_symmetry_Int_Tables_number       14
_cell_length_a                    10.3934(6)
_cell_length_b                    4.2323(2)
_cell_length_c                    25.8356(14)
_cell_angle_alpha                 90
_cell_angle_beta                  97.076(3)
_cell_angle_gamma                 90
_cell_volume                      1127.8(1)
loop_
  _refln_index_h
  _refln_index_k
  _refln_index_l
  _refln_F_squared_calc
  _refln_F_squared_meas
  _refln_F_squared_sigma
  _refln_F_squared_weight
  _refln_observed_status
-15 0 2 61.387 60.289 6.433 37.766 o
-15 0 4 696.998 712.753 17.007 4.082 o
-15 0 6 2.222 4.496 4.145 106.682 o
-15 0 8 381.507 393.750 12.724 7.982 o
-14 0 2 86.902 92.662 6.481 34.449 o
-14 0 4 194.185 185.366 6.287 26.992 o
-14 0 6 588.090 590.921 11.543 7.087 o
-14 0 8 16.210 10.918 3.776 116.359 o
-14 0 10 339.258 349.268 10.742 10.549 o
-14 0 12 79.862 71.353 5.363 47.628 o
-14 0 14 985.792 988.580 14.634 3.752 o
-14 0 16 23.604 26.862 5.179 62.421 o
-14 0 18 220.466 233.897 9.653 14.455 o
-14 1 1 527.960 532.760 7.274 11.320 o
-14 1 2 43.488 42.796 3.380 109.479 o
-14 1 3 22.244 14.811 3.078 156.124 o
-14 1 4 3.535 0.266 2.827 225.662 o
-14 1 5 486.399 483.177 8.887 10.490 o
-14 1 6 70.117 68.359 3.790 78.671 o
-14 1 7 35.204 30.435 3.337 120.800 o
-14 1 8 275.624 272.725 6.076 22.400 o
-14 1 9 155.652 153.310 4.692 41.396 o
-14 1 10 0.678 0.862 3.197 181.581 o
-14 1 11 36.974 36.334 3.926 92.684 o
-14 1 12 63.899 58.910 4.203 71.918 o
-14 1 13 58.248 50.178 4.008 79.767 o
-14 1 14 42.438 41.067 3.837 92.564 o
-14 1 15 146.930 140.903 4.834 41.743 o
-14 1 16 217.082 224.012 6.185 25.471 o
-14 2 1 46.576 56.119 3.788 89.435 o
-14 2 2 17.660 22.281 3.363 136.096 o
-14 2 3 473.058 461.729 7.947 11.841 o
-14 2 4 10.008 7.803 3.255 159.181 o
-14 2 5 82.084 82.455 4.151 65.562 o
-14 2 6 0.453 1.689 3.276 172.730 o
-14 2 7 309.544 322.886 8.909 13.892 o
-14 2 8 15.252 8.918 3.359 144.656 o
-14 2 9 105.205 114.358 4.479 52.818 o
-14 2 10 145.818 158.541 5.060 39.020 o
-14 2 11 90.211 84.112 5.707 41.781 o
-13 0 2 1651.150 1670.140 18.647 1.851 o
-13 0 4 102.276 107.786 4.505 53.454 o
-13 0 6 243.991 243.134 7.688 18.864 o
-13 0 8 173.497 179.851 5.513 32.657 o
-13 0 10 843.087 820.387 11.633 5.268 o
-13 0 12 308.118 305.843 9.726 12.608 o
-13 0 14 7.244 7.573 3.442 146.630 o
-13 0 16 57.964 56.910 4.568 65.535 o
-13 0 18 25.857 23.206 4.679 74.597 o
-13 0 20 758.770 774.514 33.041 1.458 o
-13 0 22 177.103 193.248 8.036 20.179 o
-13 1 1 10.912 8.625 2.521 245.325 o
-13 1 2 543.952 559.930 6.989 11.190 o
-13 1 3 333.475 335.304 5.573 20.545 o
-13 1 4 157.499 155.331 3.930 48.008 o
-13 1 5 2.242 3.014 2.227 355.262 o
-13 1 6 11.115 14.515 2.442 249.376 o
-13 1 7 354.576 348.358 5.874 18.919 o
-13 1 8 258.477 262.961 4.770 28.247 o
-13 1 9 0.261 4.066 2.156 386.830 o
-13 1 10 279.270 280.680 4.827 26.348 o
-13 1 11 676.144 668.872 8.606 8.023 o
-13 1 12 63.699 63.049 3.131 102.027 o
-13 1 13 109.846 118.154 3.707 62.768 o
-13 1 14 243.861 241.402 4.972 28.926 o
-13 1 15 622.019 626.865 9.167 8.274 o
-13 1 16 112.942 119.187 4.033 57.177 o
-13 1 17 35.222 36.275 3.190 126.472 o
-13 1 18 258.390 261.360 5.699 24.672 o
-13 1 19 89.469 88.408 3.963 66.655 o
-13 1 20 1.719 4.364 3.096 188.898 o
-13 1 21 58.442 54.639 3.722 87.122 o
-13 2 1 155.652 163.856 4.519 42.300 o
-13 2 2 87.141 86.599 3.617 74.490 o
-13 2 3 180.434 174.486 4.434 39.741 o
-13 2 4 4.206 2.113 2.520 275.864 o
-13 2 5 127.089 133.423 3.912 54.868 o
-13 2 6 276.638 268.966 5.325 24.998 o
-13 2 7 10.527 3.862 2.585 242.357 o
-13 2 8 3.002 7.239 2.658 245.891 o
-13 2 9 695.281 692.878 9.715 7.174 o
-13 2 10 11.506 11.998 2.800 201.030 o
-13 2 11 74.523 68.018 3.548 83.433 o
-13 2 12 6.238 7.643 2.812 214.009 o
-13 2 13 377.664 378.252 6.310 16.941 o
-13 2 14 4.465 7.924 2.969 196.696 o
-13 2 15 4.794 1.071 2.817 223.456 o
-13 2 16 40.156 44.200 3.404 109.985 o
-13 2 17 204.248 200.882 5.146 31.969 o
-13 2 18 17.289 19.486 3.630 121.067 o
-13 3 1 5.079 2.320 3.301 163.997 o
-13 3 2 76.653 81.421 4.129 67.407 o
-13 3 3 449.489 453.603 8.339 11.746 o
-13 3 4 274.514 266.444 6.362 21.638 o
-13 3 5 23.251 22.975 3.523 121.746 o
-13 3 6 307.567 300.289 6.539 19.471 o
-13 3 7 7.040 9.834 3.281 159.172 o
-13 3 8 25.156 19.205 3.713 111.768 o
-13 3 9 15.959 17.040 4.831 73.679 o
-12 0 2 36.721 34.342 3.140 128.808 o
-12 0 4 1225.200 1250.130 14.535 3.029 o
-12 0 6 47.485 51.405 3.140 114.781 o
-12 0 8 783.422 760.438 11.307 5.770 o
-12 0 10 154.644 157.991 5.120 37.754 o
-12 0 12 1182.000 1189.990 15.062 3.080 o
-12 0 14 1091.190 1137.730 13.743 3.530 o
-12 0 16 581.444 589.705 9.513 8.514 o
-12 0 18 188.008 198.262 6.414 26.368 o
-12 0 20 92.517 93.601 6.238 36.085 o
-12 0 22 499.990 481.300 10.896 8.485 o
-12 0 24 3.232 19.324 4.413 91.080 o
-12 0 26 2186.560 2308.550 29.596 0.946 o
-12 1 1 149.079 151.474 3.670 52.282 o
-12 1 2 134.738 136.042 3.082 63.863 o
-12 1 3 642.270 619.120 6.300 10.089 o
-12 1 4 45.011 42.017 2.185 177.297 o
-12 1 5 229.045 221.310 4.842 31.152 o
-12 1 6 394.465 388.673 4.827 19.163 o
-12 1 7 412.112 406.115 5.345 17.416 o
-12 1 8 28.401 31.687 2.317 204.133 o
-12 1 9 391.550 368.632 5.462 18.346 o
-12 1 10 483.870 486.061 5.853 14.019 o
-12 1 11 64.530 67.983 2.889 108.764 o
-12 1 12 7.291 5.933 2.209 326.353 o
-12 1 13 104.344 104.094 3.212 74.682 o
-12 1 14 310.125 305.439 4.961 23.768 o
-12 1 15 12.220 14.404 2.282 273.544 o
-12 1 16 97.438 96.656 3.000 82.731 o
-12 1 17 235.999 237.019 4.722 30.724 o
-12 1 18 22.988 25.626 2.773 174.252 o
-12 1 19 17.642 17.242 2.785 187.570 o
-12 1 20 263.000 263.897 5.887 23.731 o
-12 1 21 742.711 741.196 8.825 7.151 o
-12 1 22 170.780 180.865 4.949 36.598 o
-12 1 23 37.517 41.156 3.364 114.359 o
-12 1 24 42.353 46.583 3.766 93.933 o
-12 1 25 92.753 96.767 5.373 44.559 o
-12 2 1 272.874 270.758 5.132 25.837 o
-12 2 2 4.759 7.216 2.479 273.576 o
-12 2 3 392.121 403.280 5.690 17.397 o
-12 2 4 30.403 26.817 2.538 183.433 o
-12 2 5 369.038 356.036 5.343 19.507 o
-12 2 6 4.619 2.880 2.230 341.850 o
-12 2 7 711.570 715.613 7.612 8.100 o
-12 2 8 241.856 235.387 4.668 30.635 o
-12 2 9 5.748 7.282 2.347 297.663 o
-12 2 10 55.522 63.816 3.166 105.053 o
-12 2 11 344.046 334.686 5.487 20.398 o
-12 2 12 166.466 166.289 4.311 42.693 o
-12 2 13 1.151 0.946 2.503 292.482 o
-12 2 14 1.762 5.806 2.704 243.129 o
-12 2 15 905.954 911.224 10.187 5.292 o
-12 2 16 13.389 16.395 2.985 174.458 o
-12 2 17 14.451 15.222 2.809 191.960 o
-12 2 18 3.130 6.271 2.814 221.829 o
-12 2 19 590.469 612.511 10.691 7.547 o
-12 2 20 59.895 61.947 4.116 74.672 o
-12 2 21 313.321 328.807 6.983 17.797 o
-12 2 22 312.184 304.474 6.935 18.266 o
-12 3 1 10.073 4.951 2.970 189.707 o
-12 3 2 418.312 421.706 7.788 13.182 o
-12 3 3 13.963 20.006 3.119 159.247 o
-12 3 4 19.472 15.089 2.933 171.852 o
-12 3 5 60.886 59.186 3.432 94.239 o
-12 3 6 288.803 284.041 5.459 23.640 o
-12 3 7 0.356 2.947 2.828 229.760 o
-12 3 8 45.384 44.614 3.507 102.656 o
-12 3 9 258.850 276.669 5.974 23.332 o
-12 3 10 350.642 364.202 8.801 13.133 o
-12 3 11 70.649 69.465 3.930 74.936 o
-12 3 12 10.047 11.704 3.099 171.211 o
-12 3 13 34.229 39.803 3.349 117.691 o
-12 3 14 413.583 416.661 9.506 10.982 o
-12 3 15 59.215 64.238 3.853 81.333 o
-12 3 16 117.025 116.467 4.477 50.857 o
-12 3 17 43.369 46.756 5.220 56.561 o
-11 0 2 1080.190 1107.430 13.241 3.683 o
-11 0 4 630.182 623.973 8.992 8.336 o
-11 0 6 1733.290 1771.710 19.091 1.718 o
-11 0 8 28.045 25.398 2.518 190.347 o
-11 0 10 911.462 902.240 11.559 4.876 o
-11 0 12 1.024 4.039 2.098 402.369 o
-11 0 14 812.416 805.873 10.346 5.905 o
-11 0 16 16.957 24.678 2.623 199.883 o
-11 0 18 919.525 902.927 11.742 4.793 o
-11 0 20 114.744 108.004 5.816 37.522 o
-11 0 22 757.245 785.212 13.383 5.030 o
-11 0 24 47.178 41.045 5.164 57.418 o
-11 0 26 335.068 331.267 10.003 11.697 o
-11 0 28 25.287 26.025 5.233 61.055 o
-11 1 1 647.869 634.693 6.250 9.961 o
-11 1 2 190.961 184.387 3.214 47.165 o
-11 1 3 2.297 1.492 1.538 715.204 o
-11 1 4 474.750 463.786 4.857 15.727 o
-11 1 5 654.827 635.437 6.714 9.571 o
-11 1 6 1.753 1.235 1.393 876.503 o
-11 1 7 48.563 54.130 2.040 172.698 o
-11 1 8 365.977 367.336 4.478 21.297 o
-11 1 9 1263.450 1280.340 10.274 3.522 o
-11 1 10 10.156 11.928 1.713 436.778 o
-11 1 11 644.204 636.232 6.463 9.853 o
-11 1 12 377.495 373.115 4.717 20.242 o
-11 1 13 226.759 229.440 4.076 34.992 o
-11 1 14 24.262 28.224 1.935 266.409 o
-11 1 15 397.707 389.844 5.813 17.201 o
-11 1 16 429.540 421.663 6.264 15.271 o
-11 1 17 174.509 168.695 3.584 47.731 o
-11 1 18 105.639 108.330 3.378 70.596 o
-11 1 19 499.250 494.598 6.704 12.650 o
-11 1 20 191.725 196.552 4.288 38.514 o
-11 1 21 55.741 57.298 2.858 119.438 o
-11 1 22 134.808 132.625 3.774 55.269 o
-11 1 23 887.085 901.086 9.521 5.607 o
-11 1 24 6.251 6.567 2.838 211.482 o
-11 1 25 236.060 230.033 5.330 28.117 o
-11 1 26 112.042 110.206 4.417 52.879 o
-11 1 27 320.788 319.939 6.956 17.782 o
-11 1 28 144.064 149.880 7.080 26.074 o
-11 2 1 25.756 26.797 2.370 208.749 o
-11 2 2 16.683 19.149 2.192 266.460 o
-11 2 3 942.896 946.192 11.580 4.683 o
-11 2 4 26.818 27.716 2.410 201.377 o
-11 2 5 43.376 41.692 2.356 167.653 o
-11 2 6 36.451 37.645 2.182 195.864 o
-11 2 7 656.430 641.600 6.549 9.626 o
-11 2 8 22.091 23.434 1.986 274.342 o
-11 2 9 27.456 29.651 2.507 188.800 o
-11 2 10 53.167 56.844 2.725 127.656 o
-11 2 11 1063.950 1051.000 12.791 3.882 o
-11 2 12 24.317 33.602 2.564 185.357 o
-11 2 13 721.774 731.580 8.176 7.658 o
-11 2 14 8.834 12.652 2.464 254.968 o
-11 2 15 243.109 237.070 5.024 28.871 o
-11 2 16 37.500 38.604 2.937 138.042 o
-11 2 17 320.618 333.835 6.064 19.766 o
-11 2 18 74.294 77.993 3.346 86.994 o
-11 2 19 106.188 112.987 3.840 62.063 o
-11 2 20 28.749 30.855 2.974 148.103 o
-11 2 21 493.784 498.066 7.076 12.284 o
-11 2 22 44.533 46.886 3.354 108.736 o
-11 2 23 115.156 109.909 4.236 54.806 o
-11 2 24 18.492 16.374 3.361 138.134 o
-11 2 25 544.454 528.640 8.402 10.067 o
-11 3 1 150.190 150.336 4.938 40.011 o
-11 3 2 324.848 319.790 5.728 20.728 o
-11 3 3 61.216 64.688 3.360 95.140 o
-11 3 4 561.787 568.429 10.009 8.388 o
-11 3 5 3.757 3.695 2.397 301.382 o
-11 3 6 3.800 1.216 2.322 325.102 o
-11 3 7 14.082 13.999 2.611 217.857 o
-11 3 8 378.092 376.977 5.898 17.756 o
-11 3 9 75.553 79.616 3.278 88.006 o
-11 3 10 3.824 4.287 2.227 343.187 o
-11 3 11 85.567 93.279 3.570 74.954 o
-11 3 12 300.894 282.626 5.138 24.166 o
-11 3 13 1.622 -0.085 2.460 302.732 o
-11 3 14 13.523 15.632 3.081 165.771 o
-11 3 15 123.677 131.086 4.085 53.506 o
-11 3 16 671.241 674.167 9.324 7.620 o
-11 3 17 24.452 24.574 3.010 153.429 o
-11 3 18 317.264 315.470 6.569 18.880 o
-11 3 19 2.476 3.153 2.993 201.365 o
-11 3 20 27.576 24.323 3.308 130.481 o
-11 3 21 86.050 83.489 5.005 50.836 o
-11 4 1 29.111 29.545 3.421 120.996 o
-11 4 2 123.567 125.220 4.285 51.535 o
-11 4 3 135.702 135.889 5.124 40.547 o
-11 4 4 183.356 168.853 4.959 35.962 o
-11 4 5 0.597 2.635 3.325 166.965 o
-11 4 6 264.628 262.048 7.862 17.637 o
-11 4 7 52.673 52.024 4.021 80.908 o
-11 4 8 29.053 25.051 3.867 101.064 o
-11 4 9 8.946 6.596 3.462 143.906 o
-11 4 10 221.277 214.378 7.549 20.317 o
-11 4 11 55.613 62.554 4.996 57.242 o
-10 0 2 1753.470 1766.120 15.884 1.900 o
-10 0 4 64.542 62.130 3.056 104.440 o
-10 0 6 5107.300 5293.530 44.565 0.264 o
-10 0 8 1440.140 1449.660 14.194 2.572 o
-10 0 10 348.841 341.061 5.651 19.731 o
-10 0 12 909.893 880.606 11.720 4.873 o
-10 0 14 190.939 194.831 4.255 38.904 o
-10 0 16 1591.790 1585.530 17.359 2.035 o
-10 0 18 205.563 201.698 4.948 32.969 o
-10 0 20 2488.670 2561.890 28.872 0.852 o
-10 0 22 34.581 38.682 3.974 91.478 o
-10 0 24 491.512 492.234 9.584 9.691 o
-10 0 26 223.217 225.406 8.311 17.793 o
-10 0 28 401.091 400.560 9.182 11.638 o
-10 0 30 373.148 350.370 10.477 10.553 o
-10 1 1 162.556 158.418 2.993 56.238 o
-10 1 2 182.594 180.305 3.821 43.872 o
-10 1 3 734.430 714.016 6.612 8.423 o
-10 1 4 109.263 110.330 2.741 80.988 o
-10 1 5 45.407 46.499 1.768 204.510 o
-10 1 6 88.631 96.027 2.428 100.758 o
-10 1 7 1647.480 1636.280 10.686 2.436 o
-10 1 8 819.775 794.014 6.371 7.460 o
-10 1 9 345.462 346.972 4.273 23.073 o
-10 1 10 946.816 935.491 7.780 5.746 o
-10 1 11 542.292 530.621 5.202 13.166 o
-10 1 12 54.622 58.104 2.283 147.991 o
-10 1 13 2.050 0.365 1.425 845.419 o
-10 1 14 442.184 432.168 4.918 16.904 o
-10 1 15 763.700 765.416 6.999 7.762 o
-10 1 16 46.402 50.271 2.126 173.085 o
-10 1 17 59.841 61.335 2.196 144.957 o
-10 1 18 345.193 339.530 5.225 20.906 o
-10 1 19 267.180 274.262 5.107 26.131 o
-10 1 20 0.025 0.757 1.915 505.994 o
-10 1 21 266.368 253.488 4.397 29.576 o
-10 1 22 554.633 553.813 6.514 11.524 o
-10 1 23 169.668 169.457 3.876 45.819 o
-10 1 24 72.357 70.025 3.113 96.362 o
-10 1 25 228.423 221.119 5.143 29.713 o
-10 1 26 243.403 244.520 5.755 25.551 o
-10 1 27 307.219 305.847 8.619 14.622 o
-10 1 28 7.641 5.406 3.793 122.745 o
-10 1 29 219.376 217.179 7.035 22.132 o
-10 1 30 80.397 82.146 4.989 51.965 o
-10 2 1 1916.920 1963.240 14.657 1.738 o
-10 2 2 368.225 361.290 4.804 20.617 o
-10 2 3 125.660 120.991 3.137 67.321 o
-10 2 4 1.637 1.311 1.726 590.423 o
-10 2 5 1377.650 1395.860 10.558 3.108 o
-10 2 6 167.986 174.365 3.447 49.508 o
-10 2 7 0.271 -1.020 1.592 732.575 o
-10 2 8 13.908 14.502 1.871 354.375 o
-10 2 9 494.773 479.582 6.892 12.629 o
-10 2 10 205.887 196.343 4.419 36.333 o
-10 2 11 28.825 27.104 2.147 227.013 o
-10 2 12 87.790 86.328 2.774 94.561 o
-10 2 13 1437.130 1427.730 11.180 2.899 o
-10 2 14 9.622 10.483 1.819 410.960 o
-10 2 15 407.083 416.857 5.371 17.361 o
-10 2 16 83.045 83.322 2.754 98.279 o
-10 2 17 532.679 515.891 6.804 11.848 o
-10 2 18 50.471 48.550 2.514 144.954 o
-10 2 19 394.724 392.424 6.357 16.256 o
-10 2 20 214.670 217.908 5.129 30.774 o
-10 2 21 217.202 217.276 4.845 32.118 o
-10 2 22 1.061 0.233 2.561 281.268 o
-10 2 23 90.746 88.634 3.653 72.381 o
-10 2 24 59.579 52.515 3.411 97.093 o
-10 2 25 144.099 147.316 4.524 44.587 o
-10 2 26 6.911 15.049 3.325 152.625 o
-10 2 27 513.451 490.015 9.258 9.797 o
-10 2 28 1.601 -0.250 3.706 134.976 o
-10 3 1 138.307 139.740 3.941 52.060 o
-10 3 2 162.078 173.869 3.964 45.764 o
-10 3 3 225.463 228.817 4.589 32.429 o
-10 3 4 281.588 275.525 4.824 26.372 o
-10 3 5 9.999 12.641 2.297 281.670 o
-10 3 6 213.488 214.260 4.374 35.146 o
-10 3 7 181.594 184.237 4.132 41.359 o
-10 3 8 303.834 296.690 4.669 25.178 o
-10 3 9 8.420 5.468 1.967 389.975 o
-10 3 10 254.638 247.325 4.383 30.638 o
-10 3 11 31.034 34.754 2.502 179.396 o
-10 3 12 470.745 460.889 5.983 14.375 o
-10 3 13 1.417 1.075 2.081 416.647 o
-10 3 14 873.982 888.147 9.912 5.572 o
-10 3 15 365.084 370.091 5.899 18.225 o
-10 3 16 10.972 14.834 2.596 225.952 o
-10 3 17 325.828 327.816 5.883 20.154 o
-10 3 18 264.120 260.370 4.934 27.338 o
-10 3 19 3.504 6.637 2.560 262.933 o
-10 3 20 11.419 10.490 2.847 196.966 o
-10 3 21 117.318 122.978 4.998 44.427 o
-10 3 22 422.001 425.447 7.777 13.107 o
-10 3 23 4.292 -0.249 3.497 148.731 o
-10 3 24 6.614 7.659 4.181 102.024 o
-10 4 1 124.416 125.851 4.042 54.374 o
-10 4 2 81.944 85.919 3.624 76.030 o
-10 4 3 5.788 4.995 2.815 217.249 o
-10 4 4 48.160 51.903 3.579 96.780 o
-10 4 5 41.393 34.573 3.329 115.634 o
-10 4 6 168.852 164.235 4.990 37.201 o
-10 4 7 21.501 20.282 3.155 148.013 o
-10 4 8 235.778 244.266 5.940 25.168 o
-10 4 9 76.787 71.585 4.013 71.025 o
-10 4 10 138.037 143.943 5.493 36.841 o
-10 4 11 8.952 11.681 3.224 160.960 o
-10 4 12 320.194 324.153 8.445 14.575 o
-10 4 13 129.941 126.725 5.780 35.884 o
-10 4 14 2.808 8.555 3.895 118.780 o
-10 4 15 24.593 14.606 4.077 96.835 o
-10 4 16 17.510 20.273 4.245 91.917 o
-9 0 2 26.331 29.637 1.935 257.352 o
-9 0 4 1617.200 1623.290 13.626 2.273 o
-9 0 6 4866.680 4987.630 38.444 0.307 o
-9 0 8 1845.050 1855.220 17.083 1.716 o
-9 0 10 206.580 210.880 5.835 27.915 o
-9 0 12 2352.050 2412.660 26.076 0.979 o
-9 0 14 252.218 249.678 4.698 29.347 o
-9 0 16 275.860 274.096 5.071 25.820 o
-9 0 18 1224.560 1202.840 12.700 3.347 o
-9 0 20 67.210 78.236 3.947 74.257 o
-9 0 22 908.883 898.210 11.575 4.888 o
-9 0 24 203.881 212.800 6.532 24.805 o
-9 0 26 1385.360 1377.290 17.767 2.323 o
-9 0 28 0.059 6.094 4.257 101.869 o
-9 0 30 526.731 542.904 13.962 6.075 o
-9 0 32 0.704 1.948 5.138 70.534 o
-9 1 1 354.010 351.962 4.053 23.091 o
-9 1 2 4580.660 4719.060 28.558 0.378 o
-9 1 3 4728.380 4822.280 28.588 0.361 o
-9 1 4 168.374 170.547 2.695 56.714 o
-9 1 5 467.389 458.951 4.231 16.786 o
-9 1 6 85.710 88.493 1.901 119.893 o
-9 1 7 2230.800 2234.600 13.605 1.448 o
-9 1 8 408.441 393.552 4.111 19.895 o
-9 1 9 741.043 727.366 6.139 8.529 o
-9 1 10 900.407 896.081 6.810 6.397 o
-9 1 11 2.988 2.321 1.187 1067.830 o
-9 1 12 728.261 706.447 5.834 8.908 o
-9 1 13 1154.290 1137.580 8.937 4.232 o
-9 1 14 894.833 884.488 7.225 6.340 o
-9 1 15 152.446 151.349 2.933 59.761 o
-9 1 16 453.722 438.012 4.832 16.637 o
-9 1 17 2482.340 2552.260 17.665 1.121 o
-9 1 18 125.369 134.823 3.184 64.922 o
-9 1 19 0.322 0.736 1.851 537.423 o
-9 1 20 31.217 33.606 2.019 227.774 o
-9 1 21 1087.400 1093.570 9.305 4.461 o
-9 1 22 198.923 200.620 3.766 41.081 o
-9 1 23 70.428 68.335 2.800 108.206 o
-9 1 24 653.980 630.797 7.440 9.125 o
-9 1 25 325.328 320.281 5.691 20.800 o
-9 1 26 5.451 6.046 2.893 206.328 o
-9 1 27 157.476 148.433 4.720 41.215 o
-9 1 28 140.998 136.785 4.667 44.206 o
-9 1 29 73.768 76.091 4.875 55.151 o
-9 1 30 38.684 39.369 4.881 64.779 o
-9 1 31 148.050 148.109 6.163 31.199 o
-9 1 32 344.945 375.289 14.835 6.565 o
-9 2 1 475.225 463.438 5.020 15.509 o
-9 2 2 60.194 64.839 2.118 146.471 o
-9 2 3 340.627 336.476 5.719 19.918 o
-9 2 4 14.089 18.926 1.710 380.996 o
-9 2 5 42.534 47.847 2.092 183.544 o
-9 2 6 34.753 37.489 1.907 226.255 o
-9 2 7 1986.770 2010.120 14.132 1.686 o
-9 2 8 136.395 135.258 3.336 60.217 o
-9 2 9 762.674 749.499 6.569 8.031 o
-9 2 10 305.274 297.634 3.914 27.466 o
-9 2 11 2259.140 2310.910 17.016 1.304 o
-9 2 12 3.167 4.806 1.605 616.023 o
-9 2 13 1.759 0.845 1.725 593.264 o
-9 2 14 64.945 68.778 2.707 115.032 o
-9 2 15 546.600 539.965 6.097 12.146 o
-9 2 16 133.083 133.040 3.180 63.306 o
-9 2 17 109.897 105.672 2.945 77.698 o
-9 2 18 26.912 28.273 2.229 220.592 o
-9 2 19 1266.070 1263.020 12.616 3.211 o
-9 2 20 3.148 4.649 2.155 367.192 o
-9 2 21 207.756 201.352 4.606 34.816 o
-9 2 22 44.757 46.412 2.813 134.894 o
-9 2 23 768.362 788.761 9.322 6.609 o
-9 2 24 1.222 0.836 2.559 279.998 o
-9 2 25 331.497 311.501 5.837 20.355 o
-9 2 26 55.449 55.662 3.393 98.963 o
-9 2 27 162.921 159.782 5.587 33.628 o
-9 2 28 100.629 110.076 5.051 46.594 o
-9 2 29 240.895 220.395 7.263 20.589 o
-9 2 30 79.027 76.074 6.598 34.519 o
-9 3 1 125.093 128.460 3.477 61.569 o
-9 3 2 1307.710 1307.760 12.129 3.149 o
-9 3 3 96.461 102.338 3.141 79.028 o
-9 3 4 58.149 52.143 2.499 136.270 o
-9 3 5 94.857 99.843 3.185 79.079 o
-9 3 6 871.226 865.779 8.067 6.262 o
-9 3 7 25.514 24.192 1.950 266.699 o
-9 3 8 15.931 17.274 1.862 337.791 o
-9 3 9 291.279 289.368 4.363 27.060 o
-9 3 10 628.486 626.096 6.378 10.160 o
-9 3 11 148.397 146.347 3.313 56.836 o
-9 3 12 108.977 115.837 3.206 71.604 o
-9 3 13 133.748 134.615 3.250 62.022 o
-9 3 14 753.725 748.235 8.101 7.394 o
-9 3 15 99.174 103.598 3.100 78.714 o
-9 3 16 289.750 293.986 4.773 25.632 o
-9 3 17 34.839 32.702 2.424 181.692 o
-9 3 18 345.962 331.652 5.506 20.336 o
-9 3 19 0.845 1.778 2.119 404.135 o
-9 3 20 177.957 167.290 4.591 39.179 o
-9 3 21 1.949 -2.757 2.757 241.179 o
-9 3 22 177.572 170.570 4.861 37.080 o
-9 3 23 122.667 119.715 4.691 47.313 o
-9 3 24 150.562 138.573 5.446 36.403 o
-9 3 25 74.346 73.834 4.442 62.710 o
-9 3 26 156.994 147.505 5.525 34.956 o
-9 4 1 34.537 35.236 2.797 151.698 o
-9 4 2 28.255 23.359 2.731 172.064 o
-9 4 3 120.323 116.394 3.721 60.443 o
-9 4 4 380.880 387.210 6.439 16.504 o
-9 4 5 20.196 19.611 3.460 128.952 o
-9 4 6 60.385 55.722 3.264 101.046 o
-9 4 7 8.397 8.242 2.528 251.761 o
-9 4 8 418.784 419.170 6.585 15.025 o
-9 4 9 15.720 18.354 2.964 171.883 o
-9 4 10 34.704 36.325 3.671 103.690 o
-9 4 11 122.249 107.082 3.992 57.134 o
-9 4 12 136.754 133.149 5.137 40.458 o
-9 4 13 34.605 32.914 3.864 96.781 o
-9 4 14 198.775 206.555 6.080 27.245 o
-9 4 15 286.350 285.044 6.820 19.580 o
-9 4 16 75.938 81.736 4.461 61.227 o
-9 4 17 2.243 15.132 3.993 111.684 o
-9 4 18 691.046 708.485 13.221 5.470 o
-9 4 19 8.880 4.583 3.755 124.507 o
-9 4 20 51.605 52.340 4.445 70.270 o
-8 0 2 1734.100 1741.790 13.863 2.056 o
-8 0 4 11947.700 11934.700 222.568 0.025 o
-8 0 6 5711.560 5760.840 51.148 0.213 o
-8 0 8 138.501 150.030 2.994 62.393 o
-8 0 10 1230.990 1244.390 13.367 3.192 o
-8 0 12 114.812 107.937 3.154 71.960 o
-8 0 14 5406.260 5473.380 39.860 0.261 o
-8 0 16 35.071 39.123 2.306 186.127 o
-8 0 18 4835.670 5004.220 41.720 0.295 o
-8 0 20 597.678 589.301 8.474 9.149 o
-8 0 22 546.393 548.536 8.787 9.600 o
-8 0 24 477.402 461.181 8.890 10.714 o
-8 0 26 1066.010 1102.660 17.666 2.927 o
-8 0 28 558.202 540.700 13.596 6.153 o
-8 0 30 12.126 13.560 4.810 75.702 o
-8 0 32 161.949 154.096 7.895 21.686 o
-8 0 34 101.070 119.801 14.721 8.071 o
-8 1 1 961.543 963.358 6.872 5.833 o
-8 1 2 12.075 12.877 1.136 657.457 o
-8 1 3 853.882 821.516 6.203 7.156 o
-8 1 4 304.174 300.766 3.311 29.309 o
-8 1 5 421.823 422.398 4.146 18.864 o
-8 1 6 32.818 31.985 1.456 295.542 o
-8 1 7 2384.220 2368.410 14.088 1.303 o
-8 1 8 3459.690 3505.680 20.165 0.657 o
-8 1 9 982.342 977.710 6.925 5.672 o
-8 1 10 0.544 1.148 1.061 1536.990 o
-8 1 11 437.183 436.126 4.114 18.186 o
-8 1 12 382.522 371.775 3.931 21.665 o
-8 1 13 692.997 695.764 6.001 9.250 o
-8 1 14 44.386 45.663 1.719 211.566 o
-8 1 15 392.794 390.221 4.128 20.509 o
-8 1 16 272.893 265.899 4.023 30.217 o
-8 1 17 15.859 22.647 1.638 375.406 o
-8 1 18 655.123 636.714 5.999 10.026 o
-8 1 19 883.584 851.822 7.222 6.511 o
-8 1 20 981.982 966.497 7.851 5.475 o
-8 1 21 5.443 6.127 1.641 550.396 o
-8 1 22 343.804 337.242 4.763 22.148 o
-8 1 23 822.443 816.446 7.372 6.976 o
-8 1 24 51.837 54.325 2.416 145.869 o
-8 1 25 19.124 16.607 2.177 265.053 o
-8 1 26 137.327 131.890 3.722 55.504 o
-8 1 27 744.805 756.222 9.513 6.763 o
-8 1 28 3.855 4.654 2.743 232.851 o
-8 1 29 66.505 61.252 3.996 75.781 o
-8 1 30 591.668 579.355 9.837 8.239 o
-8 1 31 543.366 540.518 9.298 9.231 o
-8 1 32 1.712 3.953 4.275 100.765 o
-8 1 33 27.937 19.670 4.461 80.942 o
-8 2 1 784.548 768.641 6.521 7.786 o
-8 2 2 387.408 374.116 4.493 20.315 o
-8 2 3 2612.140 2647.020 17.572 1.050 o
-8 2 4 89.961 84.754 2.179 110.173 o
-8 2 5 10.418 7.530 1.295 653.413 o
-8 2 6 23.492 25.465 1.567 337.421 o
-8 2 7 1483.340 1493.850 10.294 2.841 o
-8 2 8 421.691 405.081 4.505 18.572 o
-8 2 9 112.165 119.649 2.434 83.785 o
-8 2 10 139.908 141.582 2.848 64.943 o
-8 2 11 1480.680 1467.620 10.666 2.835 o
-8 2 12 73.785 76.733 2.312 120.379 o
-8 2 13 2710.970 2758.880 20.085 0.945 o
-8 2 14 201.625 194.400 3.384 43.755 o
-8 2 15 877.870 853.022 7.659 6.397 o
-8 2 16 193.728 178.183 3.960 41.598 o
-8 2 17 501.224 488.375 5.572 13.983 o
-8 2 18 197.716 191.852 3.732 41.971 o
-8 2 19 481.147 474.185 6.604 13.254 o
-8 2 20 17.899 21.765 2.061 279.769 o
-8 2 21 753.248 760.503 7.432 7.666 o
-8 2 22 623.478 614.294 7.837 9.242 o
-8 2 23 0.204 0.260 2.243 369.917 o
-8 2 24 1.070 -1.192 2.191 382.887 o
-8 2 25 1101.880 1104.350 10.747 4.114 o
-8 2 26 32.043 34.623 2.906 147.299 o
-8 2 27 98.791 104.488 4.008 61.901 o
-8 2 28 24.005 24.889 3.766 108.249 o
-8 2 29 766.102 788.274 11.067 5.883 o
-8 2 30 5.556 9.513 4.156 103.238 o
-8 2 31 52.474 44.355 5.145 56.624 o
-8 3 1 316.066 314.977 5.491 21.783 o
-8 3 2 71.480 72.990 2.508 116.381 o
-8 3 3 22.087 22.835 1.905 288.813 o
-8 3 4 631.805 624.038 6.213 10.248 o
-8 3 5 101.739 106.686 2.366 92.650 o
-8 3 6 24.183 25.278 1.792 294.557 o
-8 3 7 74.915 79.494 2.620 108.064 o
-8 3 8 1264.440 1240.380 9.976 3.610 o
-8 3 9 412.099 414.541 4.676 18.440 o
-8 3 10 17.500 19.840 1.843 327.334 o
-8 3 11 14.875 18.840 1.937 322.590 o
-8 3 12 1158.580 1163.420 10.284 3.948 o
-8 3 13 5.353 9.977 2.034 374.529 o
-8 3 14 117.911 118.424 3.061 71.062 o
-8 3 15 375.706 377.980 5.038 19.559 o
-8 3 16 488.840 472.303 6.445 13.329 o
-8 3 17 95.321 100.107 3.034 82.132 o
-8 3 18 283.980 278.429 4.938 25.767 o
-8 3 19 800.739 820.603 8.050 6.841 o
-8 3 20 351.916 354.209 5.089 20.710 o
-8 3 21 40.639 38.671 2.818 142.147 o
-8 3 22 257.977 251.338 5.827 24.440 o
-8 3 23 18.034 15.810 3.251 146.700 o
-8 3 24 153.023 152.036 5.105 38.293 o
-8 3 25 1.497 -1.709 3.130 188.719 o
-8 3 26 387.310 385.442 7.740 14.096 o
-8 3 27 3.874 1.429 3.593 140.879 o
-8 3 28 39.135 44.559 4.380 76.265 o
-8 4 1 21.077 20.928 2.472 212.891 o
-8 4 2 413.768 400.194 5.761 16.733 o
-8 4 3 106.382 104.584 3.274 72.812 o
-8 4 4 199.572 197.242 5.021 33.155 o
-8 4 5 0.871 -0.745 2.054 436.106 o
-8 4 6 601.091 595.347 6.585 10.543 o
-8 4 7 370.275 351.716 6.773 16.545 o
-8 4 8 8.321 5.226 2.049 366.217 o
-8 4 9 14.160 14.739 2.656 211.032 o
-8 4 10 405.668 396.375 6.789 15.213 o
-8 4 11 170.786 165.488 4.049 44.443 o
-8 4 12 0.553 0.825 2.313 344.724 o
-8 4 13 14.619 16.939 2.695 203.248 o
-8 4 14 755.953 752.232 8.830 7.023 o
-8 4 15 70.577 70.379 3.847 76.795 o
-8 4 16 31.920 35.989 3.381 118.917 o
-8 4 17 122.479 123.390 5.157 42.219 o
-8 4 18 90.749 88.563 4.263 60.999 o
-8 4 19 85.547 81.757 4.174 64.410 o
-8 4 20 13.830 13.534 3.718 120.309 o
-8 4 21 71.830 68.049 4.246 67.798 o
-8 4 22 114.622 109.250 5.128 44.135 o
-8 5 1 357.968 357.695 8.421 13.698 o
-8 5 2 18.335 18.470 3.520 127.115 o
-8 5 3 17.138 22.123 3.249 144.582 o
-8 5 4 24.095 26.435 3.182 140.628 o
-8 5 5 302.318 298.935 7.000 18.446 o
-8 5 6 5.308 4.091 2.876 210.739 o
-8 5 7 39.593 39.250 3.990 88.813 o
-8 5 8 64.777 73.408 4.249 68.804 o
-8 5 9 41.607 40.005 3.984 88.103 o
-8 5 10 1.476 2.007 3.582 143.603 o
-8 5 11 88.574 90.768 5.570 43.098 o
-7 0 2 2550.410 2573.210 18.524 1.069 o
-7 0 4 3111.680 3142.610 22.613 0.742 o
-7 0 6 408.823 406.427 4.634 18.748 o
-7 0 8 2527.940 2617.870 21.029 1.012 o
-7 0 10 1220.130 1264.360 11.871 3.414 o
-7 0 12 2245.060 2329.580 18.541 1.259 o
-7 0 14 329.737 324.328 4.210 24.523 o
-7 0 16 1553.840 1569.890 14.042 2.352 o
-7 0 18 62.282 58.940 3.068 106.199 o
-7 0 20 2168.260 2159.870 21.520 1.237 o
-7 0 22 49.271 43.534 3.562 98.861 o
-7 0 24 1554.640 1593.970 19.049 1.936 o
-7 0 26 390.876 377.977 10.299 10.462 o
-7 0 28 714.382 739.922 14.121 4.976 o
-7 0 30 575.765 558.659 11.597 7.217 o
-7 0 32 677.872 707.805 17.775 3.899 o
-7 0 34 331.613 310.698 13.325 7.952 o
-7 1 1 2780.870 2795.520 15.762 0.992 o
-7 1 2 1098.040 1082.010 6.698 4.933 o
-7 1 3 4690.040 4782.650 26.395 0.375 o
-7 1 4 518.219 510.810 4.015 15.042 o
-7 1 5 309.011 308.773 2.947 29.750 o
-7 1 6 176.377 178.749 2.921 52.371 o
-7 1 7 3404.210 3464.630 19.577 0.677 o
-7 1 8 1245.600 1228.600 7.954 3.954 o
-7 1 9 0.329 0.852 0.917 2073.360 o
-7 1 10 833.371 805.789 6.230 7.361 o
-7 1 11 1976.820 1996.200 12.241 1.780 o
-7 1 12 427.507 410.462 3.838 19.354 o
-7 1 13 302.326 290.996 3.253 29.960 o
-7 1 14 2353.820 2355.640 14.701 1.307 o
-7 1 15 2668.980 2678.250 16.222 1.049 o
-7 1 16 26.562 31.089 1.685 290.134 o
-7 1 17 709.564 681.943 5.968 9.164 o
-7 1 18 436.093 432.238 4.683 17.431 o
-7 1 19 1487.400 1475.650 10.105 2.866 o
-7 1 20 81.934 89.960 2.279 110.873 o
-7 1 21 607.780 590.992 5.510 11.309 o
-7 1 22 745.327 722.574 6.343 8.414 o
-7 1 23 502.424 504.058 5.361 14.042 o
-7 1 24 124.482 119.708 2.922 71.171 o
-7 1 25 744.205 729.990 6.872 8.135 o
-7 1 26 776.085 773.843 7.682 7.329 o
-7 1 27 35.671 41.577 2.718 152.275 o
-7 1 28 18.108 12.896 2.534 220.358 o
-7 1 29 116.150 112.957 3.717 61.782 o
-7 1 30 279.358 277.191 5.443 24.269 o
-7 1 31 61.699 59.114 4.332 69.516 o
-7 1 32 139.220 128.387 5.499 37.342 o
-7 1 33 501.674 493.904 10.626 8.653 o
-7 1 34 14.727 14.458 4.479 85.447 o
-7 2 1 1662.300 1693.620 11.350 2.332 o
-7 2 2 71.576 77.168 2.078 130.652 o
-7 2 3 271.334 262.986 3.273 33.396 o
-7 2 4 132.614 133.070 2.346 75.135 o
-7 2 5 3025.070 3084.860 18.751 0.823 o
-7 2 6 14.357 19.909 1.269 510.633 o
-7 2 7 75.991 81.737 1.963 128.818 o
-7 2 8 117.890 119.863 2.224 85.107 o
-7 2 9 2667.760 2686.970 15.731 1.057 o
-7 2 10 3.262 3.021 1.129 1119.720 o
-7 2 11 200.319 194.867 2.925 47.094 o
-7 2 12 40.795 42.888 1.728 222.273 o
-7 2 13 1776.360 1770.170 12.532 2.075 o
-7 2 14 89.531 90.597 2.005 113.341 o
-7 2 15 701.288 681.175 5.656 9.426 o
-7 2 16 2.953 3.661 1.461 739.621 o
-7 2 17 551.543 551.286 6.462 11.637 o
-7 2 18 135.225 132.449 2.838 67.521 o
-7 2 19 1214.840 1188.890 9.737 3.844 o
-7 2 20 31.524 34.265 2.114 215.958 o
-7 2 21 490.821 472.294 5.686 14.224 o
-7 2 22 40.672 41.387 2.391 169.095 o
-7 2 23 829.690 805.688 8.282 6.612 o
-7 2 24 124.499 130.358 3.651 59.087 o
-7 2 25 37.958 37.664 2.646 156.802 o
-7 2 26 15.675 14.483 2.692 203.918 o
-7 2 27 732.305 738.774 9.548 6.877 o
-7 2 28 193.930 199.667 5.729 29.474 o
-7 2 29 53.855 55.733 4.294 72.877 o
-7 2 30 27.913 23.939 3.869 101.818 o
-7 2 31 656.548 680.659 10.611 6.968 o
-7 2 32 69.186 69.569 5.524 46.903 o
-7 3 1 76.806 77.189 2.094 125.510 o
-7 3 2 179.591 177.580 3.059 50.745 o
-7 3 3 440.868 434.672 4.673 17.273 o
-7 3 4 897.049 898.610 8.241 5.970 o
-7 3 5 51.756 56.533 2.324 149.862 o
-7 3 6 307.131 301.843 3.687 27.931 o
-7 3 7 286.266 282.939 3.657 30.045 o
-7 3 8 1436.890 1427.790 10.224 2.994 o
-7 3 9 141.703 143.590 2.639 66.865 o
-7 3 10 1052.000 1041.160 8.201 4.919 o
-7 3 11 59.742 67.624 2.616 122.917 o
-7 3 12 217.219 207.413 3.373 41.097 o
-7 3 13 14.561 18.502 1.700 381.937 o
-7 3 14 552.182 534.969 6.867 11.364 o
-7 3 15 322.675 314.409 5.481 21.567 o
-7 3 16 378.684 374.742 5.859 17.847 o
-7 3 17 28.878 30.308 2.274 209.052 o
-7 3 18 1374.990 1386.570 11.854 2.978 o
-7 3 19 1.282 4.255 2.103 397.709 o
-7 3 20 1.358 0.674 2.062 426.137 o
-7 3 21 53.346 53.979 2.821 124.159 o
-7 3 22 454.928 445.811 6.278 14.453 o
-7 3 23 1.065 4.383 2.832 225.768 o
-7 3 24 90.918 94.871 4.074 63.552 o
-7 3 25 591.257 598.363 9.845 8.163 o
-7 3 26 878.530 880.917 10.700 5.311 o
-7 3 27 26.455 24.050 4.033 95.741 o
-7 3 28 21.218 20.047 4.293 88.778 o
-7 3 29 56.444 48.941 4.741 63.123 o
-7 4 1 121.976 119.567 3.649 60.790 o
-7 4 2 562.380 561.640 6.117 11.711 o
-7 4 3 4.470 6.583 1.760 499.931 o
-7 4 4 167.333 171.986 3.513 49.202 o
-7 4 5 53.470 52.472 2.336 149.510 o
-7 4 6 328.936 325.886 4.710 23.170 o
-7 4 7 48.156 48.324 2.523 147.001 o
-7 4 8 243.417 247.282 4.488 30.952 o
-7 4 9 307.242 289.742 4.789 24.805 o
-7 4 10 135.332 135.513 3.453 58.907 o
-7 4 11 88.765 86.604 2.872 91.490 o
-7 4 12 553.980 576.636 7.095 10.847 o
-7 4 13 155.828 144.537 4.465 43.885 o
-7 4 14 0.982 0.415 2.214 374.351 o
-7 4 15 15.976 17.490 2.557 217.024 o
-7 4 16 542.376 548.427 6.836 11.437 o
-7 4 17 158.657 154.482 4.242 44.974 o
-7 4 18 19.157 19.554 2.951 167.741 o
-7 4 19 38.647 40.870 3.400 112.063 o
-7 4 20 529.917 535.100 8.181 10.400 o
-7 4 21 14.733 17.529 3.467 133.664 o
-7 4 22 9.762 9.636 3.779 120.775 o
-7 4 23 35.475 32.148 3.878 96.015 o
-7 4 24 81.319 84.727 4.974 51.848 o
-7 5 1 101.908 94.708 3.876 64.516 o
-7 5 2 13.943 13.282 2.869 187.849 o
-7 5 3 375.991 372.453 6.323 17.034 o
-7 5 4 4.091 6.949 2.683 239.188 o
-7 5 5 11.535 10.530 2.671 219.075 o
-7 5 6 5.776 5.053 2.707 233.370 o
-7 5 7 332.270 328.996 6.759 17.820 o
-7 5 8 5.315 5.210 3.225 169.303 o
-7 5 9 2.710 3.213 3.036 195.527 o
-7 5 10 97.614 105.417 4.527 54.110 o
-7 5 11 444.750 456.491 11.129 8.786 o
-7 5 12 22.542 24.361 3.751 109.904 o
-7 5 13 2.379 1.141 3.231 175.220 o
-7 5 14 26.257 35.503 3.914 97.995 o
-7 5 15 154.565 146.137 5.808 33.196 o
-6 0 2 59.196 65.939 1.833 161.196 o
-6 0 4 7053.920 7227.520 137.223 0.067 o
-6 0 6 444.131 453.915 4.365 17.345 o
-6 0 8 9496.860 9615.990 221.720 0.029 o
-6 0 10 2391.400 2417.020 17.921 1.185 o
-6 0 12 2037.770 2066.490 16.175 1.541 o
-6 0 14 1685.280 1692.930 14.620 2.084 o
-6 0 16 2733.020 2773.230 24.101 0.859 o
-6 0 18 3219.670 3274.400 28.205 0.636 o
-6 0 20 1134.890 1142.720 12.521 3.645 o
-6 0 22 2929.930 3019.240 32.277 0.652 o
-6 0 24 121.129 113.101 5.305 41.441 o
-6 0 26 768.713 769.649 11.300 5.819 o
-6 0 28 62.052 68.496 4.339 68.131 o
-6 0 30 1283.410 1302.370 19.378 2.303 o
-6 0 32 2.079 -1.015 4.008 115.285 o
-6 0 34 644.635 635.545 13.328 5.745 o
-6 0 36 230.763 226.694 17.575 5.409 o
-6 1 1 2626.500 2645.840 13.534 1.124 o
-6 1 2 2296.300 2322.820 11.950 1.424 o
-6 1 3 1181.960 1187.310 6.708 4.400 o
-6 1 4 21.269 22.953 0.905 519.015 o
-6 1 5 1457.590 1477.050 7.782 3.122 o
-6 1 6 1834.770 1856.680 9.387 2.122 o
-6 1 7 613.142 591.109 3.793 12.420 o
-6 1 8 281.846 272.542 2.383 35.177 o
-6 1 9 1996.730 2021.050 11.134 1.795 o
-6 1 10 1919.910 1932.250 11.041 1.915 o
-6 1 11 97.448 103.090 1.841 107.862 o
-6 1 12 873.362 850.395 5.893 7.009 o
-6 1 13 1413.130 1401.090 8.637 3.225 o
-6 1 14 681.542 669.980 5.021 10.072 o
-6 1 15 140.565 140.180 2.434 70.285 o
-6 1 16 421.139 404.584 3.979 19.461 o
-6 1 17 1757.350 1752.830 11.195 2.184 o
-6 1 18 171.088 173.833 2.784 55.027 o
-6 1 19 60.791 59.562 1.927 158.462 o
-6 1 20 1019.250 1005.460 7.588 5.272 o
-6 1 21 1526.030 1534.210 10.966 2.676 o
-6 1 22 40.168 45.632 2.105 188.414 o
-6 1 23 323.134 314.322 4.798 23.449 o
-6 1 24 852.280 839.403 7.747 6.566 o
-6 1 25 801.501 806.815 8.136 6.846 o
-6 1 26 0.399 -1.903 1.903 512.321 o
-6 1 27 201.996 201.299 4.151 38.170 o
-6 1 28 181.410 179.119 4.483 39.043 o
-6 1 29 414.404 417.628 6.772 14.835 o
-6 1 30 49.839 47.554 2.984 121.594 o
-6 1 31 585.939 587.139 8.220 9.473 o
-6 1 32 326.611 326.905 6.836 17.820 o
-6 1 33 77.186 87.088 4.452 60.605 o
-6 1 34 81.117 74.089 5.449 46.230 o
-6 1 35 373.435 380.124 11.753 8.989 o
-6 2 1 666.996 670.450 5.070 10.228 o
-6 2 2 104.449 104.474 1.785 104.197 o
-6 2 3 1196.550 1220.250 8.081 4.100 o
-6 2 4 572.399 550.977 4.144 13.317 o
-6 2 5 1263.780 1267.820 7.951 3.844 o
-6 2 6 152.818 147.148 2.370 66.533 o
-6 2 7 2535.960 2567.930 14.591 1.163 o
-6 2 8 182.903 181.565 2.298 55.935 o
-6 2 9 478.496 458.639 4.134 16.602 o
-6 2 10 6.632 6.337 0.972 1061.960 o
-6 2 11 2339.000 2340.260 13.545 1.350 o
-6 2 12 728.487 707.863 5.299 9.158 o
-6 2 13 10.777 12.101 1.250 629.396 o
-6 2 14 225.679 217.488 2.942 41.971 o
-6 2 15 3014.610 3059.000 18.948 0.826 o
-6 2 16 20.824 21.300 1.483 383.963 o
-6 2 17 125.845 123.081 2.516 76.634 o
-6 2 18 33.694 33.405 1.752 252.095 o
-6 2 19 1653.540 1675.230 12.681 2.264 o
-6 2 20 63.934 66.714 2.251 135.521 o
-6 2 21 35.777 36.576 2.122 203.719 o
-6 2 22 111.180 112.078 2.630 82.037 o
-6 2 23 870.688 842.322 7.687 6.464 o
-6 2 24 28.845 31.708 1.996 239.074 o
-6 2 25 257.376 244.485 5.199 27.091 o
-6 2 26 14.624 13.385 2.413 245.752 o
-6 2 27 1205.390 1234.530 11.714 3.505 o
-6 2 28 0.376 1.375 2.524 289.754 o
-6 2 29 1026.030 1013.100 11.523 4.317 o
-6 2 30 1.456 -0.823 3.356 164.470 o
-6 2 31 96.874 104.487 4.877 49.565 o
-6 2 32 30.700 28.697 4.163 88.290 o
-6 2 33 160.524 154.931 6.294 29.484 o
-6 3 1 76.138 77.597 1.894 133.045 o
-6 3 2 2043.870 2080.660 12.638 1.672 o
-6 3 3 24.727 29.025 1.448 343.147 o
-6 3 4 52.642 54.376 1.873 176.886 o
-6 3 5 120.468 125.611 2.510 78.176 o
-6 3 6 2045.970 2078.440 13.780 1.627 o
-6 3 7 214.806 213.018 3.288 41.565 o
-6 3 8 210.857 210.785 3.021 43.850 o
-6 3 9 907.225 907.271 7.151 6.221 o
-6 3 10 1283.930 1278.670 9.613 3.562 o
-6 3 11 1.212 0.045 1.339 987.478 o
-6 3 12 498.080 491.861 5.165 14.486 o
-6 3 13 347.182 350.809 4.646 22.011 o
-6 3 14 1236.060 1220.260 10.373 3.650 o
-6 3 15 0.402 4.446 1.685 612.748 o
-6 3 16 854.306 849.569 7.744 6.523 o
-6 3 17 190.788 184.112 3.685 43.635 o
-6 3 18 164.942 165.448 3.379 51.360 o
-6 3 19 281.919 273.152 4.523 27.512 o
-6 3 20 506.038 501.532 6.195 13.054 o
-6 3 21 37.928 36.024 2.675 155.852 o
-6 3 22 81.845 80.771 3.578 77.949 o
-6 3 23 60.542 56.229 3.682 87.177 o
-6 3 24 687.424 700.002 8.977 7.606 o
-6 3 25 55.236 54.000 3.613 91.965 o
-6 3 26 13.378 12.275 3.442 138.760 o
-6 3 27 32.562 33.743 3.909 95.741 o
-6 3 28 521.828 520.915 10.843 8.224 o
-6 3 29 6.214 2.008 3.883 119.406 o
-6 3 30 60.332 64.446 4.750 60.685 o
-6 4 1 20.246 21.758 1.901 299.145 o
-6 4 2 1.426 0.706 1.612 681.506 o
-6 4 3 54.144 52.795 2.240 153.953 o
-6 4 4 1051.630 1059.290 9.599 4.586 o
-6 4 5 70.644 71.655 2.481 118.476 o
-6 4 6 206.281 204.272 3.984 38.653 o
-6 4 7 175.661 171.484 3.663 46.680 o
-6 4 8 311.851 316.037 4.643 24.383 o
-6 4 9 52.828 50.937 2.346 150.539 o
-6 4 10 24.308 26.361 2.571 190.753 o
-6 4 11 80.589 79.977 3.227 87.231 o
-6 4 12 386.491 389.102 5.368 18.373 o
-6 4 13 82.709 80.545 3.522 78.999 o
-6 4 14 475.629 479.769 6.209 13.799 o
-6 4 15 117.932 117.016 3.419 65.485 o
-6 4 16 93.884 92.894 3.423 75.531 o
-6 4 17 3.216 3.810 2.278 333.341 o
-6 4 18 270.121 272.859 5.013 26.366 o
-6 4 19 98.740 99.291 3.651 68.739 o
-6 4 20 322.935 331.361 7.064 17.332 o
-6 4 21 12.186 6.729 3.061 175.391 o
-6 4 22 499.602 498.224 9.469 9.694 o
-6 4 23 255.009 255.002 6.362 22.567 o
-6 4 24 3.597 7.714 3.746 127.771 o
-6 4 25 6.631 5.173 3.913 116.447 o
-6 5 1 115.626 117.749 3.662 62.201 o
-6 5 2 22.110 30.212 2.671 181.468 o
-6 5 3 289.777 276.783 5.891 22.367 o
-6 5 4 35.722 38.091 2.844 145.802 o
-6 5 5 319.118 326.206 6.025 20.041 o
-6 5 6 0.300 1.001 2.659 262.261 o
-6 5 7 35.038 36.544 3.279 121.772 o
-6 5 8 24.081 25.480 3.168 142.015 o
-6 5 9 249.022 245.961 5.482 26.339 o
-6 5 10 3.244 3.816 3.053 192.035 o
-6 5 11 60.379 62.486 3.673 86.321 o
-6 5 12 0.961 -0.168 3.205 180.843 o
-6 5 13 521.034 527.942 10.039 8.857 o
-6 5 14 0.761 -0.236 3.229 178.506 o
-6 5 15 0.653 1.743 3.379 162.144 o
-6 5 16 2.035 4.785 3.775 128.088 o
-6 5 17 157.356 163.868 5.735 32.885 o
-5 0 2 4658.610 4796.200 64.004 0.224 o
-5 0 4 1598.050 1622.050 11.840 2.433 o
-5 0 6 10519.900 10447.400 182.649 0.035 o
-5 0 8 741.088 738.886 6.043 8.519 o
-5 0 10 2357.330 2382.000 16.281 1.255 o
-5 0 12 236.847 237.341 3.107 38.660 o
-5 0 14 4739.720 4817.430 35.867 0.330 o
-5 0 16 621.477 607.204 7.174 9.781 o
-5 0 18 5499.220 5588.270 45.414 0.239 o
-5 0 20 829.811 799.441 9.214 6.269 o
-5 0 22 2657.540 2710.810 25.795 0.855 o
-5 0 24 508.895 471.450 7.770 11.482 o
-5 0 26 1162.140 1178.350 14.387 3.233 o
-5 0 28 1257.620 1256.240 16.962 2.647 o
-5 0 30 36.947 40.244 4.607 71.486 o
-5 0 32 1455.760 1481.970 20.035 1.990 o
-5 0 34 23.955 33.018 5.017 65.363 o
-5 0 36 872.879 888.695 16.405 3.695 o
-5 1 1 4452.100 4540.090 36.667 0.357 o
-5 1 2 2714.440 2706.470 13.670 1.070 o
-5 1 3 661.734 669.882 4.020 10.871 o
-5 1 4 3454.390 3476.590 19.623 0.666 o
-5 1 5 3037.840 3115.290 16.121 0.849 o
-5 1 6 109.278 109.634 1.450 105.937 o
-5 1 7 2911.710 2926.270 14.472 0.941 o
-5 1 8 32.670 38.202 0.932 349.935 o
-5 1 9 2069.770 2123.690 10.459 1.709 o
-5 1 10 3.327 5.579 0.708 1852.740 o
-5 1 11 4121.200 4117.250 20.159 0.500 o
-5 1 12 3878.070 3927.980 19.336 0.553 o
-5 1 13 970.548 973.137 6.131 5.935 o
-5 1 14 528.869 498.026 3.866 15.082 o
-5 1 15 1101.990 1123.490 7.382 4.713 o
-5 1 16 1304.170 1286.560 8.435 3.647 o
-5 1 17 540.360 527.361 4.413 13.983 o
-5 1 18 468.998 444.682 3.991 17.250 o
-5 1 19 2296.630 2308.710 14.733 1.352 o
-5 1 20 63.379 64.476 1.942 151.500 o
-5 1 21 313.958 292.008 4.038 26.735 o
-5 1 22 17.571 14.051 1.485 436.892 o
-5 1 23 1113.400 1093.030 9.187 4.396 o
-5 1 24 1054.090 1054.260 8.950 4.725 o
-5 1 25 242.104 233.080 4.045 33.696 o
-5 1 26 1844.890 1815.950 14.431 1.877 o
-5 1 27 523.878 524.072 6.246 12.498 o
-5 1 28 4.777 3.524 2.067 388.566 o
-5 1 29 13.466 17.766 3.028 169.376 o
-5 1 30 211.318 207.915 5.938 27.248 o
-5 1 31 794.380 827.412 9.814 6.150 o
-5 1 32 37.792 32.401 3.302 120.140 o
-5 1 33 140.792 136.041 4.613 44.801 o
-5 1 34 121.875 123.975 5.188 41.954 o
-5 1 35 41.455 38.971 4.166 82.578 o
-5 1 36 3.670 0.127 4.916 76.472 o
-5 2 1 103.142 97.431 1.756 107.880 o
-5 2 2 1057.690 1066.300 6.221 5.232 o
-5 2 3 4380.610 4406.140 25.305 0.426 o
-5 2 4 359.059 349.491 2.877 25.455 o
-5 2 5 2192.260 2193.410 12.472 1.523 o
-5 2 6 46.849 48.385 1.200 243.466 o
-5 2 7 5121.750 5107.270 36.341 0.296 o
-5 2 8 145.870 137.359 2.025 74.125 o
-5 2 9 1081.380 1080.860 6.431 5.054 o
-5 2 10 10.363 15.394 0.954 771.107 o
-5 2 11 3298.000 3320.280 18.698 0.725 o
-5 2 12 32.505 34.108 1.307 312.619 o
-5 2 13 2241.040 2255.010 13.200 1.447 o
-5 2 14 107.192 111.735 2.063 94.958 o
-5 2 15 346.976 336.219 3.864 24.251 o
-5 2 16 106.917 103.267 2.217 94.120 o
-5 2 17 2507.590 2491.740 15.535 1.173 o
-5 2 18 804.697 787.838 6.423 7.583 o
-5 2 19 184.920 176.856 2.684 52.961 o
-5 2 20 0.198 1.827 1.368 953.927 o
-5 2 21 2244.320 2257.830 15.176 1.384 o
-5 2 22 261.423 260.966 3.835 31.999 o
-5 2 23 29.584 32.042 1.869 252.388 o
-5 2 24 5.521 9.297 1.772 469.202 o
-5 2 25 1412.980 1435.400 12.285 2.821 o
-5 2 26 42.831 47.404 2.872 132.945 o
-5 2 27 87.455 81.555 3.488 78.024 o
-5 2 28 4.945 4.427 2.593 255.775 o
-5 2 29 379.272 376.315 6.462 16.634 o
-5 2 30 166.303 170.447 5.679 32.423 o
-5 2 31 186.578 190.814 5.403 32.052 o
-5 2 32 207.059 210.364 6.413 25.239 o
-5 2 33 514.472 523.046 8.691 10.156 o
-5 2 34 0.525 0.373 3.446 156.919 o
-5 3 1 1503.480 1514.070 10.289 2.788 o
-5 3 2 20.044 21.758 1.374 414.447 o
-5 3 3 2.118 3.394 1.237 1013.500 o
-5 3 4 701.537 693.850 5.556 9.405 o
-5 3 5 335.979 323.153 3.493 26.109 o
-5 3 6 169.003 165.928 2.815 55.932 o
-5 3 7 26.822 26.840 1.549 320.159 o
-5 3 8 1913.490 1919.830 13.098 1.833 o
-5 3 9 22.079 22.868 1.531 360.004 o
-5 3 10 23.650 25.340 1.549 340.272 o
-5 3 11 490.679 479.270 4.868 15.143 o
-5 3 12 1377.180 1377.110 10.411 3.144 o
-5 3 13 7.019 5.603 1.491 615.491 o
-5 3 14 57.755 64.805 2.159 147.162 o
-5 3 15 206.400 205.664 3.325 42.821 o
-5 3 16 852.254 830.831 7.199 6.789 o
-5 3 17 251.555 234.514 3.623 34.856 o
-5 3 18 193.131 195.121 3.401 44.712 o
-5 3 19 441.865 441.179 5.567 15.824 o
-5 3 20 497.594 488.274 6.551 12.908 o
-5 3 21 0.227 1.899 2.250 362.841 o
-5 3 22 230.455 225.684 4.631 31.961 o
-5 3 23 126.180 128.015 3.805 56.927 o
-5 3 24 487.581 475.421 6.711 13.000 o
-5 3 25 85.905 88.963 4.049 65.834 o
-5 3 26 541.242 543.758 9.660 8.933 o
-5 3 27 57.399 51.899 3.656 90.121 o
-5 3 28 192.885 194.017 5.573 30.557 o
-5 3 29 19.970 21.260 3.808 109.479 o
-5 3 30 512.883 498.393 11.027 8.223 o
-5 3 31 191.755 187.791 6.197 27.499 o
-5 4 1 16.751 20.311 1.727 355.689 o
-5 4 2 294.812 290.539 5.270 23.841 o
-5 4 3 704.232 670.905 6.163 9.173 o
-5 4 4 2.705 1.330 1.377 860.975 o
-5 4 5 110.237 113.547 2.696 80.879 o
-5 4 6 1628.800 1667.920 12.345 2.324 o
-5 4 7 475.280 463.695 5.472 14.919 o
-5 4 8 71.736 70.111 2.843 105.406 o
-5 4 9 101.642 102.917 2.822 83.713 o
-5 4 10 1743.490 1813.200 13.405 2.036 o
-5 4 11 176.332 183.848 3.919 43.656 o
-5 4 12 2.488 0.659 1.885 494.288 o
-5 4 13 338.569 330.693 4.787 22.444 o
-5 4 14 534.336 538.723 6.112 12.341 o
-5 4 15 186.310 181.953 3.889 42.784 o
-5 4 16 67.090 65.782 2.889 107.870 o
-5 4 17 203.578 202.816 4.151 37.935 o
-5 4 18 275.902 268.169 5.067 25.986 o
-5 4 19 51.464 54.027 2.957 119.314 o
-5 4 20 323.216 317.743 6.614 18.565 o
-5 4 21 39.449 38.054 3.446 110.366 o
-5 4 22 154.254 135.902 5.199 38.157 o
-5 4 23 63.732 62.040 3.956 77.506 o
-5 4 24 274.336 265.184 6.662 20.731 o
-5 4 25 174.911 172.552 5.531 32.701 o
-5 4 26 97.624 104.236 5.743 39.809 o
-5 5 1 545.112 540.692 7.130 11.173 o
-5 5 2 84.336 90.316 3.115 86.456 o
-5 5 3 79.305 84.917 3.138 89.069 o
-5 5 4 12.236 17.120 2.396 249.793 o
-5 5 5 259.309 254.561 5.470 25.655 o
-5 5 6 62.756 70.127 3.341 93.795 o
-5 5 7 38.948 33.612 2.860 143.796 o
-5 5 8 1.971 3.078 2.540 277.583 o
-5 5 9 85.121 75.886 3.565 77.972 o
-5 5 10 83.108 90.524 3.675 73.859 o
-5 5 11 137.541 133.348 4.042 51.542 o
-5 5 12 35.382 39.588 3.154 127.013 o
-5 5 13 20.975 17.203 2.996 162.939 o
-5 5 14 36.963 36.074 3.422 113.576 o
-5 5 15 252.728 268.722 6.170 23.058 o
-5 5 16 69.213 73.556 4.049 72.027 o
-5 5 17 69.689 72.567 4.128 70.284 o
-5 5 18 36.766 40.192 4.270 80.779 o
-5 5 19 388.672 400.098 7.694 14.015 o
-4 0 2 4265.230 4243.750 138.340 0.083 o
-4 0 4 96.449 101.300 2.436 95.010 o
-4 0 6 3924.780 3848.980 63.154 0.267 o
-4 0 8 17355.200 17309.100 264.627 0.015 o
-4 0 10 524.421 490.591 4.493 14.654 o
-4 0 12 7963.830 8248.230 188.746 0.039 o
-4 0 14 2255.470 2238.500 16.308 1.348 o
-4 0 16 1568.590 1604.600 13.915 2.322 o
-4 0 18 0.507 3.771 1.644 645.534 o
-4 0 20 3261.150 3335.030 29.370 0.610 o
-4 0 22 6521.810 6553.530 58.353 0.165 o
-4 0 24 461.943 445.365 7.546 12.623 o
-4 0 26 13.107 15.603 3.098 164.844 o
-4 0 28 2270.470 2340.680 23.592 1.089 o
-4 0 30 379.625 363.113 8.287 13.524 o
-4 0 32 102.419 110.154 5.681 39.718 o
-4 0 34 641.911 647.559 12.388 6.190 o
-4 0 36 21.269 18.788 5.849 50.852 o
-4 1 1 683.108 685.979 3.815 10.550 o
-4 1 2 1100.430 1084.260 5.783 5.070 o
-4 1 3 5928.570 5887.750 108.631 0.102 o
-4 1 4 828.311 832.832 4.621 7.829 o
-4 1 5 288.532 287.083 2.053 34.805 o
-4 1 6 5315.440 5312.400 77.742 0.164 o
-4 1 7 5712.660 5878.970 111.564 0.100 o
-4 1 8 7363.830 7338.930 139.087 0.064 o
-4 1 9 477.331 457.545 3.163 17.769 o
-4 1 10 1911.280 1928.630 9.944 1.972 o
-4 1 11 1515.520 1551.560 7.795 2.928 o
-4 1 12 348.495 326.306 2.471 27.602 o
-4 1 13 274.395 266.706 2.191 36.817 o
-4 1 14 993.768 991.585 5.721 5.844 o
-4 1 15 3310.930 3364.160 17.349 0.731 o
-4 1 16 32.820 33.035 1.176 331.750 o
-4 1 17 1930.750 1907.320 11.453 1.898 o
-4 1 18 3739.280 3756.730 21.165 0.576 o
-4 1 19 4795.880 4820.290 28.168 0.357 o
-4 1 20 26.549 27.368 1.547 320.577 o
-4 1 21 736.006 732.467 6.306 8.472 o
-4 1 22 1346.040 1341.530 9.827 3.315 o
-4 1 23 1237.830 1248.960 9.964 3.668 o
-4 1 24 56.278 58.807 2.435 138.084 o
-4 1 25 460.794 446.535 5.954 14.775 o
-4 1 26 213.294 213.056 4.360 35.292 o
-4 1 27 105.416 103.886 3.491 69.237 o
-4 1 28 244.852 235.241 5.022 28.831 o
-4 1 29 1550.840 1581.750 14.145 2.340 o
-4 1 30 522.625 524.990 8.532 10.207 o
-4 1 31 0.178 -0.416 2.657 264.646 o
-4 1 32 332.100 330.408 7.304 16.594 o
-4 1 33 1138.230 1163.740 11.883 3.724 o
-4 1 34 108.296 118.946 4.678 49.468 o
-4 1 35 1.045 -0.297 3.764 131.344 o
-4 1 36 96.650 97.878 5.449 43.228 o
-4 2 1 7354.290 7396.200 81.124 0.113 o
-4 2 2 286.650 287.360 2.318 34.232 o
-4 2 3 237.022 224.462 2.116 44.147 o
-4 2 4 2144.290 2120.800 10.846 1.637 o
-4 2 5 1120.950 1158.780 6.780 4.670 o
-4 2 6 32.486 31.951 1.089 348.795 o
-4 2 7 50.947 48.167 1.098 239.136 o
-4 2 8 797.004 775.584 4.796 8.320 o
-4 2 9 1857.510 1925.750 11.561 1.957 o
-4 2 10 749.607 728.438 5.142 8.893 o
-4 2 11 1332.950 1336.490 8.077 3.549 o
-4 2 12 84.699 91.019 1.813 122.267 o
-4 2 13 5941.130 5999.710 37.306 0.232 o
-4 2 14 88.752 90.124 1.748 121.178 o
-4 2 15 1505.900 1499.470 9.149 2.892 o
-4 2 16 189.363 186.635 2.935 49.372 o
-4 2 17 108.188 115.801 2.171 91.343 o
-4 2 18 408.371 389.958 3.945 20.252 o
-4 2 19 121.289 118.940 2.637 76.952 o
-4 2 20 16.137 16.458 1.584 409.816 o
-4 2 21 405.208 396.898 5.064 18.250 o
-4 2 22 0.611 2.550 1.672 634.142 o
-4 2 23 2697.110 2759.880 19.755 0.955 o
-4 2 24 197.905 205.882 4.107 38.631 o
-4 2 25 278.530 276.965 4.942 26.073 o
-4 2 26 96.611 100.795 3.356 74.819 o
-4 2 27 1675.720 1669.410 13.465 2.187 o
-4 2 28 12.353 15.341 2.717 206.418 o
-4 2 29 52.189 59.164 3.476 96.779 o
-4 2 30 33.136 31.536 3.510 113.157 o
-4 2 31 153.567 147.176 5.154 38.073 o
-4 2 32 33.605 35.400 3.877 96.150 o
-4 2 33 6.542 5.194 3.388 152.923 o
-4 2 34 16.504 17.322 3.882 108.835 o
-4 2 35 563.814 575.933 13.367 6.180 o
-4 3 1 16.916 18.225 1.177 521.874 o
-4 3 2 550.029 547.356 4.335 13.645 o
-4 3 3 60.527 68.913 1.680 164.971 o
-4 3 4 3028.120 3052.670 18.492 0.830 o
-4 3 5 545.461 515.654 4.171 14.220 o
-4 3 6 1557.930 1530.130 10.475 2.668 o
-4 3 7 2652.330 2615.800 16.042 1.072 o
-4 3 8 2243.230 2237.020 14.209 1.421 o
-4 3 9 6.413 8.538 1.426 640.219 o
-4 3 10 1437.490 1435.000 10.359 2.973 o
-4 3 11 870.521 845.615 8.319 6.237 o
-4 3 12 571.483 554.438 5.362 12.290 o
-4 3 13 82.086 84.212 2.293 112.277 o
-4 3 14 2623.040 2670.130 17.282 1.048 o
-4 3 15 27.925 32.433 1.564 299.984 o
-4 3 16 9.541 7.237 1.269 690.118 o
-4 3 17 476.713 472.759 4.602 15.887 o
-4 3 18 1861.340 1887.470 13.602 1.872 o
-4 3 19 29.461 29.126 1.816 264.366 o
-4 3 20 126.823 130.350 2.958 68.417 o
-4 3 21 192.961 184.473 3.384 45.583 o
-4 3 22 1319.120 1329.900 11.576 3.174 o
-4 3 23 1.927 4.704 2.016 423.687 o
-4 3 24 9.963 10.386 2.253 294.960 o
-4 3 25 201.574 194.624 4.638 35.418 o
-4 3 26 700.466 709.395 8.878 7.530 o
-4 3 27 36.054 39.231 3.124 128.293 o
-4 3 28 253.412 253.188 5.537 25.718 o
-4 3 29 134.351 132.788 4.448 47.550 o
-4 3 30 277.052 276.833 6.058 22.326 o
-4 3 31 0.667 -0.126 3.322 168.773 o
-4 3 32 91.275 91.975 4.933 50.489 o
-4 4 1 17.999 21.672 1.476 404.741 o
-4 4 2 1943.790 1999.310 12.557 1.795 o
-4 4 3 119.193 123.984 2.895 72.569 o
-4 4 4 99.614 108.417 2.319 94.296 o
-4 4 5 132.996 128.447 2.596 72.191 o
-4 4 6 232.926 227.196 3.325 38.510 o
-4 4 7 14.100 12.487 1.394 511.835 o
-4 4 8 207.875 203.886 4.050 38.094 o
-4 4 9 483.786 475.205 5.474 14.603 o
-4 4 10 108.465 111.282 3.110 74.170 o
-4 4 11 6.155 4.235 1.606 572.956 o
-4 4 12 646.237 643.664 7.262 9.256 o
-4 4 13 6.133 5.403 1.538 603.663 o
-4 4 14 176.895 171.737 3.429 48.487 o
-4 4 15 0.785 0.720 1.749 593.857 o
-4 4 16 997.640 1007.910 8.623 5.120 o
-4 4 17 52.647 49.441 2.680 133.498 o
-4 4 18 0.179 -0.221 2.297 353.707 o
-4 4 19 72.837 72.411 3.434 86.289 o
-4 4 20 460.540 449.039 7.065 13.244 o
-4 4 21 102.211 96.576 3.765 66.147 o
-4 4 22 114.052 117.194 4.307 53.431 o
-4 4 23 35.465 35.615 3.493 111.305 o
-4 4 24 232.787 224.064 5.693 26.844 o
-4 4 25 21.191 23.165 3.454 127.189 o
-4 4 26 36.561 32.319 3.777 99.412 o
-4 4 27 65.763 66.035 4.590 62.482 o
-4 5 1 150.921 149.895 3.398 55.043 o
-4 5 2 0.975 2.111 1.986 455.273 o
-4 5 3 784.150 781.136 7.892 7.153 o
-4 5 4 75.366 77.173 2.846 101.259 o
-4 5 5 7.579 7.945 2.055 360.800 o
-4 5 6 361.036 364.647 5.746 18.752 o
-4 5 7 970.920 976.728 9.721 5.019 o
-4 5 8 2.875 1.651 2.312 331.119 o
-4 5 9 26.593 27.486 2.664 177.378 o
-4 5 10 10.508 8.981 2.596 234.059 o
-4 5 11 647.317 667.532 8.551 8.299 o
-4 5 12 0.570 0.795 2.664 260.828 o
-4 5 13 2.867 2.121 2.640 256.674 o
-4 5 14 49.311 48.511 3.259 109.432 o
-4 5 15 519.922 532.229 8.542 10.187 o
-4 5 16 26.189 27.161 3.320 129.718 o
-4 5 17 110.922 112.347 4.051 57.958 o
-4 5 18 97.778 103.199 4.364 56.635 o
-4 5 19 99.695 97.644 4.234 58.781 o
-4 5 20 44.062 41.055 4.062 84.510 o
-3 0 2 4.664 6.721 0.551 1925.520 o
-3 0 4 16221.300 15905.400 323.869 0.012 o
-3 0 6 528.050 529.829 4.567 14.071 o
-3 0 8 12895.000 12617.100 247.179 0.021 o
-3 0 10 64.073 65.124 1.437 174.136 o
-3 0 12 5085.580 5230.880 70.661 0.187 o
-3 0 14 4516.770 4464.920 35.230 0.362 o
-3 0 16 3305.300 3283.560 24.125 0.667 o
-3 0 18 8004.650 8090.450 83.712 0.100 o
-3 0 20 4907.640 4850.660 42.467 0.293 o
-3 0 22 2449.350 2511.930 24.068 0.984 o
-3 0 24 487.512 507.732 8.058 11.211 o
-3 0 26 2098.670 2110.000 23.418 1.211 o
-3 0 28 288.595 273.081 6.084 21.876 o
-3 0 30 2983.260 3165.230 33.647 0.613 o
-3 0 32 50.047 49.247 5.032 58.674 o
-3 0 34 1461.100 1482.860 18.812 2.090 o
-3 0 36 160.663 168.812 8.237 20.225 o
-3 1 1 1378.730 1403.010 7.041 3.452 o
-3 1 2 5094.420 5122.200 64.798 0.204 o
-3 1 3 3847.570 3819.370 62.297 0.275 o
-3 1 4 184.864 173.036 1.397 62.704 o
-3 1 5 9223.600 9250.130 112.562 0.067 o
-3 1 6 229.782 241.521 1.783 45.350 o
-3 1 7 77.783 78.859 1.251 152.464 o
-3 1 8 84.957 85.169 1.321 138.676 o
-3 1 9 5460.400 5531.780 74.178 0.167 o
-3 1 10 1479.590 1468.150 7.558 3.103 o
-3 1 11 5.062 4.806 0.579 1956.500 o
-3 1 12 2984.490 2995.940 14.586 0.903 o
-3 1 13 3219.340 3254.480 15.767 0.783 o
-3 1 14 1634.910 1617.770 8.660 2.601 o
-3 1 15 311.144 308.496 2.865 29.834 o
-3 1 16 802.552 794.110 5.290 8.006 o
-3 1 17 2109.550 2117.380 12.882 1.598 o
-3 1 18 18.704 15.230 1.233 499.579 o
-3 1 19 2035.790 2009.150 12.958 1.695 o
-3 1 20 69.681 75.226 2.031 135.133 o
-3 1 21 69.493 75.262 2.107 132.313 o
-3 1 22 165.105 167.088 3.374 51.250 o
-3 1 23 1120.620 1112.270 9.227 4.332 o
-3 1 24 3169.090 3190.120 22.660 0.723 o
-3 1 25 881.343 889.891 8.407 6.025 o
-3 1 26 77.026 77.220 2.977 96.404 o
-3 1 27 167.252 162.952 3.823 47.072 o
-3 1 28 156.360 151.137 3.758 50.196 o
-3 1 29 436.557 427.240 6.231 15.106 o
-3 1 30 38.693 38.829 3.036 131.164 o
-3 1 31 268.325 271.789 5.621 24.270 o
-3 1 32 59.383 64.595 3.655 86.824 o
-3 1 33 13.207 17.256 3.305 146.641 o
-3 1 34 109.013 103.918 4.606 51.360 o
-3 1 35 202.664 206.461 5.799 28.422 o
-3 1 36 369.405 362.678 10.272 10.788 o
-3 2 1 4144.100 4143.480 32.385 0.423 o
-3 2 2 58.077 59.377 1.232 200.292 o
-3 2 3 4773.780 4958.800 44.299 0.290 o
-3 2 4 587.774 593.374 4.079 12.669 o
-3 2 5 2432.550 2459.870 13.444 1.267 o
-3 2 6 153.617 146.959 1.960 70.790 o
-3 2 7 8354.110 8468.340 160.039 0.049 o
-3 2 8 3.789 6.219 0.836 1470.710 o
-3 2 9 1197.830 1168.110 6.746 4.372 o
-3 2 10 9.406 8.718 0.847 1000.790 o
-3 2 11 3582.780 3601.290 20.003 0.625 o
-3 2 12 181.805 175.929 2.217 57.391 o
-3 2 13 32.099 30.862 1.063 358.014 o
-3 2 14 41.387 44.220 1.268 261.529 o
-3 2 15 4489.230 4494.540 25.798 0.408 o
-3 2 16 1217.100 1228.890 8.705 3.934 o
-3 2 17 601.648 593.875 5.088 11.697 o
-3 2 18 259.464 255.289 3.294 34.684 o
-3 2 19 4369.110 4448.310 26.183 0.420 o
-3 2 20 294.094 292.939 3.873 28.441 o
-3 2 21 80.751 91.893 2.614 101.183 o
-3 2 22 64.269 68.414 2.872 109.387 o
-3 2 23 1445.150 1435.410 11.706 2.825 o
-3 2 24 186.650 187.188 3.974 41.793 o
-3 2 25 489.667 478.140 6.262 13.484 o
-3 2 26 74.643 73.569 3.113 94.418 o
-3 2 27 475.337 472.566 6.433 13.589 o
-3 2 28 46.412 42.543 3.041 123.290 o
-3 2 29 1250.820 1280.900 12.413 3.253 o
-3 2 30 218.684 230.812 7.110 21.653 o
-3 2 31 475.126 483.498 7.409 12.294 o
-3 2 32 58.255 62.581 4.165 73.849 o
-3 2 33 413.137 402.778 9.545 11.017 o
-3 2 34 164.858 176.952 5.925 30.785 o
-3 2 35 101.959 107.296 5.110 45.906 o
-3 3 1 198.649 198.076 2.343 51.038 o
-3 3 2 822.877 828.963 5.875 7.479 o
-3 3 3 1009.760 975.189 6.732 5.583 o
-3 3 4 58.230 59.440 1.904 163.185 o
-3 3 5 147.987 146.356 2.264 69.228 o
-3 3 6 1244.810 1257.360 8.813 3.799 o
-3 3 7 1.819 0.113 1.029 1541.000 o
-3 3 8 118.382 120.666 2.292 83.577 o
-3 3 9 65.651 95.340 2.090 127.425 o
-3 3 10 2820.570 2883.230 19.075 0.908 o
-3 3 11 166.528 160.311 3.015 55.060 o
-3 3 12 1918.790 1939.320 12.458 1.849 o
-3 3 13 413.889 409.143 4.557 18.672 o
-3 3 14 137.455 134.632 2.430 72.146 o
-3 3 15 182.539 177.290 2.638 53.736 o
-3 3 16 93.383 98.903 2.296 100.654 o
-3 3 17 958.889 937.312 7.713 5.697 o
-3 3 18 423.612 424.536 4.480 18.241 o
-3 3 19 168.281 167.945 3.906 45.841 o
-3 3 20 1000.350 998.844 8.459 5.167 o
-3 3 21 31.649 33.300 2.207 207.108 o
-3 3 22 27.760 27.867 2.158 227.413 o
-3 3 23 100.765 95.825 3.325 74.909 o
-3 3 24 1219.380 1254.590 11.364 3.502 o
-3 3 25 152.721 149.364 4.036 48.088 o
-3 3 26 4.189 8.094 2.655 242.103 o
-3 3 27 22.807 23.498 2.907 164.278 o
-3 3 28 326.400 314.097 6.187 19.584 o
-3 3 29 6.774 13.673 3.071 177.130 o
-3 3 30 12.154 10.681 3.342 148.099 o
-3 3 31 350.973 363.542 8.467 13.686 o
-3 3 32 280.098 275.699 7.496 18.053 o
-3 4 1 307.720 302.600 3.900 27.216 o
-3 4 2 63.567 64.746 1.960 150.281 o
-3 4 3 152.706 157.370 2.655 62.080 o
-3 4 4 1249.970 1278.620 8.825 3.754 o
-3 4 5 506.157 495.319 4.664 14.833 o
-3 4 6 317.659 314.747 3.785 26.615 o
-3 4 7 63.190 64.356 1.957 151.093 o
-3 4 8 1883.370 1943.010 12.299 1.888 o
-3 4 9 285.301 279.824 3.919 29.286 o
-3 4 10 348.858 350.682 4.296 22.782 o
-3 4 11 1216.780 1208.780 8.668 3.970 o
-3 4 12 693.288 693.290 5.986 9.269 o
-3 4 13 88.046 97.229 2.486 99.236 o
-3 4 14 459.396 449.935 4.984 16.118 o
-3 4 15 195.122 195.678 3.287 45.226 o
-3 4 16 94.099 100.151 2.689 90.467 o
-3 4 17 140.046 141.844 2.962 63.413 o
-3 4 18 678.680 679.794 7.437 8.649 o
-3 4 19 278.245 261.741 4.732 27.278 o
-3 4 20 76.547 76.732 2.985 96.548 o
-3 4 21 0.222 0.514 2.303 350.384 o
-3 4 22 519.520 521.084 6.593 12.230 o
-3 4 23 382.015 380.084 6.260 16.903 o
-3 4 24 4.863 11.531 2.761 219.983 o
-3 4 25 57.835 58.282 3.386 97.412 o
-3 4 26 422.957 408.767 9.747 10.633 o
-3 4 27 86.751 89.469 4.920 51.478 o
-3 4 28 4.545 10.847 3.773 124.267 o
-3 5 1 157.314 157.843 3.612 50.979 o
-3 5 2 107.144 116.208 3.164 72.839 o
-3 5 3 245.904 247.324 4.544 30.522 o
-3 5 4 6.544 6.354 1.992 391.842 o
-3 5 5 371.886 361.727 5.434 19.124 o
-3 5 6 1.280 4.756 1.914 471.945 o
-3 5 7 12.167 7.159 2.133 318.810 o
-3 5 8 4.509 5.962 2.166 352.304 o
-3 5 9 122.042 117.981 3.613 61.470 o
-3 5 10 30.830 32.639 2.550 177.168 o
-3 5 11 14.760 9.981 2.391 253.716 o
-3 5 12 263.503 268.138 5.143 26.349 o
-3 5 13 292.112 277.171 4.695 26.216 o
-3 5 14 0.107 -2.249 2.249 369.468 o
-3 5 15 7.004 8.839 2.389 280.927 o
-3 5 16 1.413 -0.997 2.583 275.705 o
-3 5 17 480.666 478.738 8.306 11.212 o
-3 5 18 1.100 2.047 3.163 183.947 o
-3 5 19 54.373 53.807 3.603 92.692 o
-3 5 20 16.133 17.897 3.437 134.324 o
-3 5 21 190.200 183.842 5.379 32.185 o
-3 6 1 14.951 18.253 3.322 143.249 o
-3 6 2 18.140 13.142 3.472 132.350 o
-3 6 3 78.750 89.486 4.349 61.876 o
-3 6 4 303.155 276.694 12.890 8.622 o
-2 0 2 29781.000 29222.500 425.589 0.006 o
-2 0 4 20.441 20.417 0.723 598.711 o
-2 0 6 18061.000 18040.200 445.941 0.007 o
-2 0 8 12.380 14.897 0.793 814.857 o
-2 0 10 5224.530 5298.160 99.916 0.123 o
-2 0 12 222.758 229.544 2.996 41.291 o
-2 0 14 8348.240 8566.270 197.066 0.036 o
-2 0 16 1777.370 1714.940 12.937 2.081 o
-2 0 18 2434.540 2459.580 19.549 1.114 o
-2 0 20 2141.470 2147.530 18.601 1.359 o
-2 0 22 132.751 147.626 3.616 56.179 o
-2 0 24 1433.600 1415.800 13.937 2.632 o
-2 0 26 821.346 820.061 10.314 5.840 o
-2 0 28 1015.670 1018.700 12.186 4.188 o
-2 0 30 257.415 269.693 6.945 20.332 o
-2 0 32 707.585 713.504 11.290 6.252 o
-2 0 34 135.272 133.445 6.109 32.816 o
-2 0 36 371.176 385.682 10.768 10.056 o
-2 1 1 6216.510 6311.960 71.326 0.151 o
-2 1 2 2512.230 2511.730 42.388 0.592 o
-2 1 3 699.067 708.583 3.840 10.169 o
-2 1 4 4933.430 5059.580 76.938 0.176 o
-2 1 5 2508.740 2589.780 23.820 0.958 o
-2 1 6 21.798 23.431 0.567 589.287 o
-2 1 7 1116.590 1157.630 5.909 4.823 o
-2 1 8 3779.680 3785.320 34.787 0.461 o
-2 1 9 4035.820 4122.510 37.769 0.400 o
-2 1 10 7.814 8.810 0.511 1459.690 o
-2 1 11 2039.480 2064.770 10.655 1.755 o
-2 1 12 3513.560 3472.040 18.626 0.663 o
-2 1 13 2124.970 2126.230 11.109 1.642 o
-2 1 14 158.638 153.123 2.118 66.770 o
-2 1 15 2836.200 2873.460 14.701 0.974 o
-2 1 16 1646.440 1618.900 9.763 2.511 o
-2 1 17 842.382 839.007 6.230 7.168 o
-2 1 18 1222.830 1216.670 8.321 3.990 o
-2 1 19 4011.290 4067.540 24.491 0.492 o
-2 1 20 951.007 913.334 7.423 5.880 o
-2 1 21 218.742 210.353 3.346 40.909 o
-2 1 22 599.574 573.617 5.465 11.599 o
-2 1 23 2334.810 2382.790 15.623 1.285 o
-2 1 24 498.563 489.534 5.041 14.644 o
-2 1 25 3.171 2.136 1.589 650.448 o
-2 1 26 501.523 481.383 5.515 14.116 o
-2 1 27 1098.380 1100.650 9.846 4.306 o
-2 1 28 39.938 47.470 2.614 150.978 o
-2 1 29 304.802 300.583 4.649 25.094 o
-2 1 30 805.950 810.431 8.194 6.782 o
-2 1 31 1113.430 1152.420 11.326 3.904 o
-2 1 32 11.287 14.089 2.987 178.907 o
-2 1 33 402.951 398.536 6.916 15.036 o
-2 1 34 286.339 281.379 6.550 20.406 o
-2 1 35 415.536 422.144 8.848 11.759 o
-2 1 36 0.543 -3.373 3.563 146.916 o
-2 1 37 197.562 199.275 8.871 17.047 o
-2 2 1 1471.620 1481.890 7.597 3.102 o
-2 2 2 596.313 607.653 3.779 12.583 o
-2 2 3 1863.650 1906.440 10.257 2.021 o
-2 2 4 218.952 212.358 2.395 46.267 o
-2 2 5 60.788 59.791 1.283 191.910 o
-2 2 6 2129.440 2194.790 12.087 1.580 o
-2 2 7 8427.880 8219.830 265.897 0.022 o
-2 2 8 325.156 305.314 2.576 29.680 o
-2 2 9 3955.410 3998.940 25.924 0.494 o
-2 2 10 42.764 50.107 1.081 262.953 o
-2 2 11 944.136 963.102 5.746 6.208 o
-2 2 12 137.385 127.869 1.799 81.779 o
-2 2 13 4190.840 4193.790 22.081 0.475 o
-2 2 14 530.396 517.603 4.229 14.477 o
-2 2 15 191.959 191.138 2.460 52.061 o
-2 2 16 274.888 265.488 3.763 31.104 o
-2 2 17 1217.380 1214.240 8.306 4.012 o
-2 2 18 5.234 3.963 1.204 913.413 o
-2 2 19 741.479 711.688 6.272 8.535 o
-2 2 20 41.295 48.519 1.992 192.807 o
-2 2 21 2914.070 2966.790 18.885 0.869 o
-2 2 22 29.485 38.257 2.129 214.495 o
-2 2 23 295.884 279.496 5.488 23.339 o
-2 2 24 8.293 11.224 2.039 351.741 o
-2 2 25 1587.460 1590.080 13.205 2.364 o
-2 2 26 70.061 72.407 3.073 98.174 o
-2 2 27 215.409 211.940 4.526 34.214 o
-2 2 28 40.456 41.666 3.081 126.146 o
-2 2 29 555.076 572.608 7.718 10.308 o
-2 2 30 8.681 10.094 3.020 182.256 o
-2 2 31 160.082 162.967 4.965 38.238 o
-2 2 32 12.671 9.102 3.324 149.843 o
-2 2 33 179.849 175.180 5.794 30.695 o
-2 2 34 82.157 89.209 5.102 49.647 o
-2 2 35 394.495 392.897 9.508 11.336 o
-2 3 1 569.204 557.874 3.915 13.489 o
-2 3 2 773.374 751.557 4.976 8.601 o
-2 3 3 186.508 188.614 2.180 55.351 o
-2 3 4 2037.560 2099.910 12.868 1.661 o
-2 3 5 264.799 268.748 2.945 34.995 o
-2 3 6 346.870 326.254 3.305 25.865 o
-2 3 7 216.013 209.290 2.705 45.158 o
-2 3 8 3784.030 3823.010 22.447 0.554 o
-2 3 9 915.909 897.913 6.855 6.284 o
-2 3 10 91.108 97.313 2.046 108.881 o
-2 3 11 1612.000 1588.360 12.373 2.397 o
-2 3 12 2556.090 2584.990 15.268 1.135 o
-2 3 13 79.110 81.495 1.876 129.145 o
-2 3 14 192.626 194.273 4.240 38.869 o
-2 3 15 31.307 35.121 1.708 262.383 o
-2 3 16 1353.670 1363.500 9.962 3.258 o
-2 3 17 10.378 11.906 1.528 505.052 o
-2 3 18 273.933 272.132 3.910 30.364 o
-2 3 19 395.409 383.663 4.675 19.504 o
-2 3 20 1222.340 1238.850 9.716 3.758 o
-2 3 21 36.718 42.831 2.199 189.211 o
-2 3 22 605.138 594.287 6.496 10.567 o
-2 3 23 324.546 316.519 6.899 17.863 o
-2 3 24 540.676 530.677 6.184 12.232 o
-2 3 25 131.013 133.270 4.210 50.647 o
-2 3 26 528.101 515.554 6.960 11.758 o
-2 3 27 5.223 1.293 2.778 228.179 o
-2 3 28 128.101 117.898 4.293 51.304 o
-2 3 29 18.954 20.192 3.323 138.604 o
-2 3 30 439.245 438.155 7.638 12.920 o
-2 3 31 91.287 88.921 4.942 50.574 o
-2 3 32 58.449 56.466 4.231 73.060 o
-2 4 1 17.270 18.123 1.323 470.293 o
-2 4 2 969.795 971.059 7.318 5.658 o
-2 4 3 175.541 177.538 3.026 51.724 o
-2 4 4 82.421 84.226 2.142 116.732 o
-2 4 5 37.271 38.480 1.784 231.285 o
-2 4 6 1671.710 1700.710 11.511 2.304 o
-2 4 7 299.371 282.584 3.405 29.985 o
-2 4 8 26.674 27.938 1.504 325.859 o
-2 4 9 138.418 138.933 3.600 56.124 o
-2 4 10 145.855 145.392 2.686 64.938 o
-2 4 11 167.625 165.917 2.965 54.789 o
-2 4 12 104.879 110.729 2.880 79.838 o
-2 4 13 61.102 62.443 2.247 140.561 o
-2 4 14 1760.060 1785.470 14.309 1.980 o
-2 4 15 78.454 82.308 2.772 100.450 o
-2 4 16 496.153 504.169 6.549 12.799 o
-2 4 17 113.726 118.494 3.425 66.262 o
-2 4 18 467.172 469.218 5.821 14.577 o
-2 4 19 32.448 33.802 2.328 193.384 o
-2 4 20 153.019 154.501 3.564 52.471 o
-2 4 21 183.244 179.078 3.913 43.147 o
-2 4 22 113.806 110.171 3.600 64.463 o
-2 4 23 14.215 11.627 2.805 195.979 o
-2 4 24 159.003 155.783 4.467 42.836 o
-2 4 25 94.274 96.957 4.008 63.724 o
-2 4 26 126.460 126.725 4.554 47.866 o
-2 4 27 3.068 1.939 3.261 170.654 o
-2 4 28 463.151 471.825 7.978 11.873 o
-2 5 1 1013.070 1015.690 8.944 4.963 o
-2 5 2 40.400 45.654 2.534 156.677 o
-2 5 3 91.168 99.868 3.028 83.903 o
-2 5 4 75.983 83.115 2.881 98.305 o
-2 5 5 596.985 616.111 6.400 10.606 o
-2 5 6 125.619 130.704 3.205 65.073 o
-2 5 7 442.951 444.350 5.682 15.591 o
-2 5 8 11.091 8.293 2.056 340.084 o
-2 5 9 68.452 71.599 3.210 94.881 o
-2 5 10 0.312 -1.386 2.138 407.225 o
-2 5 11 146.802 150.979 3.713 52.247 o
-2 5 12 21.651 24.794 2.486 206.168 o
-2 5 13 455.095 456.567 6.865 13.540 o
-2 5 14 5.484 6.129 2.385 292.503 o
-2 5 15 620.507 629.117 7.220 9.637 o
-2 5 16 26.326 28.726 2.832 162.649 o
-2 5 17 2.754 1.512 2.576 270.331 o
-2 5 18 147.072 151.648 4.746 41.936 o
-2 5 19 241.177 232.806 5.206 28.298 o
-2 5 20 26.755 24.099 3.038 149.186 o
-2 5 21 6.819 10.825 3.425 146.757 o
-2 6 1 24.835 30.465 3.377 126.186 o
-2 6 2 65.709 65.246 3.786 80.744 o
-2 6 3 48.866 52.385 3.510 98.815 o
-2 6 4 1.042 2.859 3.123 187.999 o
-2 6 5 22.107 26.141 3.527 121.243 o
-2 6 6 40.140 30.749 3.594 105.556 o
-2 6 7 190.924 215.954 14.900 7.390 o
-1 0 2 444.502 431.407 3.250 19.206 o
-1 0 4 7249.240 7415.650 128.246 0.071 o
-1 0 6 3608.260 3571.620 71.691 0.242 o
-1 0 8 8293.610 8635.320 141.243 0.057 o
-1 0 10 4121.070 4095.130 60.367 0.268 o
-1 0 12 3592.190 3578.570 26.049 0.573 o
-1 0 14 1376.690 1325.260 9.915 3.255 o
-1 0 16 4666.970 4786.640 35.556 0.338 o
-1 0 18 68.798 66.114 2.618 116.656 o
-1 0 20 5309.620 5391.280 42.502 0.259 o
-1 0 22 520.571 504.482 6.313 12.647 o
-1 0 24 3216.120 3322.890 29.604 0.615 o
-1 0 26 440.657 426.528 8.353 12.036 o
-1 0 28 859.730 853.125 10.354 5.568 o
-1 0 30 1203.580 1213.160 14.075 3.170 o
-1 0 32 527.310 552.011 9.175 9.434 o
-1 0 34 1016.810 1021.500 14.588 3.656 o
-1 0 36 121.628 133.365 9.456 17.395 o
-1 1 1 6303.600 6447.340 82.823 0.130 o
-1 1 2 1336.620 1346.430 8.413 3.490 o
-1 1 3 34086.300 33848.200 502.670 0.004 o
-1 1 4 16150.400 15645.500 153.307 0.028 o
-1 1 5 824.963 809.023 4.278 8.069 o
-1 1 6 6705.700 6613.080 79.655 0.128 o
-1 1 7 1962.180 2028.970 11.286 1.817 o
-1 1 8 324.545 321.938 2.155 30.065 o
-1 1 9 70.920 72.052 1.249 166.346 o
-1 1 10 4126.180 4151.550 36.605 0.398 o
-1 1 11 6268.080 6260.760 92.198 0.118 o
-1 1 12 42.332 46.736 1.110 268.002 o
-1 1 13 3146.300 3176.020 17.038 0.799 o
-1 1 14 1789.500 1790.690 10.051 2.184 o
-1 1 15 3701.400 3717.940 18.775 0.603 o
-1 1 16 544.597 520.026 3.801 14.515 o
-1 1 17 3047.830 3086.160 16.995 0.839 o
-1 1 18 3094.330 3086.130 18.364 0.809 o
-1 1 19 578.101 568.621 5.009 12.354 o
-1 1 20 133.141 142.619 3.357 59.853 o
-1 1 21 622.683 611.820 5.466 10.975 o
-1 1 22 566.844 564.917 5.318 12.318 o
-1 1 23 289.192 289.179 3.854 28.947 o
-1 1 24 198.183 200.947 3.449 43.328 o
-1 1 25 1141.790 1156.070 9.608 4.126 o
-1 1 26 1101.790 1095.190 8.991 4.470 o
-1 1 27 68.097 69.161 2.618 116.077 o
-1 1 28 635.691 613.600 6.763 9.878 o
-1 1 29 811.984 817.299 8.621 6.553 o
-1 1 30 115.071 123.582 3.808 59.529 o
-1 1 31 42.544 47.672 3.091 121.800 o
-1 1 32 46.230 43.291 3.149 117.933 o
-1 1 33 496.997 493.201 8.632 10.578 o
-1 1 34 41.382 39.992 3.471 107.575 o
-1 1 35 95.969 90.028 4.339 58.582 o
-1 1 36 306.043 301.410 7.078 18.118 o
-1 2 1 2905.270 3020.500 18.802 0.865 o
-1 2 2 75.449 81.491 1.255 153.629 o
-1 2 3 50.883 50.858 0.914 246.996 o
-1 2 4 240.891 232.415 1.922 43.863 o
-1 2 5 9205.700 9342.790 111.055 0.067 o
-1 2 6 258.116 235.680 1.984 41.139 o
-1 2 7 737.672 714.465 4.133 9.528 o
-1 2 8 45.280 45.770 1.084 261.526 o
-1 2 9 4360.570 4411.010 29.572 0.406 o
-1 2 10 779.535 767.789 4.543 8.620 o
-1 2 11 312.315 308.919 2.419 30.889 o
-1 2 12 245.392 243.656 2.287 41.059 o
-1 2 13 2702.870 2753.150 14.612 1.049 o
-1 2 14 483.870 465.687 3.662 16.902 o
-1 2 15 1809.560 1841.530 11.113 2.076 o
-1 2 16 211.118 210.554 2.994 43.996 o
-1 2 17 816.617 799.096 6.089 7.571 o
-1 2 18 18.244 16.705 1.424 437.323 o
-1 2 19 2214.910 2210.590 14.771 1.429 o
-1 2 20 87.562 98.409 3.069 84.651 o
-1 2 21 494.047 483.515 4.802 15.093 o
-1 2 22 0.167 2.144 1.630 678.191 o
-1 2 23 1413.400 1405.530 11.512 2.928 o
-1 2 24 269.662 276.022 5.787 23.541 o
-1 2 25 309.594 314.963 4.538 24.832 o
-1 2 26 15.957 15.745 2.212 271.044 o
-1 2 27 1076.200 1070.980 9.693 4.460 o
-1 2 28 192.330 196.830 4.511 36.950 o
-1 2 29 71.521 77.503 3.654 80.088 o
-1 2 30 14.152 14.274 2.984 174.968 o
-1 2 31 766.094 771.753 9.605 6.548 o
-1 2 32 42.563 42.738 3.406 108.883 o
-1 2 33 18.537 17.798 3.654 119.423 o
-1 2 34 47.247 49.719 4.554 69.120 o
-1 2 35 532.985 541.598 11.847 7.350 o
-1 3 1 147.061 151.028 1.934 72.498 o
-1 3 2 985.264 980.655 5.896 5.884 o
-1 3 3 605.946 592.466 4.050 12.370 o
-1 3 4 2165.490 2192.920 11.849 1.562 o
-1 3 5 209.930 205.172 2.192 49.408 o
-1 3 6 663.881 661.923 4.415 10.691 o
-1 3 7 7.519 9.508 0.910 1009.320 o
-1 3 8 2690.110 2686.460 15.454 1.053 o
-1 3 9 17.522 19.439 1.075 540.338 o
-1 3 10 4094.100 4161.740 23.802 0.480 o
-1 3 11 1118.080 1092.890 7.139 4.752 o
-1 3 12 6.253 8.163 1.086 916.327 o
-1 3 13 111.444 108.802 2.031 94.162 o
-1 3 14 1415.970 1435.340 9.704 3.079 o
-1 3 15 466.224 439.331 4.307 16.996 o
-1 3 16 257.938 243.770 3.281 35.407 o
-1 3 17 159.163 157.827 2.818 58.809 o
-1 3 18 2164.560 2180.460 14.736 1.472 o
-1 3 19 19.158 20.859 1.808 323.832 o
-1 3 20 25.499 24.477 1.991 260.402 o
-1 3 21 110.264 113.568 2.994 75.337 o
-1 3 22 1577.430 1560.810 12.809 2.428 o
-1 3 23 3.250 1.810 2.035 417.251 o
-1 3 24 356.523 360.145 6.061 18.272 o
-1 3 25 514.515 511.727 7.547 11.369 o
-1 3 26 452.264 455.668 6.520 14.072 o
-1 3 27 0.730 4.090 2.591 269.535 o
-1 3 28 168.333 167.372 5.064 36.567 o
-1 3 29 181.022 176.852 5.137 34.633 o
-1 3 30 457.124 471.568 8.816 10.972 o
-1 3 31 3.339 8.252 3.674 132.602 o
-1 3 32 262.113 253.201 6.654 21.366 o
-1 4 1 116.178 115.766 2.209 86.992 o
-1 4 2 842.222 840.393 6.089 7.212 o
-1 4 3 40.233 45.555 1.621 230.139 o
-1 4 4 675.046 679.378 5.356 9.909 o
-1 4 5 143.700 144.631 2.549 67.290 o
-1 4 6 543.667 538.604 4.881 13.368 o
-1 4 7 10.595 11.670 1.464 531.423 o
-1 4 8 866.167 861.708 6.882 6.703 o
-1 4 9 806.731 793.599 6.242 7.615 o
-1 4 10 57.466 53.827 1.866 170.368 o
-1 4 11 384.744 375.622 4.084 21.194 o
-1 4 12 978.243 1001.820 8.067 5.356 o
-1 4 13 12.524 12.432 1.558 467.565 o
-1 4 14 22.407 29.707 1.788 293.328 o
-1 4 15 14.004 14.672 1.703 398.465 o
-1 4 16 625.783 626.508 6.180 10.331 o
-1 4 17 163.317 159.836 3.553 50.426 o
-1 4 18 41.720 43.796 2.556 154.756 o
-1 4 19 25.535 30.208 2.541 188.297 o
-1 4 20 702.244 704.115 7.586 8.243 o
-1 4 21 90.097 93.944 3.395 77.174 o
-1 4 22 94.404 90.937 3.601 72.041 o
-1 4 23 182.163 192.433 4.952 35.133 o
-1 4 24 257.602 258.043 5.786 24.460 o
-1 4 25 4.179 3.037 2.870 214.890 o
-1 4 26 61.255 63.550 3.991 77.144 o
-1 4 27 25.784 29.204 4.411 81.697 o
-1 4 28 44.693 40.242 4.000 86.398 o
-1 5 1 36.195 38.068 2.118 201.713 o
-1 5 2 6.546 9.064 1.946 397.131 o
-1 5 3 819.115 818.453 7.573 6.914 o
-1 5 4 0.517 -0.388 1.935 494.202 o
-1 5 5 50.737 51.320 2.487 144.719 o
-1 5 6 1.062 1.007 1.993 456.224 o
-1 5 7 640.671 647.395 6.850 9.571 o
-1 5 8 8.398 9.340 2.111 337.338 o
-1 5 9 0.936 1.701 2.297 345.239 o
-1 5 10 120.757 127.325 3.964 55.908 o
-1 5 11 671.509 669.734 7.876 8.497 o
-1 5 12 56.299 57.271 3.012 112.560 o
-1 5 13 37.404 39.405 2.773 147.945 o
-1 5 14 1.001 2.509 2.494 292.222 o
-1 5 15 465.404 463.230 7.243 12.812 o
-1 5 16 0.322 4.800 2.686 251.544 o
-1 5 17 227.918 222.423 5.623 27.452 o
-1 5 18 3.552 3.453 2.918 209.118 o
-1 5 19 135.902 139.171 5.717 35.453 o
-1 5 20 14.700 15.203 3.357 142.374 o
-1 5 21 167.321 170.208 6.210 29.174 o
-1 6 1 172.146 188.056 5.107 35.094 o
-1 6 2 285.477 290.042 6.479 20.499 o
-1 6 3 3.923 5.333 3.053 189.725 o
-1 6 4 65.160 60.940 3.819 80.786 o
-1 6 5 32.380 29.538 3.577 111.026 o
-1 6 6 5.752 4.609 3.128 179.093 o
-1 6 7 0.325 -2.643 3.134 190.044 o
-1 6 8 4.737 -7.868 8.460 26.012 o
0 0 4 6209.570 6278.570 95.278 0.115 o
0 0 6 395.445 390.170 3.905 20.816 o
0 0 8 3979.410 4142.570 81.908 0.189 o
0 0 10 14835.200 14333.100 221.763 0.022 o
0 0 12 16751.900 16868.300 263.068 0.016 o
0 0 14 18231.800 17650.300 442.046 0.007 o
0 0 16 846.983 820.934 7.434 6.772 o
0 0 18 1759.800 1749.170 14.389 1.993 o
0 0 20 1178.930 1148.680 12.063 3.612 o
0 0 22 5378.790 5562.200 43.871 0.248 o
0 0 24 7.999 13.675 2.103 330.484 o
0 0 26 1246.580 1275.070 13.211 3.155 o
0 0 28 69.197 88.844 4.835 55.494 o
0 0 30 2196.710 2304.690 23.373 1.132 o
0 0 32 360.215 381.194 8.036 14.117 o
0 0 34 845.788 900.832 14.167 4.329 o
0 0 36 384.402 385.660 11.177 9.485 o
0 1 1 222.423 240.821 1.407 47.946 o
0 1 2 712.305 725.529 3.673 9.955 o
0 1 3 2728.770 2657.530 43.500 0.543 o
0 1 4 5765.360 5681.850 72.307 0.164 o
0 1 5 7297.080 7109.900 101.495 0.094 o
0 1 6 6218.390 6173.810 74.779 0.147 o
0 1 7 2628.380 2654.450 22.739 0.934 o
0 1 8 112.058 104.471 1.228 109.498 o
0 1 9 2857.220 2891.320 18.354 0.907 o
0 1 10 1728.130 1779.380 9.196 2.314 o
0 1 11 2533.830 2465.320 12.590 1.231 o
0 1 12 884.997 892.847 5.332 6.936 o
0 1 13 1810.360 1846.550 9.710 2.142 o
0 1 14 29.617 26.264 1.035 394.755 o
0 1 15 17.886 19.781 1.028 548.730 o
0 1 16 2251.680 2232.850 12.618 1.464 o
0 1 17 2064.290 2066.650 12.110 1.681 o
0 1 18 367.030 351.291 3.528 23.650 o
0 1 19 382.856 373.668 3.833 21.803 o
0 1 20 964.525 943.270 7.033 5.830 o
0 1 21 1652.840 1686.300 12.141 2.296 o
0 1 22 62.492 66.739 2.091 144.228 o
0 1 23 922.999 920.969 7.681 5.938 o
0 1 24 476.260 462.399 5.157 15.320 o
0 1 25 648.886 658.851 6.403 9.708 o
0 1 26 76.492 76.868 2.958 97.337 o
0 1 27 673.582 660.168 6.994 9.062 o
0 1 28 487.669 481.290 6.642 13.030 o
0 1 29 339.002 342.265 6.153 18.846 o
0 1 30 114.576 115.345 3.611 63.497 o
0 1 31 563.773 556.438 6.991 10.945 o
0 1 32 292.039 290.066 5.990 21.721 o
0 1 33 13.117 12.571 3.003 175.753 o
0 1 34 63.078 63.939 3.640 85.941 o
0 1 35 303.262 304.403 6.686 19.151 o
0 1 36 56.469 61.174 4.653 63.651 o
0 2 0 1231.790 1177.440 8.163 4.045 o
0 2 1 9665.680 9453.430 102.349 0.069 o
0 2 2 376.529 351.941 2.076 25.776 o
0 2 3 621.516 666.313 3.444 11.821 o
0 2 4 4978.960 4953.600 70.390 0.193 o
0 2 6 544.464 540.636 3.222 14.744 o
0 2 7 10511.400 10487.600 140.411 0.047 o
0 2 8 91.155 103.588 1.645 116.674 o
0 2 9 852.438 828.857 4.693 7.618 o
0 2 10 72.962 77.242 1.254 159.663 o
0 2 11 6978.980 6947.300 63.642 0.144 o
0 2 12 20.133 16.148 0.910 581.530 o
0 2 13 404.359 368.825 3.266 22.010 o
0 2 14 560.638 552.626 4.246 13.452 o
0 2 15 5320.820 5309.150 29.837 0.299 o
0 2 16 389.457 387.433 3.566 21.730 o
0 2 17 9.495 12.765 1.273 634.082 o
0 2 18 977.285 963.365 7.854 5.505 o
0 2 19 2871.270 2882.640 18.548 0.900 o
0 2 20 41.746 45.451 2.015 192.985 o
0 2 21 1215.710 1229.930 9.429 3.831 o
0 2 22 71.673 70.109 2.457 119.183 o
0 2 23 1959.070 1980.520 14.403 1.708 o
0 2 24 211.192 209.744 4.057 37.440 o
0 2 25 1044.310 1051.600 9.672 4.610 o
0 2 26 59.358 63.200 3.065 106.797 o
0 2 27 822.126 813.061 9.225 6.270 o
0 2 28 17.294 14.494 2.780 190.979 o
0 2 29 876.375 889.993 9.695 5.627 o
0 2 30 87.447 90.469 3.563 74.971 o
0 2 31 47.554 44.109 3.357 107.691 o
0 2 32 1.750 2.097 3.012 201.171 o
0 2 33 371.173 367.931 7.885 14.299 o
0 2 34 149.620 149.747 5.005 39.539 o
0 2 35 86.669 83.156 4.527 57.918 o
0 3 1 436.886 413.622 3.027 20.107 o
0 3 2 1055.980 1067.650 6.082 5.262 o
0 3 3 233.025 217.620 2.041 45.553 o
0 3 4 430.762 403.741 2.980 20.603 o
0 3 5 1889.120 1867.250 9.626 2.042 o
0 3 6 3915.740 3972.610 20.294 0.538 o
0 3 7 549.943 520.969 3.714 14.457 o
0 3 8 966.993 977.375 6.035 5.965 o
0 3 9 324.311 322.914 2.955 28.196 o
0 3 10 852.701 859.249 5.666 7.200 o
0 3 11 381.782 361.675 3.336 23.078 o
0 3 12 446.275 450.890 3.798 18.102 o
0 3 13 52.938 56.173 1.711 185.089 o
0 3 14 350.259 334.704 3.603 24.747 o
0 3 15 715.712 697.440 5.728 9.140 o
0 3 16 921.094 927.097 7.483 5.989 o
0 3 17 818.491 809.076 7.023 7.164 o
0 3 18 117.934 122.345 2.847 74.002 o
0 3 19 9.699 8.688 1.651 479.804 o
0 3 20 792.515 802.981 7.090 7.351 o
0 3 21 272.100 260.546 4.452 28.757 o
0 3 22 23.157 21.911 2.077 259.229 o
0 3 23 26.141 27.235 2.143 234.100 o
0 3 24 675.498 669.902 6.975 9.005 o
0 3 25 68.065 72.066 3.319 91.637 o
0 3 26 1.479 2.811 2.443 301.619 o
0 3 27 94.255 94.610 3.633 70.931 o
0 3 28 429.242 418.575 7.638 13.243 o
0 3 29 3.618 2.427 3.171 179.070 o
0 3 30 40.050 44.580 3.980 87.957 o
0 3 31 165.962 152.419 5.516 34.161 o
0 3 32 140.777 137.209 6.201 31.718 o
0 4 0 2198.960 2259.380 19.826 1.257 o
0 4 1 200.761 194.234 2.844 47.634 o
0 4 2 8.159 9.189 1.248 713.627 o
0 4 3 525.759 517.357 4.317 14.499 o
0 4 4 727.874 739.614 5.645 8.833 o
0 4 5 288.001 278.358 3.308 31.305 o
0 4 6 331.676 329.969 3.775 25.433 o
0 4 7 356.854 351.165 3.920 23.281 o
0 4 8 787.416 775.504 6.417 7.777 o
0 4 9 335.006 319.248 3.717 25.695 o
0 4 10 497.897 495.991 4.987 14.650 o
0 4 11 327.345 319.501 3.752 26.020 o
0 4 12 2132.840 2201.920 13.813 1.518 o
0 4 13 21.806 25.113 1.623 336.400 o
0 4 14 338.371 336.347 4.997 21.799 o
0 4 15 510.018 499.428 5.129 14.192 o
0 4 16 293.408 285.484 4.687 25.951 o
0 4 17 0.008 -0.594 1.793 582.118 o
0 4 18 479.665 480.197 5.990 13.992 o
0 4 19 699.915 708.592 10.438 6.722 o
0 4 20 16.252 24.814 2.600 203.730 o
0 4 21 10.474 7.641 2.511 249.550 o
0 4 22 825.413 837.029 9.167 6.207 o
0 4 23 254.644 252.401 5.575 25.531 o
0 4 24 9.638 14.922 3.239 156.944 o
0 4 25 55.187 53.245 3.805 86.111 o
0 4 26 775.409 797.630 12.308 5.337 o
0 4 27 47.279 47.080 4.206 78.254 o
0 4 28 0.856 3.249 3.642 139.018 o
0 5 1 471.117 462.889 4.911 15.758 o
0 5 2 33.618 38.793 2.295 189.838 o
0 5 3 276.646 279.939 4.038 29.422 o
0 5 4 142.080 154.540 3.374 56.569 o
0 5 5 267.728 265.173 4.288 29.541 o
0 5 6 45.703 50.238 2.477 151.422 o
0 5 7 17.731 14.532 2.145 278.779 o
0 5 8 95.602 103.449 3.187 78.166 o
0 5 9 135.481 127.306 3.899 54.090 o
0 5 10 8.088 9.732 2.214 312.743 o
0 5 11 7.615 9.759 2.583 242.569 o
0 5 12 6.985 8.508 2.662 233.345 o
0 5 13 436.746 437.709 6.338 14.829 o
0 5 14 1.061 -2.458 2.458 305.466 o
0 5 15 62.918 69.281 3.366 93.130 o
0 5 16 313.266 321.442 6.185 19.894 o
0 5 17 364.595 364.675 6.886 16.304 o
0 5 18 10.240 13.635 3.377 145.808 o
0 5 19 43.623 41.222 3.856 91.379 o
0 5 20 15.095 15.594 3.432 136.576 o
0 5 21 87.247 92.422 4.534 56.884 o
0 6 0 21.655 19.712 4.460 82.951 o
0 6 1 69.065 72.892 3.538 84.826 o
0 6 2 75.854 80.984 3.762 75.541 o
0 6 3 57.667 60.760 3.611 89.599 o
0 6 4 148.244 148.740 5.011 39.669 o
0 6 5 10.246 9.552 3.197 163.097 o
0 6 6 59.085 58.953 4.788 60.729 o
0 6 7 197.927 218.695 5.687 28.912 o
0 6 8 353.139 359.756 11.295 9.714 o
1 0 0 28.314 29.599 1.651 291.184 o
1 0 2 2725.390 2744.450 48.267 0.478 o
1 0 4 758.316 748.641 7.168 7.796 o
1 0 6 19964.000 19902.300 337.008 0.010 o
1 0 8 3485.340 3476.880 114.417 0.120 o
1 0 10 3546.430 3641.130 40.319 0.445 o
1 0 12 886.246 814.181 7.316 6.581 o
1 0 14 2866.160 2947.630 23.513 0.811 o
1 0 16 2319.920 2284.680 16.786 1.285 o
1 0 18 3727.940 3708.050 28.587 0.522 o
1 0 20 1268.930 1268.390 12.246 3.251 o
1 0 22 760.295 762.381 9.167 6.807 o
1 0 24 1923.990 1917.900 17.554 1.610 o
1 0 26 148.569 151.053 4.290 46.044 o
1 0 28 1929.250 1993.170 20.357 1.450 o
1 0 30 196.719 194.279 5.467 30.894 o
1 0 32 454.971 451.691 8.293 11.742 o
1 0 34 88.652 85.912 5.240 47.240 o
1 0 36 165.726 182.701 7.491 22.752 o
1 1 0 465.114 473.563 2.484 18.584 o
1 1 1 30091.700 29639.300 299.233 0.008 o
1 1 2 15012.700 14995.500 143.893 0.031 o
1 1 3 2800.380 2785.790 38.883 0.592 o
1 1 4 8863.900 8611.010 95.170 0.081 o
1 1 5 2731.410 2787.350 64.144 0.327 o
1 1 6 240.854 237.068 1.738 44.239 o
1 1 7 1388.170 1428.460 7.310 3.374 o
1 1 8 5913.060 5874.020 83.977 0.138 o
1 1 9 2162.000 2181.220 11.302 1.585 o
1 1 10 2298.180 2296.650 11.669 1.438 o
1 1 11 11685.400 11982.400 166.416 0.036 o
1 1 12 3875.610 3781.470 21.208 0.552 o
1 1 13 580.202 562.192 3.896 13.240 o
1 1 14 421.629 384.312 3.089 21.218 o
1 1 15 5002.650 4990.700 27.837 0.337 o
1 1 16 3412.190 3407.230 19.108 0.686 o
1 1 17 279.956 270.620 3.064 33.126 o
1 1 18 1627.300 1578.830 11.430 2.452 o
1 1 19 2752.570 2762.890 17.580 0.976 o
1 1 20 143.987 143.854 2.734 65.036 o
1 1 21 0.178 4.009 1.397 877.584 o
1 1 22 1262.450 1242.600 9.919 3.620 o
1 1 23 1481.540 1537.520 12.199 2.636 o
1 1 24 1346.800 1312.650 11.139 3.189 o
1 1 25 22.362 23.291 2.059 262.318 o
1 1 26 965.158 949.253 8.665 5.383 o
1 1 27 845.119 838.000 8.262 6.428 o
1 1 28 2.116 3.066 2.071 407.643 o
1 1 29 228.937 232.988 4.591 32.009 o
1 1 30 265.282 270.653 4.909 27.084 o
1 1 31 932.623 944.698 9.620 5.273 o
1 1 32 5.796 6.174 2.907 203.686 o
1 1 33 721.332 751.235 8.619 7.365 o
1 1 34 506.923 510.802 8.819 10.181 o
1 1 35 385.567 399.787 7.667 14.118 o
1 1 36 11.337 12.639 3.714 122.541 o
1 2 0 28.488 25.427 0.668 470.440 o
1 2 1 1009.260 1010.380 5.074 5.832 o
1 2 2 3.890 5.191 0.482 2426.120 o
1 2 3 3193.050 3270.560 20.205 0.738 o
1 2 4 95.280 91.706 1.328 125.526 o
1 2 5 3426.560 3496.530 21.563 0.651 o
1 2 6 55.042 57.130 1.142 214.260 o
1 2 7 5999.600 6788.720 234.346 0.030 o
1 2 8 325.070 305.185 2.281 30.381 o
1 2 9 1718.520 1761.970 8.867 2.357 o
1 2 10 1455.120 1437.180 7.580 3.187 o
1 2 11 328.911 327.239 2.626 28.534 o
1 2 12 167.209 152.189 2.203 63.757 o
1 2 13 1833.450 1867.120 11.143 2.034 o
1 2 14 188.569 184.504 2.470 53.226 o
1 2 15 16.945 18.005 1.213 510.485 o
1 2 16 156.594 142.910 2.575 63.789 o
1 2 17 3836.980 3931.560 23.319 0.532 o
1 2 18 3.493 5.744 1.303 840.798 o
1 2 19 83.200 89.689 2.502 103.616 o
1 2 20 259.446 251.849 3.854 32.425 o
1 2 21 849.434 854.898 7.533 6.611 o
1 2 22 48.337 52.826 2.355 154.164 o
1 2 23 36.545 38.685 2.342 181.036 o
1 2 24 235.689 239.650 4.354 32.430 o
1 2 25 774.853 752.719 7.588 7.458 o
1 2 26 233.247 224.110 4.598 31.982 o
1 2 27 506.877 515.417 6.626 12.442 o
1 2 28 15.027 19.406 3.096 160.312 o
1 2 29 735.883 739.498 8.334 7.444 o
1 2 30 24.476 28.667 3.035 149.398 o
1 2 31 134.753 133.920 4.321 48.796 o
1 2 32 8.546 6.795 2.966 191.150 o
1 2 33 70.965 76.562 3.801 76.827 o
1 2 34 68.888 74.688 3.901 75.368 o
1 3 0 3069.930 3095.790 15.544 0.849 o
1 3 1 416.359 403.873 3.171 20.911 o
1 3 2 1584.750 1560.000 8.274 2.759 o
1 3 3 29.013 32.152 1.180 355.078 o
1 3 4 3741.750 3817.500 19.813 0.580 o
1 3 5 16.397 15.027 0.919 653.498 o
1 3 6 51.640 52.664 1.294 218.359 o
1 3 7 94.573 89.567 1.837 114.578 o
1 3 8 2953.680 3002.560 15.958 0.894 o
1 3 9 703.570 669.661 4.747 9.940 o
1 3 10 22.631 25.440 1.237 411.790 o
1 3 11 1198.720 1202.070 7.937 4.143 o
1 3 12 3992.390 4057.050 22.102 0.510 o
1 3 13 712.614 676.318 5.132 9.597 o
1 3 14 398.483 385.421 3.855 20.880 o
1 3 15 7.383 6.038 1.395 665.145 o
1 3 16 1565.640 1565.790 11.172 2.572 o
1 3 17 6.688 10.916 1.644 503.435 o
1 3 18 246.744 250.891 3.787 33.798 o
1 3 19 166.484 158.724 3.269 52.731 o
1 3 20 1910.770 1933.140 13.671 1.803 o
1 3 21 425.055 426.453 5.517 16.506 o
1 3 22 1142.800 1167.090 10.289 3.987 o
1 3 23 870.541 856.464 8.333 6.202 o
1 3 24 598.171 597.173 7.115 10.153 o
1 3 25 4.979 7.989 2.582 252.566 o
1 3 26 809.429 811.156 9.446 6.259 o
1 3 27 175.164 176.582 5.297 34.040 o
1 3 28 17.418 17.486 3.184 151.561 o
1 3 29 11.262 9.922 3.295 153.229 o
1 3 30 411.842 415.652 9.036 11.602 o
1 3 31 0.796 -0.134 3.473 154.331 o
1 3 32 73.785 74.908 5.306 48.917 o
1 4 0 398.858 394.707 3.636 21.064 o
1 4 1 13.948 13.308 1.343 528.899 o
1 4 2 1497.990 1509.740 9.739 2.848 o
1 4 3 404.120 392.578 3.746 20.707 o
1 4 4 91.773 98.444 2.104 106.599 o
1 4 5 161.845 160.758 3.454 51.554 o
1 4 6 1164.630 1174.190 8.238 4.253 o
1 4 7 7.681 8.614 1.306 691.264 o
1 4 8 23.181 22.122 1.448 373.317 o
1 4 9 280.085 278.806 3.651 30.655 o
1 4 10 311.880 297.572 3.649 27.883 o
1 4 11 122.951 121.249 2.564 77.189 o
1 4 12 453.203 453.930 4.879 16.372 o
1 4 13 88.440 94.636 2.777 92.204 o
1 4 14 393.022 378.802 4.235 20.517 o
1 4 15 34.969 33.517 1.910 230.420 o
1 4 16 496.975 514.688 5.393 14.009 o
1 4 17 35.393 34.736 2.189 199.931 o
1 4 18 890.290 897.386 8.826 5.823 o
1 4 19 0.872 -0.555 2.157 396.315 o
1 4 20 39.516 39.958 2.790 144.375 o
1 4 21 149.519 150.536 4.033 48.499 o
1 4 22 59.332 55.931 3.513 93.010 o
1 4 23 9.879 11.566 2.830 200.788 o
1 4 24 95.563 93.437 4.351 58.143 o
1 4 25 141.975 133.886 4.543 45.491 o
1 4 26 29.755 34.245 3.801 101.242 o
1 4 27 5.500 5.429 3.917 116.792 o
1 5 0 13.920 18.138 1.861 346.396 o
1 5 1 370.283 361.838 4.685 20.788 o
1 5 2 27.352 32.526 2.265 210.900 o
1 5 3 289.290 286.501 4.655 26.255 o
1 5 4 4.088 6.664 1.915 437.041 o
1 5 5 429.827 424.874 5.215 16.882 o
1 5 6 122.563 125.354 3.159 67.230 o
1 5 7 447.881 443.704 5.589 15.618 o
1 5 8 3.810 6.734 2.217 339.588 o
1 5 9 671.169 681.546 7.317 8.784 o
1 5 10 41.739 43.316 2.775 141.386 o
1 5 11 340.842 337.720 5.468 20.502 o
1 5 12 95.406 110.499 3.609 68.901 o
1 5 13 309.811 315.231 6.479 19.334 o
1 5 14 10.550 13.681 3.024 176.475 o
1 5 15 313.993 315.509 7.161 17.530 o
1 5 16 86.505 82.610 4.153 64.490 o
1 5 17 11.930 8.762 3.040 176.466 o
1 5 18 4.495 9.450 3.436 148.857 o
1 5 19 530.695 528.294 8.799 9.854 o
1 5 20 61.918 64.278 4.429 66.739 o
1 5 21 22.333 25.344 3.942 101.060 o
1 6 0 35.048 31.152 3.429 116.010 o
1 6 1 34.507 36.054 3.292 121.670 o
1 6 2 79.675 71.437 3.686 77.612 o
1 6 3 106.643 113.194 4.245 55.893 o
1 6 4 18.955 17.336 3.150 152.680 o
1 6 5 10.423 12.561 3.273 154.554 o
1 6 6 14.118 20.275 3.348 141.194 o
1 6 7 60.911 65.675 3.960 77.717 o
2 0 0 18511.300 18393.600 244.300 0.016 o
2 0 2 4506.060 4483.940 78.925 0.184 o
2 0 4 11391.100 11533.700 173.425 0.035 o
2 0 6 3839.440 3704.100 76.954 0.213 o
2 0 8 5237.780 5493.720 124.777 0.089 o
2 0 10 815.995 800.091 7.105 7.183 o
2 0 12 14235.100 14410.100 240.517 0.020 o
2 0 14 68.547 68.314 2.060 138.477 o
2 0 16 6037.570 6054.880 50.632 0.199 o
2 0 18 46.476 51.097 2.242 164.697 o
2 0 20 2876.320 2927.250 27.131 0.752 o
2 0 22 289.338 284.462 5.528 23.383 o
2 0 24 2112.110 2151.750 21.753 1.256 o
2 0 26 236.703 241.692 7.791 18.768 o
2 0 28 1217.360 1241.870 13.970 3.133 o
2 0 30 1450.820 1507.610 17.285 2.225 o
2 0 32 329.324 324.280 7.333 16.667 o
2 0 34 1035.060 1038.510 14.567 3.602 o
2 0 36 332.303 336.325 8.819 13.592 o
2 1 0 4432.150 4328.180 55.890 0.272 o
2 1 1 433.102 422.643 2.498 20.729 o
2 1 2 1132.740 1146.770 5.645 4.816 o
2 1 3 3881.790 3881.130 67.996 0.246 o
2 1 4 996.310 1008.730 5.486 5.830 o
2 1 5 74.046 76.266 1.106 163.721 o
2 1 6 2041.470 2066.910 11.832 1.710 o
2 1 7 5442.740 5531.130 76.752 0.162 o
2 1 8 1204.230 1197.360 6.653 4.311 o
2 1 9 6.244 8.450 0.724 1339.080 o
2 1 10 2871.130 2874.130 15.339 0.952 o
2 1 11 5315.290 5423.390 42.034 0.260 o
2 1 12 21.014 20.434 0.955 524.814 o
2 1 13 449.002 445.687 3.525 18.454 o
2 1 14 1346.860 1323.860 7.998 3.538 o
2 1 15 1757.000 1741.610 11.221 2.190 o
2 1 16 47.539 50.702 1.664 203.697 o
2 1 17 1457.000 1479.090 10.358 2.896 o
2 1 18 1459.140 1447.980 10.023 2.952 o
2 1 19 657.001 650.753 5.612 10.160 o
2 1 20 10.324 12.519 1.458 532.213 o
2 1 21 1859.660 1890.020 13.176 1.894 o
2 1 22 548.275 523.882 5.928 12.414 o
2 1 23 72.540 74.806 2.465 116.537 o
2 1 24 163.639 162.761 3.423 51.388 o
2 1 25 1242.940 1241.070 11.036 3.511 o
2 1 26 245.777 240.537 4.486 31.032 o
2 1 27 30.483 30.341 2.616 173.757 o
2 1 28 431.496 428.875 6.777 14.371 o
2 1 29 758.634 764.618 8.222 7.244 o
2 1 30 163.333 157.578 4.481 42.119 o
2 1 31 1.734 3.129 2.564 273.408 o
2 1 32 92.942 90.710 3.536 73.816 o
2 1 33 122.617 125.119 4.191 52.847 o
2 1 34 6.951 10.444 3.020 184.629 o
2 1 35 209.380 206.417 5.499 29.559 o
2 2 0 490.900 492.839 2.941 17.031 o
2 2 1 7679.400 7494.060 91.465 0.099 o
2 2 2 129.881 135.330 1.738 84.132 o
2 2 3 46.762 49.229 0.912 263.179 o
2 2 4 264.803 276.057 2.083 37.682 o
2 2 5 8041.670 8101.980 265.897 0.023 o
2 2 6 581.632 567.497 3.440 13.478 o
2 2 7 414.514 409.641 2.945 21.195 o
2 2 8 945.376 941.713 5.358 6.357 o
2 2 9 4035.240 4032.200 20.380 0.516 o
2 2 10 188.403 186.060 1.963 56.731 o
2 2 11 1367.120 1367.340 7.992 3.434 o
2 2 12 3.832 4.285 0.902 1428.580 o
2 2 13 3586.410 3607.860 19.480 0.629 o
2 2 14 30.965 34.866 1.366 309.833 o
2 2 15 1456.280 1432.510 9.235 3.045 o
2 2 16 765.470 761.946 6.060 8.177 o
2 2 17 1497.970 1467.150 9.768 2.885 o
2 2 18 3.342 4.012 1.382 795.517 o
2 2 19 1638.200 1660.800 11.323 2.388 o
2 2 20 114.517 120.490 2.844 75.471 o
2 2 21 823.584 795.346 7.455 7.009 o
2 2 22 94.599 91.262 2.587 94.806 o
2 2 23 3406.690 3523.780 23.208 0.636 o
2 2 24 2.421 2.826 2.140 382.276 o
2 2 25 15.794 11.361 2.024 316.877 o
2 2 26 14.403 14.415 2.091 302.331 o
2 2 27 797.254 797.514 8.044 6.943 o
2 2 28 168.499 169.331 4.613 39.862 o
2 2 29 2.427 3.332 2.777 232.547 o
2 2 30 163.558 168.887 4.649 40.102 o
2 2 31 707.119 719.105 9.183 7.288 o
2 2 32 80.718 87.073 4.139 65.573 o
2 2 33 29.758 31.268 3.727 105.174 o
2 2 34 1.811 7.182 3.299 165.203 o
2 3 0 2752.590 2794.250 14.756 1.019 o
2 3 1 198.464 180.038 2.174 53.868 o
2 3 2 778.921 795.446 5.072 8.297 o
2 3 3 1386.470 1394.400 8.286 3.327 o
2 3 4 1451.430 1465.780 8.956 3.047 o
2 3 5 275.085 257.925 2.739 35.311 o
2 3 6 2301.010 2323.930 13.599 1.376 o
2 3 7 247.385 239.651 2.709 39.245 o
2 3 8 242.912 234.593 2.722 39.987 o
2 3 9 25.283 27.705 1.187 393.320 o
2 3 10 1845.430 1876.230 11.266 2.010 o
2 3 11 214.346 208.459 3.418 41.094 o
2 3 12 140.600 140.391 2.767 65.955 o
2 3 13 477.889 467.234 4.500 16.054 o
2 3 14 1309.400 1330.430 9.200 3.487 o
2 3 15 6.415 5.432 1.394 692.499 o
2 3 16 0.041 1.639 1.484 823.019 o
2 3 17 219.993 218.156 4.094 36.001 o
2 3 18 752.436 744.595 7.003 7.939 o
2 3 19 310.212 301.671 5.382 22.595 o
2 3 20 21.515 25.798 2.223 237.759 o
2 3 21 63.029 63.575 2.683 119.190 o
2 3 22 693.418 675.556 6.999 8.786 o
2 3 23 0.028 -1.491 2.203 385.503 o
2 3 24 194.388 192.275 4.577 36.539 o
2 3 25 30.651 25.145 3.082 141.666 o
2 3 26 337.149 332.170 6.094 19.196 o
2 3 27 128.312 131.778 4.395 49.039 o
2 3 28 148.972 154.542 4.974 39.624 o
2 3 29 68.488 65.989 3.871 77.553 o
2 3 30 90.208 80.636 4.401 59.575 o
2 3 31 28.154 21.708 3.869 102.251 o
2 4 0 625.116 614.462 4.880 11.322 o
2 4 1 262.437 260.192 3.060 35.158 o
2 4 2 179.515 179.846 2.634 54.101 o
2 4 3 9.143 7.239 1.310 672.453 o
2 4 4 409.998 410.180 4.184 19.417 o
2 4 5 526.308 504.932 4.773 14.168 o
2 4 6 920.244 926.574 7.519 5.985 o
2 4 7 1.733 2.350 1.423 825.711 o
2 4 8 1318.360 1336.770 9.605 3.409 o
2 4 9 417.725 407.026 4.361 18.910 o
2 4 10 86.568 85.649 2.346 107.305 o
2 4 11 10.478 8.080 1.672 466.483 o
2 4 12 670.975 661.235 8.064 8.425 o
2 4 13 210.665 208.770 3.838 38.888 o
2 4 14 145.281 150.145 3.279 57.474 o
2 4 15 168.656 168.727 3.473 49.611 o
2 4 16 1055.280 1044.900 8.637 4.806 o
2 4 17 263.306 259.247 4.129 30.694 o
2 4 18 199.644 198.534 4.150 38.544 o
2 4 19 120.669 114.576 3.220 68.243 o
2 4 20 398.895 396.720 6.208 16.369 o
2 4 21 317.516 330.008 6.777 18.161 o
2 4 22 240.992 254.179 5.865 25.001 o
2 4 23 110.382 123.366 4.396 52.369 o
2 4 24 479.908 469.833 7.893 11.753 o
2 4 25 7.817 8.223 3.423 147.246 o
2 4 26 53.972 55.530 3.965 81.482 o
2 4 27 150.941 151.579 5.397 36.221 o
2 5 0 6.445 7.346 1.965 397.878 o
2 5 1 6.122 5.884 1.938 415.094 o
2 5 2 0.189 0.513 1.874 527.405 o
2 5 3 359.630 356.842 5.739 18.931 o
2 5 4 8.723 10.657 2.244 301.401 o
2 5 5 14.037 16.240 2.253 269.475 o
2 5 6 0.510 4.108 2.214 366.154 o
2 5 7 467.100 466.414 6.506 13.706 o
2 5 8 26.442 27.035 2.667 177.704 o
2 5 9 195.488 204.688 4.634 35.533 o
2 5 10 6.814 10.441 2.483 261.043 o
2 5 11 165.427 161.112 4.321 43.033 o
2 5 12 3.970 3.794 2.682 243.809 o
2 5 13 81.605 87.610 3.539 77.810 o
2 5 14 51.274 52.646 3.205 109.233 o
2 5 15 350.686 341.530 6.668 17.375 o
2 5 16 18.503 17.743 3.227 147.000 o
2 5 17 195.112 192.800 5.604 30.286 o
2 5 18 91.006 98.894 4.475 56.558 o
2 5 19 52.972 49.752 4.087 79.350 o
2 5 20 3.864 2.873 3.419 154.325 o
2 6 0 29.569 25.651 3.412 122.492 o
2 6 1 125.667 145.841 4.856 43.606 o
2 6 2 42.055 38.484 3.619 101.490 o
2 6 3 21.730 18.692 3.433 129.732 o
2 6 4 102.784 107.706 4.436 54.334 o
2 6 5 137.618 147.672 5.026 40.643 o
3 0 0 17023.300 17014.200 242.816 0.017 o
3 0 2 94.055 96.483 1.475 121.200 o
3 0 4 14201.700 14397.700 602.226 0.005 o
3 0 6 2254.310 2337.580 17.372 1.288 o
3 0 8 9180.510 9399.430 167.966 0.043 o
3 0 10 3147.530 3161.950 25.487 0.694 o
3 0 12 4698.020 4628.510 41.726 0.314 o
3 0 14 3789.200 3817.190 28.425 0.508 o
3 0 16 1560.790 1571.000 14.524 2.303 o
3 0 18 6522.390 6615.070 61.356 0.159 o
3 0 20 63.286 60.839 2.973 108.580 o
3 0 22 3122.650 3219.710 31.348 0.617 o
3 0 24 17.907 22.087 2.997 163.699 o
3 0 26 1329.190 1306.510 16.136 2.616 o
3 0 28 183.100 184.435 5.928 29.467 o
3 0 30 1106.410 1118.390 14.212 3.433 o
3 0 32 361.566 365.679 8.075 14.162 o
3 0 34 196.766 200.077 8.958 16.818 o
3 1 0 157.763 154.861 1.315 74.047 o
3 1 1 3453.940 3558.170 68.004 0.264 o
3 1 2 1322.690 1371.920 6.798 3.661 o
3 1 3 839.336 840.667 4.778 7.654 o
3 1 4 278.457 263.655 1.972 37.219 o
3 1 5 5295.610 5444.850 81.031 0.156 o
3 1 6 4580.100 4776.900 91.192 0.150 o
3 1 7 4.455 5.261 0.627 1904.110 o
3 1 8 1913.060 1920.430 9.778 1.981 o
3 1 9 2502.840 2544.830 12.443 1.229 o
3 1 10 340.567 328.924 2.838 27.240 o
3 1 11 42.584 41.459 1.121 275.728 o
3 1 12 1138.810 1140.630 6.506 4.678 o
3 1 13 3516.400 3509.030 17.569 0.668 o
3 1 14 570.035 558.208 4.686 12.856 o
3 1 15 177.302 178.383 2.774 53.487 o
3 1 16 679.203 659.355 5.703 9.781 o
3 1 17 1642.870 1630.350 12.023 2.353 o
3 1 18 871.854 833.208 7.362 6.597 o
3 1 19 326.172 319.263 5.399 21.563 o
3 1 20 1800.000 1807.250 14.887 1.897 o
3 1 21 301.552 303.629 4.775 24.787 o
3 1 22 242.409 236.255 4.205 32.766 o
3 1 23 94.172 106.454 3.439 73.043 o
3 1 24 539.373 521.220 5.981 12.534 o
3 1 25 1186.580 1179.430 10.218 3.859 o
3 1 26 1.254 3.589 2.068 413.338 o
3 1 27 862.322 869.865 10.783 5.375 o
3 1 28 544.489 541.892 6.297 11.972 o
3 1 29 204.140 210.349 6.265 26.027 o
3 1 30 20.091 22.935 2.796 178.296 o
3 1 31 444.710 445.093 6.785 13.948 o
3 1 32 181.560 178.187 4.778 36.966 o
3 1 33 26.267 25.439 3.186 138.794 o
3 1 34 223.457 221.225 5.318 29.170 o
3 1 35 305.567 320.524 6.990 18.093 o
3 2 0 924.855 909.964 5.001 6.680 o
3 2 1 1613.850 1608.130 8.355 2.663 o
3 2 2 32.518 36.063 1.056 341.243 o
3 2 3 4738.400 4785.140 42.516 0.304 o
3 2 4 233.786 229.829 1.929 45.033 o
3 2 5 1003.390 1004.720 5.399 5.819 o
3 2 6 23.209 25.136 0.858 493.929 o
3 2 7 7232.790 7251.080 83.339 0.113 o
3 2 8 253.121 250.890 2.164 40.162 o
3 2 9 66.267 62.743 1.287 179.362 o
3 2 10 56.461 63.183 1.385 191.513 o
3 2 11 3947.890 3966.690 20.945 0.529 o
3 2 12 508.337 509.115 3.912 15.403 o
3 2 13 40.691 42.372 1.351 259.024 o
3 2 14 425.252 415.814 3.712 19.530 o
3 2 15 2335.050 2334.840 13.825 1.347 o
3 2 16 145.461 147.779 2.449 67.567 o
3 2 17 509.834 491.678 5.154 14.249 o
3 2 18 181.898 187.181 3.071 49.476 o
3 2 19 1885.820 1855.460 12.833 1.903 o
3 2 20 3.184 5.889 1.575 626.024 o
3 2 21 494.385 486.319 5.666 14.032 o
3 2 22 124.783 138.198 3.044 66.652 o
3 2 23 1102.080 1111.800 9.499 4.343 o
3 2 24 7.364 10.742 1.940 387.757 o
3 2 25 516.114 508.145 6.511 12.476 o
3 2 26 218.186 225.420 4.224 35.105 o
3 2 27 127.546 124.742 3.788 57.204 o
3 2 28 1.303 2.083 2.390 317.059 o
3 2 29 730.380 744.073 8.295 7.487 o
3 2 30 16.452 20.834 3.135 154.707 o
3 2 31 46.027 44.228 3.660 96.617 o
3 2 32 16.502 16.216 3.397 137.467 o
3 2 33 289.688 283.027 6.397 20.718 o
3 3 0 121.240 121.153 1.997 87.169 o
3 3 1 132.902 127.845 1.806 83.525 o
3 3 2 3406.230 3485.920 18.108 0.689 o
3 3 3 597.439 611.751 4.309 12.176 o
3 3 4 589.311 573.915 4.222 12.718 o
3 3 5 251.460 244.613 2.841 37.942 o
3 3 6 1383.630 1418.640 8.940 3.241 o
3 3 7 11.665 10.590 1.117 700.811 o
3 3 8 121.668 121.431 2.245 82.864 o
3 3 9 185.144 184.828 3.337 47.033 o
3 3 10 1721.260 1725.550 10.814 2.268 o
3 3 11 0.127 -0.705 1.089 1563.710 o
3 3 12 1366.350 1385.200 9.108 3.299 o
3 3 13 980.285 961.315 6.829 5.749 o
3 3 14 267.119 264.161 3.578 32.484 o
3 3 15 120.131 120.520 3.001 71.084 o
3 3 16 700.198 700.114 6.133 9.078 o
3 3 17 276.391 263.179 3.731 31.203 o
3 3 18 518.587 496.685 5.505 13.632 o
3 3 19 97.872 103.102 3.001 81.320 o
3 3 20 1090.420 1092.180 9.059 4.501 o
3 3 21 7.981 6.056 2.028 372.153 o
3 3 22 30.811 30.731 2.383 193.875 o
3 3 23 174.654 170.609 4.036 43.741 o
3 3 24 1179.340 1223.110 10.969 3.699 o
3 3 25 163.791 159.761 4.352 43.044 o
3 3 26 141.001 145.444 4.314 47.183 o
3 3 27 352.869 324.869 6.342 18.261 o
3 3 28 176.665 173.154 5.051 35.716 o
3 3 29 10.487 3.734 3.556 136.858 o
3 3 30 8.710 7.737 4.071 106.217 o
3 4 0 1282.430 1316.950 9.527 3.529 o
3 4 1 594.980 578.866 4.988 12.001 o
3 4 2 142.384 147.320 2.698 65.442 o
3 4 3 579.854 557.525 4.741 12.638 o
3 4 4 955.317 951.509 7.479 5.741 o
3 4 5 1.063 0.274 1.424 879.873 o
3 4 6 515.604 513.166 4.945 14.129 o
3 4 7 201.588 199.650 3.674 41.455 o
3 4 8 837.682 825.135 7.020 6.972 o
3 4 9 0.311 -0.788 1.437 895.847 o
3 4 10 467.373 481.909 5.141 15.320 o
3 4 11 460.325 448.864 5.266 15.716 o
3 4 12 435.628 428.431 4.844 17.253 o
3 4 13 40.192 41.387 2.180 186.009 o
3 4 14 282.646 283.527 4.357 27.761 o
3 4 15 98.509 97.383 2.922 83.889 o
3 4 16 64.369 61.171 2.947 108.786 o
3 4 17 33.885 33.339 2.564 171.073 o
3 4 18 528.015 524.125 6.545 12.121 o
3 4 19 168.846 170.482 4.773 38.537 o
3 4 20 21.323 20.589 2.828 175.147 o
3 4 21 35.441 35.038 2.957 140.437 o
3 4 22 392.432 376.025 6.225 16.755 o
3 4 23 79.092 75.338 4.150 67.128 o
3 4 24 1.374 -3.445 3.445 156.246 o
3 4 25 94.533 102.596 4.794 51.127 o
3 4 26 98.340 93.641 4.667 52.961 o
3 5 0 1.465 -2.041 2.041 436.556 o
3 5 1 313.308 306.488 5.290 22.636 o
3 5 2 120.297 137.491 3.639 59.382 o
3 5 3 148.539 160.277 3.925 49.013 o
3 5 4 36.631 38.237 2.418 175.170 o
3 5 5 288.549 280.744 4.774 26.038 o
3 5 6 8.762 12.197 2.290 288.456 o
3 5 7 106.934 103.549 3.478 69.101 o
3 5 8 2.462 4.730 2.441 294.417 o
3 5 9 282.118 279.809 6.075 22.022 o
3 5 10 0.241 2.188 2.606 271.235 o
3 5 11 0.090 4.986 2.777 236.280 o
3 5 12 107.338 116.889 4.048 58.257 o
3 5 13 371.273 375.525 7.197 15.447 o
3 5 14 3.370 4.943 2.825 221.171 o
3 5 15 27.558 28.846 3.219 134.035 o
3 5 16 5.100 9.694 3.152 173.901 o
3 5 17 406.862 402.054 8.159 12.979 o
3 5 18 1.089 2.488 3.441 155.582 o
3 5 19 97.995 90.460 4.637 53.694 o
3 6 0 98.966 99.222 4.370 56.692 o
3 6 1 55.602 58.041 4.522 66.907 o
3 6 2 7.446 11.723 5.721 55.310 o
4 0 0 9687.280 9894.200 188.753 0.036 o
4 0 2 7971.530 8021.260 154.897 0.053 o
4 0 4 2780.350 2734.090 21.895 0.893 o
4 0 6 791.603 801.082 7.433 7.223 o
4 0 8 115.987 123.545 2.785 75.478 o
4 0 10 8618.650 8675.030 280.459 0.020 o
4 0 12 113.941 101.617 2.588 83.826 o
4 0 14 4397.660 4582.740 37.993 0.352 o
4 0 16 1544.070 1523.740 15.174 2.297 o
4 0 18 185.129 169.919 4.456 39.329 o
4 0 20 72.101 71.843 3.367 88.587 o
4 0 22 1941.800 1964.960 21.814 1.385 o
4 0 24 2486.580 2540.040 25.368 0.936 o
4 0 26 424.191 416.265 8.060 12.744 o
4 0 28 756.509 756.612 11.929 5.646 o
4 0 30 12.615 9.282 3.836 115.822 o
4 0 32 171.562 173.333 6.482 27.402 o
4 0 34 0.320 -2.657 4.387 97.142 o
4 1 0 3578.400 3602.250 30.803 0.529 o
4 1 1 7805.940 7871.500 120.025 0.073 o
4 1 2 465.939 448.527 2.770 18.709 o
4 1 3 2076.400 2180.420 10.983 1.663 o
4 1 4 8891.710 8966.950 172.608 0.042 o
4 1 5 6429.220 6540.350 97.880 0.108 o
4 1 6 171.472 157.535 1.884 64.809 o
4 1 7 999.666 1003.970 5.757 5.770 o
4 1 8 2869.890 2840.270 13.671 0.982 o
4 1 9 1663.540 1632.440 8.841 2.533 o
4 1 10 4.468 3.525 0.761 1705.180 o
4 1 11 2977.520 3079.870 15.621 0.879 o
4 1 12 1643.930 1622.760 9.960 2.499 o
4 1 13 480.512 462.442 4.131 16.498 o
4 1 14 1776.620 1743.430 11.307 2.160 o
4 1 15 6854.630 6872.610 46.530 0.172 o
4 1 16 820.989 774.606 6.980 7.289 o
4 1 17 55.222 52.559 1.962 168.925 o
4 1 18 393.349 376.067 4.459 20.126 o
4 1 19 3036.590 3060.660 20.132 0.804 o
4 1 20 1072.620 1046.570 9.211 4.616 o
4 1 21 1.769 0.517 1.841 526.139 o
4 1 22 579.047 562.943 8.341 9.570 o
4 1 23 1000.680 977.315 9.619 4.925 o
4 1 24 95.225 90.920 3.240 79.329 o
4 1 25 152.358 151.993 3.961 48.701 o
4 1 26 566.200 548.903 6.785 11.147 o
4 1 27 639.878 627.620 8.110 8.828 o
4 1 28 6.116 8.596 2.439 274.611 o
4 1 29 639.644 642.419 7.875 8.919 o
4 1 30 389.815 383.285 6.042 17.073 o
4 1 31 320.567 320.921 6.981 17.716 o
4 1 32 22.995 23.168 3.173 143.795 o
4 1 33 251.971 256.101 5.888 24.377 o
4 1 34 259.230 252.995 7.819 17.989 o
4 2 0 1083.320 1052.950 5.731 5.229 o
4 2 1 12.310 15.570 0.809 797.824 o
4 2 2 7.669 10.264 0.784 1111.090 o
4 2 3 2047.060 2093.140 10.579 1.738 o
4 2 4 23.822 22.966 1.026 460.598 o
4 2 5 343.931 352.445 2.713 26.579 o
4 2 6 1191.310 1204.010 6.881 4.314 o
4 2 7 1726.430 1730.110 9.636 2.326 o
4 2 8 16.967 18.836 1.024 570.306 o
4 2 9 5177.570 5260.170 28.746 0.313 o
4 2 10 24.094 27.069 1.103 422.205 o
4 2 11 399.165 382.899 3.315 21.847 o
4 2 12 33.140 33.528 1.284 314.070 o
4 2 13 795.753 806.287 5.776 7.832 o
4 2 14 3.697 5.198 1.210 942.282 o
4 2 15 867.857 839.315 6.253 6.974 o
4 2 16 30.291 26.122 1.517 310.591 o
4 2 17 1492.910 1511.360 10.515 2.789 o
4 2 18 81.224 84.601 2.178 116.355 o
4 2 19 2.273 2.129 1.567 685.217 o
4 2 20 96.682 104.574 2.646 89.285 o
4 2 21 2141.380 2182.780 14.812 1.484 o
4 2 22 9.118 10.893 1.933 377.718 o
4 2 23 628.268 619.834 6.998 9.761 o
4 2 24 39.924 37.341 2.421 170.803 o
4 2 25 389.325 379.818 5.685 17.814 o
4 2 26 295.939 302.644 5.508 22.786 o
4 2 27 5.591 3.618 2.407 292.019 o
4 2 28 91.422 95.260 3.656 71.176 o
4 2 29 567.942 566.937 8.804 9.284 o
4 2 30 22.854 22.465 3.127 147.588 o
4 2 31 235.178 236.430 5.704 26.360 o
4 2 32 17.269 14.180 3.480 132.133 o
4 3 0 3286.880 3333.750 18.879 0.724 o
4 3 1 26.863 35.393 1.350 331.100 o
4 3 2 136.531 143.466 2.387 71.622 o
4 3 3 1593.190 1577.510 9.383 2.654 o
4 3 4 3614.270 3673.190 20.803 0.607 o
4 3 5 650.373 629.666 5.135 10.683 o
4 3 6 17.418 17.005 1.253 497.469 o
4 3 7 453.600 435.478 4.032 17.798 o
4 3 8 2897.140 2963.350 17.566 0.895 o
4 3 9 161.040 163.750 2.611 59.847 o
4 3 10 445.488 432.007 3.999 18.153 o
4 3 11 18.433 20.376 1.410 423.960 o
4 3 12 1191.540 1197.820 8.243 4.127 o
4 3 13 0.418 1.889 1.399 904.808 o
4 3 14 360.165 348.978 3.832 23.374 o
4 3 15 133.479 128.013 2.479 73.785 o
4 3 16 1347.890 1326.240 8.913 3.432 o
4 3 17 0.006 -0.710 1.355 1018.720 o
4 3 18 472.698 462.175 5.207 15.341 o
4 3 19 236.412 224.306 4.263 33.428 o
4 3 20 820.002 817.200 8.110 6.704 o
4 3 21 16.532 16.010 2.375 242.712 o
4 3 22 635.508 639.137 7.223 9.418 o
4 3 23 62.648 58.661 3.068 106.066 o
4 3 24 113.948 114.222 3.968 58.385 o
4 3 25 15.247 13.527 2.920 180.358 o
4 3 26 377.787 363.033 6.920 15.956 o
4 3 27 37.854 33.934 3.363 116.518 o
4 3 28 32.881 33.777 3.796 100.041 o
4 3 29 13.626 12.521 3.514 133.482 o
4 4 0 528.400 520.432 4.756 13.978 o
4 4 1 11.169 11.665 1.415 545.632 o
4 4 2 342.228 339.879 4.047 23.946 o
4 4 3 186.319 184.974 3.010 49.422 o
4 4 4 344.211 346.062 4.144 23.465 o
4 4 5 129.386 122.760 2.846 70.444 o
4 4 6 281.713 286.451 4.120 28.579 o
4 4 7 323.933 308.128 4.003 25.824 o
4 4 8 38.155 40.753 2.022 203.815 o
4 4 9 3.225 5.069 1.638 592.172 o
4 4 10 736.813 739.806 6.789 8.197 o
4 4 11 102.145 102.164 2.776 84.628 o
4 4 12 109.929 118.514 3.007 74.419 o
4 4 13 60.125 58.583 2.483 132.292 o
4 4 14 814.940 788.398 7.926 6.903 o
4 4 15 5.442 6.027 2.303 311.468 o
4 4 16 278.903 285.077 5.506 23.897 o
4 4 17 72.886 72.150 3.424 86.607 o
4 4 18 157.213 167.698 4.911 38.709 o
4 4 19 41.087 38.009 3.266 117.690 o
4 4 20 150.540 149.199 4.503 43.886 o
4 4 21 129.308 132.003 4.338 49.523 o
4 4 22 66.072 62.490 3.683 83.885 o
4 4 23 0.167 -3.443 3.443 157.717 o
4 4 24 220.747 204.589 6.150 25.901 o
4 4 25 69.364 75.260 4.620 60.315 o
4 5 0 41.934 39.053 2.561 157.019 o
4 5 1 254.006 254.153 4.839 28.494 o
4 5 2 82.933 85.440 3.346 82.247 o
4 5 3 335.636 342.283 5.377 20.834 o
4 5 4 56.417 64.995 2.818 117.873 o
4 5 5 323.434 322.549 5.905 20.268 o
4 5 6 50.612 51.556 2.672 134.778 o
4 5 7 565.896 591.499 7.413 10.330 o
4 5 8 15.744 16.453 2.626 209.902 o
4 5 9 257.880 251.678 5.144 27.089 o
4 5 10 65.402 63.129 3.552 87.745 o
4 5 11 327.891 341.711 7.030 17.159 o
4 5 12 3.578 5.714 2.808 222.271 o
4 5 13 134.378 131.831 4.353 48.644 o
4 5 14 42.059 44.587 3.426 107.812 o
4 5 15 266.497 260.735 8.351 16.387 o
4 5 16 0.517 -2.053 3.010 205.720 o
4 5 17 1.529 3.563 3.222 175.642 o
4 5 18 21.490 20.298 7.666 30.460 o
5 0 0 4878.430 5082.960 82.294 0.163 o
5 0 2 8501.420 8529.770 209.491 0.033 o
5 0 4 7901.260 7970.390 154.273 0.053 o
5 0 6 6914.470 7038.350 231.919 0.030 o
5 0 8 2719.550 2791.960 21.462 0.910 o
5 0 10 14.529 20.109 1.603 402.794 o
5 0 12 7073.320 7222.310 84.517 0.114 o
5 0 14 162.127 160.560 4.522 41.736 o
5 0 16 14039.200 14197.500 322.769 0.013 o
5 0 18 104.443 120.641 4.155 56.898 o
5 0 20 1886.020 1891.950 19.291 1.559 o
5 0 22 168.870 173.849 5.599 32.639 o
5 0 24 691.791 687.199 10.762 6.665 o
5 0 26 1619.730 1642.900 19.984 1.795 o
5 0 28 745.136 760.593 11.803 5.738 o
5 0 30 1375.780 1378.640 19.653 2.144 o
5 0 32 111.537 116.313 6.536 31.791 o
5 1 0 1839.100 1851.080 9.730 2.104 o
5 1 1 130.986 133.720 1.785 83.383 o
5 1 2 719.999 690.471 4.284 9.825 o
5 1 3 1067.640 1108.840 6.218 5.090 o
5 1 4 1551.680 1529.850 7.934 2.870 o
5 1 5 1593.110 1582.960 8.027 2.741 o
5 1 6 2169.640 2232.280 11.577 1.552 o
5 1 7 1729.440 1752.080 9.515 2.314 o
5 1 8 20.871 22.058 0.959 515.324 o
5 1 9 65.610 72.555 1.499 163.605 o
5 1 10 2707.450 2704.620 15.583 1.040 o
5 1 11 4417.710 4493.970 25.035 0.419 o
5 1 12 288.779 278.852 3.097 31.950 o
5 1 13 199.996 201.095 3.863 40.279 o
5 1 14 52.793 55.740 1.811 179.439 o
5 1 15 17.055 17.273 1.488 426.783 o
5 1 16 437.325 414.562 4.556 17.852 o
5 1 17 114.394 117.760 2.771 77.241 o
5 1 18 1702.220 1711.540 12.722 2.181 o
5 1 19 6.987 6.230 1.713 495.460 o
5 1 20 1480.820 1476.000 12.294 2.676 o
5 1 21 719.108 726.155 7.672 7.961 o
5 1 22 175.926 169.364 4.516 39.847 o
5 1 23 646.915 658.080 7.691 8.896 o
5 1 24 7.634 7.857 2.562 248.648 o
5 1 25 976.711 971.323 10.430 4.822 o
5 1 26 265.653 260.310 5.459 25.247 o
5 1 27 37.083 38.504 2.894 141.093 o
5 1 28 53.932 53.981 3.087 112.064 o
5 1 29 106.777 103.212 3.670 65.848 o
5 1 30 46.947 43.432 3.312 110.136 o
5 1 31 1.289 2.591 3.013 201.514 o
5 1 32 371.971 364.292 6.683 16.531 o
5 1 33 161.717 167.197 5.577 33.515 o
5 2 0 222.626 214.675 2.307 46.015 o
5 2 1 5327.540 5382.500 36.997 0.275 o
5 2 2 932.913 920.935 6.153 6.304 o
5 2 3 414.458 400.525 3.426 20.667 o
5 2 4 44.461 44.593 1.282 249.753 o
5 2 5 7239.190 7343.530 66.772 0.132 o
5 2 6 23.023 22.873 1.217 423.638 o
5 2 7 18.207 18.610 1.090 531.764 o
5 2 8 47.871 55.408 1.466 212.153 o
5 2 9 2704.690 2711.470 15.052 1.049 o
5 2 10 158.825 157.409 2.366 63.617 o
5 2 11 2289.860 2271.560 13.785 1.394 o
5 2 12 1598.360 1630.700 10.326 2.537 o
5 2 13 548.874 521.592 4.482 13.802 o
5 2 14 40.220 43.898 1.739 221.467 o
5 2 15 2138.690 2172.020 13.724 1.527 o
5 2 16 319.396 322.873 3.991 25.703 o
5 2 17 2110.090 2095.570 14.635 1.542 o
5 2 18 4.364 6.702 1.545 618.235 o
5 2 19 1169.100 1152.760 9.114 4.131 o
5 2 20 296.356 295.989 4.332 26.688 o
5 2 21 276.323 255.789 4.370 28.964 o
5 2 22 0.333 0.221 1.937 494.149 o
5 2 23 1211.220 1203.110 10.464 3.722 o
5 2 24 93.316 91.290 3.507 74.223 o
5 2 25 49.080 55.317 2.814 127.315 o
5 2 26 95.981 103.938 3.761 66.850 o
5 2 27 1065.360 1067.600 9.986 4.441 o
5 2 28 7.068 11.138 2.720 221.374 o
5 2 29 1.429 7.122 2.834 221.653 o
5 2 30 67.890 83.012 3.878 74.970 o
5 2 31 680.808 677.769 9.195 7.612 o
5 3 0 1508.680 1530.160 9.767 2.808 o
5 3 1 832.572 800.122 6.343 7.348 o
5 3 2 263.356 269.786 3.166 34.214 o
5 3 3 80.328 86.195 1.841 127.133 o
5 3 4 796.588 780.243 5.882 7.895 o
5 3 5 29.881 27.654 1.471 316.224 o
5 3 6 1632.770 1644.150 10.715 2.449 o
5 3 7 21.700 19.828 1.496 379.889 o
5 3 8 169.758 164.025 2.907 55.106 o
5 3 9 194.339 200.682 3.795 41.408 o
5 3 10 829.680 833.843 7.050 6.986 o
5 3 11 1136.180 1138.920 8.500 4.365 o
5 3 12 384.580 374.568 4.099 21.194 o
5 3 13 391.133 384.865 3.912 21.080 o
5 3 14 570.260 556.294 4.925 12.669 o
5 3 15 25.781 24.059 1.605 322.291 o
5 3 16 2.072 2.546 1.529 715.695 o
5 3 17 102.337 100.568 2.507 90.734 o
5 3 18 630.300 612.818 6.051 10.452 o
5 3 19 23.588 27.283 2.156 239.018 o
5 3 20 129.673 138.247 3.471 59.589 o
5 3 21 242.670 231.531 4.582 31.119 o
5 3 22 546.410 541.450 7.651 10.661 o
5 3 23 62.609 59.158 3.236 99.965 o
5 3 24 110.538 110.499 4.111 57.345 o
5 3 25 117.758 114.609 4.565 49.808 o
5 3 26 115.430 117.065 4.364 52.474 o
5 3 27 180.296 183.779 6.430 26.998 o
5 3 28 35.646 36.693 4.086 87.566 o
5 4 0 527.261 521.649 5.239 13.501 o
5 4 1 682.464 655.301 5.699 9.769 o
5 4 2 195.638 195.291 3.182 45.935 o
5 4 3 36.025 43.949 2.009 206.113 o
5 4 4 2110.850 2188.250 14.601 1.510 o
5 4 5 308.039 300.911 4.134 26.519 o
5 4 6 290.755 288.300 3.807 29.032 o
5 4 7 483.093 479.613 5.244 14.856 o
5 4 8 496.512 500.160 5.568 13.964 o
5 4 9 62.743 66.042 2.326 133.635 o
5 4 10 98.692 99.122 2.724 87.854 o
5 4 11 92.654 95.613 2.690 92.138 o
5 4 12 474.344 471.660 5.571 14.724 o
5 4 13 285.745 292.493 5.306 24.089 o
5 4 14 11.893 10.679 2.599 228.309 o
5 4 15 39.099 36.254 3.143 126.038 o
5 4 16 614.232 625.628 8.426 8.857 o
5 4 17 117.803 117.460 4.225 53.859 o
5 4 18 33.154 37.382 3.360 118.673 o
5 4 19 235.643 233.141 5.735 26.288 o
5 4 20 181.365 166.162 5.066 35.513 o
5 4 21 21.697 22.510 3.590 119.272 o
5 4 22 105.008 104.881 4.876 48.460 o
5 4 23 84.146 83.574 4.590 57.328 o
5 5 0 260.802 279.089 5.266 25.744 o
5 5 1 42.760 45.781 2.811 137.149 o
5 5 2 2.588 0.638 2.271 346.920 o
5 5 3 240.530 240.901 5.269 27.828 o
5 5 4 0.164 -1.409 2.267 363.446 o
5 5 5 16.610 19.164 2.238 259.085 o
5 5 6 20.314 27.697 2.448 210.243 o
5 5 7 133.740 126.609 4.031 52.851 o
5 5 8 119.779 131.070 4.111 53.843 o
5 5 9 5.034 7.360 2.801 218.331 o
5 5 10 46.633 48.653 3.361 106.737 o
5 5 11 231.189 231.889 5.509 27.535 o
5 5 12 35.626 37.524 3.430 113.602 o
5 5 13 217.136 231.588 6.027 25.973 o
5 5 14 22.590 22.882 3.399 129.528 o
5 5 15 110.886 106.186 5.159 44.390 o
5 5 16 13.378 18.615 3.721 118.766 o
6 0 0 6178.490 6250.990 83.458 0.132 o
6 0 2 2364.460 2393.590 16.783 1.235 o
6 0 4 1190.900 1180.600 9.262 3.998 o
6 0 6 835.254 824.500 7.380 6.858 o
6 0 8 3793.500 3845.080 30.473 0.490 o
6 0 10 1733.910 1770.780 16.731 1.863 o
6 0 12 2492.970 2472.590 26.616 0.914 o
6 0 14 1082.190 1078.740 14.010 3.564 o
6 0 16 115.156 122.894 4.050 56.190 o
6 0 18 196.718 195.060 5.981 28.143 o
6 0 20 255.057 261.637 6.609 21.611 o
6 0 22 2939.970 2988.990 31.894 0.659 o
6 0 24 72.352 77.981 5.240 49.813 o
6 0 26 726.451 709.902 13.036 5.410 o
6 0 28 16.048 15.477 4.334 90.021 o
6 0 30 123.607 115.464 6.169 33.737 o
6 0 32 33.695 32.429 5.177 60.174 o
6 1 0 267.377 260.928 2.321 37.424 o
6 1 1 2882.210 2884.360 14.325 0.961 o
6 1 2 1499.550 1521.310 7.980 2.975 o
6 1 3 1362.450 1329.990 7.371 3.555 o
6 1 4 500.836 484.577 3.573 16.257 o
6 1 5 2666.730 2721.380 15.256 1.059 o
6 1 6 2143.120 2160.980 11.912 1.588 o
6 1 7 363.542 353.175 3.389 24.069 o
6 1 8 500.972 486.466 4.004 15.781 o
6 1 9 2179.670 2248.420 13.289 1.487 o
6 1 10 613.495 584.888 5.690 11.135 o
6 1 11 23.617 25.045 1.382 374.809 o
6 1 12 1412.430 1419.680 9.807 3.092 o
6 1 13 4742.210 4786.870 28.104 0.363 o
6 1 14 17.752 18.060 1.564 397.185 o
6 1 15 957.597 953.320 8.075 5.567 o
6 1 16 844.250 827.382 7.599 6.709 o
6 1 17 2384.960 2406.690 16.726 1.223 o
6 1 18 449.020 433.031 5.297 16.148 o
6 1 19 190.302 182.890 3.592 44.481 o
6 1 20 789.407 763.606 7.041 7.546 o
6 1 21 558.062 552.020 8.440 9.762 o
6 1 22 20.959 21.294 2.393 222.529 o
6 1 23 460.444 435.529 6.554 14.062 o
6 1 24 495.213 477.857 6.565 13.022 o
6 1 25 130.947 133.739 3.966 53.501 o
6 1 26 152.663 146.964 4.252 46.139 o
6 1 27 1055.880 1052.190 10.566 4.375 o
6 1 28 329.385 328.008 6.008 19.718 o
6 1 29 24.756 27.977 3.052 148.189 o
6 1 30 2.921 4.626 2.960 203.551 o
6 1 31 447.210 433.820 7.324 13.253 o
6 2 0 55.237 57.433 1.396 198.828 o
6 2 1 2934.050 2937.800 16.379 0.905 o
6 2 2 551.750 534.564 4.898 13.236 o
6 2 3 2867.430 2888.510 16.657 0.931 o
6 2 4 3.768 4.189 1.036 1198.870 o
6 2 5 187.123 186.016 3.054 48.861 o
6 2 6 36.259 37.729 1.403 277.175 o
6 2 7 2984.330 2994.570 17.832 0.860 o
6 2 8 323.868 317.404 3.381 27.288 o
6 2 9 37.704 41.981 1.530 251.307 o
6 2 10 33.366 34.100 1.507 282.452 o
6 2 11 1452.890 1505.360 10.561 2.861 o
6 2 12 8.159 6.469 1.386 651.418 o
6 2 13 294.906 284.542 3.627 29.493 o
6 2 14 54.078 53.535 2.020 166.400 o
6 2 15 1934.860 1965.760 14.098 1.748 o
6 2 16 16.268 15.949 1.708 376.858 o
6 2 17 523.737 507.320 5.095 13.863 o
6 2 18 21.069 25.483 1.854 296.243 o
6 2 19 590.496 574.020 6.383 10.988 o
6 2 20 0.500 2.651 1.767 572.096 o
6 2 21 693.641 690.969 7.004 8.707 o
6 2 22 15.794 19.043 2.399 237.108 o
6 2 23 374.661 364.272 5.483 18.892 o
6 2 24 31.713 28.057 2.762 161.823 o
6 2 25 83.950 77.783 3.161 88.002 o
6 2 26 76.699 80.690 3.279 87.276 o
6 2 27 127.299 123.778 4.107 53.230 o
6 2 28 92.759 97.093 3.852 66.844 o
6 2 29 311.264 300.235 7.084 17.982 o
6 2 30 63.936 70.351 4.160 71.361 o
6 3 0 92.806 98.590 2.139 105.017 o
6 3 1 324.517 319.677 3.558 26.704 o
6 3 2 1797.060 1804.920 11.891 2.069 o
6 3 3 3.585 6.554 1.279 847.985 o
6 3 4 245.443 247.156 3.723 34.367 o
6 3 5 1160.650 1167.550 8.161 4.290 o
6 3 6 1539.320 1576.540 10.744 2.639 o
6 3 7 59.313 60.764 2.130 149.172 o
6 3 8 1204.450 1204.970 9.541 3.880 o
6 3 9 5.064 6.165 1.589 584.124 o
6 3 10 177.932 174.205 3.527 47.316 o
6 3 11 91.628 98.574 2.744 90.627 o
6 3 12 621.411 616.695 6.390 10.298 o
6 3 13 152.309 147.164 3.236 56.842 o
6 3 14 463.450 454.632 5.256 15.586 o
6 3 15 101.118 106.224 2.614 87.676 o
6 3 16 1081.060 1094.660 8.770 4.587 o
6 3 17 70.395 71.626 2.387 122.213 o
6 3 18 169.569 157.390 3.571 49.458 o
6 3 19 55.853 62.924 2.696 124.347 o
6 3 20 786.653 783.787 8.768 6.751 o
6 3 21 1.488 5.294 2.135 381.898 o
6 3 22 6.593 6.784 2.284 309.497 o
6 3 23 41.491 41.113 3.351 112.450 o
6 3 24 418.615 398.974 7.045 14.505 o
6 3 25 104.019 101.363 5.160 45.446 o
6 3 26 4.968 -0.523 3.362 159.827 o
6 3 27 144.350 143.794 6.169 31.515 o
6 4 0 1010.150 1013.640 8.553 5.071 o
6 4 1 23.434 24.561 1.785 300.211 o
6 4 2 19.749 19.730 1.843 316.811 o
6 4 3 112.635 105.562 2.917 77.299 o
6 4 4 254.151 250.876 4.003 32.222 o
6 4 5 103.848 109.485 2.731 83.424 o
6 4 6 21.835 19.884 1.925 292.164 o
6 4 7 347.458 331.562 4.667 22.354 o
6 4 8 859.736 860.557 8.145 6.317 o
6 4 9 6.626 7.283 1.991 388.231 o
6 4 10 821.659 823.818 8.490 6.526 o
6 4 11 31.960 25.739 2.467 188.284 o
6 4 12 102.758 104.604 3.564 68.545 o
6 4 13 1.611 3.249 2.271 345.031 o
6 4 14 314.669 311.573 7.341 17.143 o
6 4 15 87.900 89.809 3.799 70.059 o
6 4 16 68.572 66.243 3.639 83.515 o
6 4 17 0.257 3.265 2.741 244.071 o
6 4 18 272.648 276.880 6.087 22.398 o
6 4 19 109.452 111.068 4.658 50.111 o
6 4 20 56.877 56.556 4.552 66.150 o
6 4 21 16.772 18.059 4.086 99.174 o
6 4 22 298.527 306.379 7.554 17.090 o
6 5 0 14.855 15.462 2.461 235.153 o
6 5 1 477.513 492.205 8.357 11.110 o
6 5 2 25.108 21.404 3.051 151.362 o
6 5 3 3.415 3.290 2.501 280.487 o
6 5 4 8.503 8.163 2.383 278.154 o
6 5 5 211.515 208.058 4.511 34.777 o
6 5 6 58.911 64.178 3.023 108.342 o
6 5 7 54.329 57.160 3.409 98.594 o
6 5 8 0.566 2.764 2.460 301.289 o
6 5 9 628.276 651.568 11.606 6.661 o
6 5 10 22.979 20.760 3.193 143.620 o
6 5 11 9.229 12.343 3.320 152.004 o
6 5 12 32.897 35.883 3.542 110.483 o
6 5 13 175.731 174.641 5.516 32.666 o
6 5 14 26.778 13.522 22.190 3.780 o
7 0 0 1158.160 1140.590 9.467 4.124 o
7 0 2 3677.990 3791.090 26.967 0.536 o
7 0 4 17.459 16.910 1.643 382.663 o
7 0 6 4152.250 4352.750 36.104 0.390 o
7 0 8 30.801 36.422 2.295 197.076 o
7 0 10 4520.770 4598.920 41.140 0.328 o
7 0 12 404.622 387.164 8.698 12.345 o
7 0 14 2199.050 2285.210 25.694 1.061 o
7 0 16 1879.430 1905.920 22.298 1.412 o
7 0 18 943.793 942.070 13.264 4.242 o
7 0 20 935.966 958.822 14.570 3.918 o
7 0 22 320.772 307.802 9.582 12.669 o
7 0 24 632.524 622.893 17.401 4.189 o
7 0 26 7.392 10.405 4.090 105.278 o
7 0 28 1126.900 1170.430 19.644 2.514 o
7 0 30 22.170 21.985 5.356 59.413 o
7 1 0 2951.400 2971.790 16.586 0.891 o
7 1 1 812.515 819.145 5.611 7.696 o
7 1 2 39.377 40.892 1.193 282.111 o
7 1 3 461.903 449.388 4.159 17.172 o
7 1 4 1567.440 1545.970 10.249 2.657 o
7 1 5 1150.990 1145.420 7.554 4.459 o
7 1 6 3.137 4.421 0.978 1335.860 o
7 1 7 1151.950 1166.940 7.951 4.354 o
7 1 8 872.488 855.941 6.638 6.760 o
7 1 9 431.852 414.154 4.165 18.638 o
7 1 10 167.718 164.867 2.734 57.071 o
7 1 11 1932.850 1966.070 13.298 1.786 o
7 1 12 1152.030 1151.600 9.210 4.170 o
7 1 13 15.736 16.762 1.673 387.137 o
7 1 14 202.423 191.309 3.783 41.100 o
7 1 15 464.945 456.864 5.527 15.156 o
7 1 16 702.698 692.986 7.285 8.454 o
7 1 17 95.175 98.049 3.216 78.617 o
7 1 18 292.670 298.407 4.831 25.178 o
7 1 19 673.674 671.417 8.073 8.351 o
7 1 20 73.031 75.657 3.397 86.581 o
7 1 21 16.636 18.332 2.414 233.751 o
7 1 22 471.319 460.795 6.553 13.618 o
7 1 23 781.545 773.044 8.481 6.943 o
7 1 24 21.484 23.039 2.864 169.986 o
7 1 25 15.225 15.703 2.874 183.413 o
7 1 26 135.257 130.575 4.004 52.589 o
7 1 27 446.810 452.814 8.157 12.015 o
7 1 28 49.658 45.213 3.409 104.082 o
7 1 29 42.424 41.527 3.657 99.071 o
7 1 30 184.841 176.091 5.578 31.620 o
7 2 0 42.888 41.962 1.563 233.224 o
7 2 1 328.742 324.818 3.437 26.626 o
7 2 2 75.584 81.821 2.012 127.448 o
7 2 3 1457.990 1478.080 10.304 2.900 o
7 2 4 63.585 66.701 1.803 156.450 o
7 2 5 1311.090 1291.590 9.199 3.531 o
7 2 6 191.774 190.665 2.807 49.615 o
7 2 7 1363.590 1347.820 9.372 3.319 o
7 2 8 24.742 23.945 1.562 335.804 o
7 2 9 1915.500 1932.670 12.644 1.847 o
7 2 10 494.333 472.830 4.919 15.072 o
7 2 11 113.971 112.864 3.073 72.877 o
7 2 12 141.913 144.725 3.137 60.461 o
7 2 13 595.797 581.088 5.975 11.195 o
7 2 14 118.111 118.677 3.714 60.772 o
7 2 15 62.867 65.724 2.507 125.789 o
7 2 16 19.448 22.966 2.078 269.437 o
7 2 17 1574.190 1585.830 13.003 2.400 o
7 2 18 81.045 88.079 3.437 80.284 o
7 2 19 0.187 -2.012 2.151 403.432 o
7 2 20 33.376 33.487 2.504 176.626 o
7 2 21 1093.550 1094.220 9.879 4.326 o
7 2 22 24.581 23.039 2.522 198.282 o
7 2 23 87.737 84.445 3.196 84.278 o
7 2 24 80.313 81.207 3.384 83.079 o
7 2 25 264.913 245.193 6.598 21.589 o
7 2 26 7.757 8.822 2.834 206.894 o
7 2 27 149.811 149.003 4.674 42.422 o
7 2 28 11.473 13.300 3.309 150.066 o
7 3 0 953.179 942.496 7.687 5.720 o
7 3 1 59.947 64.878 2.056 149.770 o
7 3 2 485.721 475.006 5.633 14.367 o
7 3 3 30.956 35.769 1.788 252.588 o
7 3 4 3146.080 3250.690 20.245 0.751 o
7 3 5 733.019 723.602 6.356 8.518 o
7 3 6 234.570 226.948 4.136 34.118 o
7 3 7 270.387 265.765 3.775 31.381 o
7 3 8 415.892 401.674 4.665 18.543 o
7 3 9 29.800 32.045 1.937 243.214 o
7 3 10 4.280 1.916 1.771 524.311 o
7 3 11 437.409 435.572 5.309 16.394 o
7 3 12 1168.020 1164.000 9.686 4.022 o
7 3 13 4.239 5.624 1.787 495.439 o
7 3 14 236.115 236.005 4.706 30.828 o
7 3 15 154.339 154.191 3.691 50.962 o
7 3 16 709.226 717.433 8.353 7.716 o
7 3 17 50.374 49.994 2.841 127.124 o
7 3 18 427.435 414.411 5.864 16.038 o
7 3 19 160.826 149.924 3.870 48.502 o
7 3 20 65.353 60.986 2.859 111.564 o
7 3 21 81.246 81.459 3.450 81.069 o
7 3 22 193.371 195.545 4.472 37.172 o
7 3 23 40.568 33.910 3.556 106.077 o
7 3 24 100.090 98.542 4.492 54.767 o
7 3 25 42.347 46.134 3.919 88.771 o
7 4 0 140.923 146.634 3.408 57.189 o
7 4 1 4.646 5.580 1.832 470.952 o
7 4 2 598.503 602.364 6.007 10.981 o
7 4 3 319.092 313.738 4.514 24.463 o
7 4 4 45.660 46.745 2.383 159.426 o
7 4 5 322.634 319.304 4.476 24.261 o
7 4 6 295.931 294.077 5.572 22.769 o
7 4 7 22.495 22.424 2.182 245.205 o
7 4 8 1.279 1.633 2.188 377.462 o
7 4 9 2.600 2.285 2.187 367.696 o
7 4 10 452.618 458.180 6.158 14.541 o
7 4 11 104.747 102.913 4.346 55.687 o
7 4 12 20.806 24.218 2.786 177.196 o
7 4 13 117.888 111.150 3.779 60.664 o
7 4 14 130.227 130.065 4.622 46.408 o
7 4 15 39.287 39.324 2.990 133.015 o
7 4 16 194.174 192.898 5.212 32.581 o
7 4 17 103.147 92.243 4.354 56.813 o
7 4 18 52.022 55.115 4.237 74.874 o
7 4 19 4.024 5.620 3.548 142.294 o
7 4 20 127.614 133.521 5.499 38.114 o
7 5 0 20.728 23.352 2.887 168.782 o
7 5 1 195.880 188.616 4.988 33.963 o
7 5 2 2.784 5.983 2.442 290.464 o
7 5 3 142.308 140.226 3.978 50.957 o
7 5 4 45.636 47.911 3.137 117.349 o
7 5 5 167.629 175.919 4.490 40.572 o
7 5 6 10.325 5.948 2.614 235.591 o
7 5 7 67.933 72.690 3.466 87.302 o
7 5 8 42.114 36.865 3.095 126.002 o
7 5 9 189.601 195.712 6.315 26.829 o
7 5 10 19.180 19.303 3.256 143.485 o
8 0 0 1125.050 1126.610 10.287 4.099 o
8 0 2 2295.940 2362.610 20.282 1.174 o
8 0 4 1781.730 1813.460 16.426 1.821 o
8 0 6 146.032 141.640 3.841 51.748 o
8 0 8 4193.210 4304.980 37.359 0.382 o
8 0 10 99.373 83.861 4.265 59.697 o
8 0 12 2080.460 2133.030 22.539 1.246 o
8 0 14 43.177 45.180 4.345 75.971 o
8 0 16 2181.490 2303.570 26.502 1.039 o
8 0 18 180.642 180.138 6.717 25.668 o
8 0 20 585.269 571.281 10.571 7.801 o
8 0 22 145.434 147.109 6.749 27.853 o
8 0 24 1254.610 1274.140 18.184 2.488 o
8 0 26 509.107 486.764 11.514 7.907 o
8 0 28 194.087 195.679 8.129 19.392 o
8 1 0 343.071 335.145 3.440 25.507 o
8 1 1 43.896 45.669 1.598 222.776 o
8 1 2 784.884 765.185 5.795 8.099 o
8 1 3 1752.840 1776.770 11.305 2.169 o
8 1 4 882.484 887.883 6.723 6.562 o
8 1 5 4.121 4.312 1.236 913.639 o
8 1 6 828.203 829.919 7.180 6.962 o
8 1 7 2497.200 2510.850 16.492 1.151 o
8 1 8 114.271 117.262 2.554 81.266 o
8 1 9 61.123 67.948 2.594 122.646 o
8 1 10 225.223 233.762 4.752 31.436 o
8 1 11 1265.650 1265.760 10.494 3.504 o
8 1 12 13.212 14.994 1.962 334.660 o
8 1 13 504.178 492.026 6.250 13.108 o
8 1 14 535.291 517.184 6.040 12.577 o
8 1 15 219.674 228.078 5.128 30.124 o
8 1 16 26.323 24.671 2.364 210.450 o
8 1 17 667.432 665.533 8.345 8.265 o
8 1 18 471.991 465.960 7.976 11.792 o
8 1 19 86.579 83.827 3.191 84.963 o
8 1 20 3.611 4.321 2.769 229.847 o
8 1 21 405.491 395.943 6.857 15.108 o
8 1 22 296.591 296.441 6.336 20.437 o
8 1 23 25.551 21.096 3.066 149.994 o
8 1 24 105.986 108.678 4.233 56.592 o
8 1 25 275.385 272.122 6.080 22.408 o
8 1 26 12.464 14.448 3.258 152.543 o
8 1 27 10.771 14.260 3.386 144.377 o
8 1 28 116.025 118.465 4.838 46.596 o
8 2 0 1194.350 1191.160 8.900 4.029 o
8 2 1 4929.180 5074.780 32.184 0.324 o
8 2 2 56.861 57.677 1.912 165.843 o
8 2 3 495.958 483.436 4.894 14.941 o
8 2 4 8.881 7.523 1.395 623.425 o
8 2 5 819.536 815.890 7.183 7.070 o
8 2 6 76.783 84.883 2.321 114.843 o
8 2 7 440.045 430.923 4.685 17.333 o
8 2 8 34.877 36.561 1.997 217.815 o
8 2 9 1582.850 1595.270 11.453 2.503 o
8 2 10 24.088 26.198 1.812 289.746 o
8 2 11 761.729 735.481 6.866 7.963 o
8 2 12 141.725 144.884 3.557 55.442 o
8 2 13 1378.540 1379.110 11.074 3.066 o
8 2 14 64.920 68.160 2.624 118.494 o
8 2 15 1120.140 1098.730 9.624 4.281 o
8 2 16 25.391 28.624 2.395 204.869 o
8 2 17 130.421 129.691 3.539 59.433 o
8 2 18 81.366 82.946 3.124 88.985 o
8 2 19 604.289 613.480 7.436 9.743 o
8 2 20 178.054 182.772 4.521 38.917 o
8 2 21 19.769 20.335 2.835 176.972 o
8 2 22 6.283 4.628 2.727 229.653 o
8 2 23 969.759 979.431 10.620 4.784 o
8 2 24 3.011 2.720 2.755 235.325 o
8 2 25 1.788 0.524 2.893 219.268 o
8 2 26 0.258 2.438 3.180 182.874 o
8 3 0 523.214 522.317 5.783 13.009 o
8 3 1 35.783 35.592 2.219 195.640 o
8 3 2 511.060 499.793 5.714 13.517 o
8 3 3 391.322 396.542 5.173 18.483 o
8 3 4 337.236 328.588 4.781 22.562 o
8 3 5 8.556 9.994 1.571 519.424 o
8 3 6 716.976 694.119 6.789 8.588 o
8 3 7 3.483 4.666 1.606 611.095 o
8 3 8 105.245 103.781 2.702 84.610 o
8 3 9 5.357 1.995 1.825 485.000 o
8 3 10 301.016 288.637 4.293 26.761 o
8 3 11 18.679 18.896 2.140 268.829 o
8 3 12 76.166 77.236 2.681 106.033 o
8 3 13 148.702 143.868 3.859 50.939 o
8 3 14 327.188 326.043 5.325 21.590 o
8 3 15 32.786 35.014 2.671 163.023 o
8 3 16 0.370 3.294 2.478 296.723 o
8 3 17 150.755 155.564 4.271 45.648 o
8 3 18 478.233 482.792 6.898 12.868 o
8 3 19 32.565 31.078 2.859 151.937 o
8 3 20 36.896 32.824 3.106 131.198 o
8 3 21 4.209 9.728 3.201 170.145 o
8 3 22 218.725 211.601 5.321 29.737 o
8 3 23 16.761 14.511 3.466 133.288 o
8 4 0 228.853 228.979 5.969 25.730 o
8 4 1 212.000 203.256 4.101 37.404 o
8 4 2 77.640 81.464 2.820 99.687 o
8 4 3 1.258 1.665 2.020 440.139 o
8 4 4 179.254 189.535 3.870 43.333 o
8 4 5 474.401 470.962 6.240 13.867 o
8 4 6 311.238 311.240 4.920 23.707 o
8 4 7 139.492 144.343 3.938 51.518 o
8 4 8 1198.110 1224.950 11.479 3.570 o
8 4 9 6.041 5.104 2.484 271.830 o
8 4 10 0.432 1.165 2.428 313.147 o
8 4 11 54.516 56.584 3.135 108.955 o
8 4 12 380.265 381.513 7.961 13.891 o
8 4 13 70.483 69.309 3.394 88.997 o
8 4 14 1.188 1.555 2.840 227.593 o
8 4 15 135.691 140.940 4.569 45.575 o
8 4 16 174.154 166.912 5.048 36.204 o
8 4 17 85.275 85.101 4.467 58.995 o
8 5 0 12.813 8.615 3.416 142.817 o
8 5 1 0.440 0.778 3.317 169.098 o
8 5 2 0.087 -2.523 2.583 280.271 o
8 5 3 52.024 55.231 3.672 91.139 o
8 5 4 73.457 68.584 3.844 76.257 o
8 5 5 18.950 22.452 3.264 141.620 o
8 5 6 15.561 20.289 3.320 141.837 o
9 0 0 958.081 988.574 10.271 4.902 o
9 0 2 697.017 673.562 8.112 8.121 o
9 0 4 3895.910 3974.050 33.709 0.447 o
9 0 6 22.190 22.798 2.440 212.374 o
9 0 8 2639.450 2734.380 25.499 0.862 o
9 0 10 840.013 848.022 11.861 5.148 o
9 0 12 216.211 229.908 5.985 26.245 o
9 0 14 910.952 902.217 16.639 3.552 o
9 0 16 335.797 342.579 7.844 15.279 o
9 0 18 753.373 741.985 11.460 5.887 o
9 0 20 16.678 14.736 4.186 95.743 o
9 0 22 256.223 247.381 8.016 17.600 o
9 0 24 0.979 4.819 4.113 108.833 o
9 0 26 600.991 590.133 11.645 6.954 o
9 1 0 145.171 137.112 2.489 68.678 o
9 1 1 491.434 471.959 4.493 15.658 o
9 1 2 195.196 192.917 3.813 41.636 o
9 1 3 278.246 275.147 3.790 30.405 o
9 1 4 349.355 335.167 3.843 24.210 o
9 1 5 1130.620 1128.000 8.634 4.379 o
9 1 6 183.909 184.007 3.669 44.651 o
9 1 7 193.024 177.291 3.218 47.355 o
9 1 8 672.793 655.454 6.497 9.401 o
9 1 9 1277.560 1277.930 10.472 3.464 o
9 1 10 1242.340 1241.220 10.398 3.604 o
9 1 11 136.333 134.608 3.258 61.322 o
9 1 12 823.173 805.422 8.599 6.530 o
9 1 13 850.520 869.866 9.501 5.868 o
9 1 14 4.831 2.342 2.387 302.108 o
9 1 15 142.329 142.958 3.793 52.792 o
9 1 16 148.696 145.257 3.881 50.600 o
9 1 17 700.907 698.030 7.891 8.111 o
9 1 18 12.229 11.327 2.774 203.498 o
9 1 19 210.501 199.030 5.078 31.977 o
9 1 20 1017.080 1017.350 10.726 4.525 o
9 1 21 411.227 425.718 7.059 14.367 o
9 1 22 57.261 51.962 4.008 79.785 o
9 1 23 149.338 144.746 4.584 43.541 o
9 1 24 104.067 103.561 4.425 54.629 o
9 1 25 160.069 166.796 5.265 35.831 o
9 1 26 0.580 0.138 3.318 169.189 o
9 2 0 8.496 9.275 1.628 499.092 o
9 2 1 396.882 383.125 5.984 16.998 o
9 2 2 3.386 5.141 1.599 613.548 o
9 2 3 2334.410 2398.420 16.726 1.250 o
9 2 4 133.678 130.026 3.427 60.185 o
9 2 5 393.824 387.875 4.753 19.339 o
9 2 6 205.670 199.061 3.696 40.869 o
9 2 7 462.884 455.244 5.616 15.099 o
9 2 8 288.260 283.439 4.697 26.248 o
9 2 9 28.172 29.306 2.292 209.654 o
9 2 10 4.881 3.085 2.044 397.204 o
9 2 11 527.587 520.388 6.465 12.240 o
9 2 12 207.398 206.134 4.193 37.143 o
9 2 13 74.817 71.793 2.742 106.459 o
9 2 14 1.955 1.837 1.977 451.333 o
9 2 15 815.494 837.274 9.026 6.316 o
9 2 16 55.654 58.222 2.952 115.160 o
9 2 17 4.582 3.136 2.315 318.831 o
9 2 18 4.225 -2.314 2.430 299.319 o
9 2 19 447.393 438.387 6.658 14.140 o
9 2 20 2.701 -2.383 2.688 251.386 o
9 2 21 119.090 110.916 4.132 55.440 o
9 2 22 97.344 100.422 4.116 60.863 o
9 2 23 72.504 76.492 4.490 61.923 o
9 2 24 4.553 1.940 3.366 158.772 o
9 3 0 9.915 8.403 1.959 373.069 o
9 3 1 52.531 52.940 2.529 139.809 o
9 3 2 1219.150 1226.040 10.856 3.613 o
9 3 3 64.925 70.122 2.732 113.640 o
9 3 4 623.282 614.623 6.872 9.938 o
9 3 5 701.352 707.337 7.084 8.512 o
9 3 6 263.858 271.681 4.616 28.278 o
9 3 7 72.371 72.736 3.100 96.092 o
9 3 8 612.215 602.900 7.271 9.838 o
9 3 9 550.252 555.028 7.282 10.867 o
9 3 10 258.322 253.070 5.291 26.439 o
9 3 11 104.644 108.550 3.776 63.946 o
9 3 12 541.791 543.861 7.479 10.865 o
9 3 13 15.798 11.709 2.766 197.569 o
9 3 14 157.746 165.678 4.955 38.411 o
9 3 15 2.044 2.614 2.645 257.436 o
9 3 16 877.707 891.497 10.284 5.426 o
9 3 17 2.122 -1.155 2.692 252.306 o
9 3 18 5.655 6.372 2.925 201.495 o
9 3 19 326.281 309.965 6.831 18.064 o
9 3 20 375.721 377.422 7.745 14.370 o
9 3 21 28.210 19.268 16.469 6.821 o
9 4 0 435.452 458.428 6.789 13.992 o
9 4 1 31.735 32.715 2.589 172.543 o
9 4 2 30.098 29.408 2.670 170.491 o
9 4 3 22.441 18.252 2.482 211.661 o
9 4 4 379.356 381.314 6.127 17.213 o
9 4 5 18.916 15.726 2.676 198.494 o
9 4 6 11.552 10.993 2.817 199.909 o
9 4 7 65.266 67.772 3.378 92.041 o
9 4 8 18.737 18.125 3.020 163.133 o
9 4 9 39.609 41.804 3.410 110.744 o
9 4 10 81.459 81.014 3.887 71.187 o
9 4 11 39.173 34.272 3.452 111.378 o
9 4 12 25.444 26.320 3.317 130.884 o
9 4 13 98.339 106.519 4.450 54.987 o
9 4 14 389.098 393.554 7.198 14.893 o
10 0 0 460.025 463.297 6.084 14.436 o
10 0 2 1243.770 1256.650 13.081 3.196 o
10 0 4 0.846 1.567 2.147 394.443 o
10 0 6 1517.640 1563.490 15.863 2.246 o
10 0 8 828.344 828.026 11.457 5.373 o
10 0 10 851.697 851.470 13.223 4.663 o
10 0 12 118.806 119.582 6.627 30.661 o
10 0 14 941.730 934.195 14.648 3.915 o
10 0 16 884.898 872.877 13.588 4.422 o
10 0 18 296.294 302.502 8.147 15.833 o
10 0 20 345.548 359.328 9.060 12.825 o
10 0 22 505.467 533.653 11.864 7.523 o
10 0 24 486.040 466.638 11.615 8.043 o
10 1 0 668.518 658.197 6.352 9.522 o
10 1 1 525.159 514.988 5.331 13.513 o
10 1 2 38.762 42.680 1.930 208.873 o
10 1 3 435.422 432.611 5.159 16.715 o
10 1 4 1010.930 997.754 8.291 5.164 o
10 1 5 1328.830 1355.830 10.228 3.290 o
10 1 6 0.271 0.410 1.567 750.379 o
10 1 7 678.625 673.242 8.064 8.306 o
10 1 8 102.304 103.393 3.356 72.676 o
10 1 9 380.842 377.055 5.575 18.319 o
10 1 10 5.443 3.421 1.984 413.026 o
10 1 11 482.774 487.925 7.530 12.005 o
10 1 12 401.426 407.026 7.118 14.646 o
10 1 13 71.036 77.872 3.296 89.762 o
10 1 14 187.327 177.429 4.708 36.963 o
10 1 15 481.053 471.447 7.487 12.203 o
10 1 16 254.132 259.024 6.447 22.234 o
10 1 17 16.988 12.964 3.101 161.384 o
10 1 18 5.026 1.285 3.250 169.664 o
10 1 19 101.259 99.547 4.319 57.018 o
10 1 20 80.950 83.999 4.226 64.225 o
10 1 21 32.190 27.945 3.638 108.775 o
10 1 22 187.773 183.446 5.667 30.681 o
10 1 23 277.119 282.956 6.367 21.240 o
10 1 24 0.452 1.326 3.784 129.895 o
10 2 0 25.486 28.213 1.894 268.214 o
10 2 1 591.154 572.303 6.139 11.191 o
10 2 2 46.775 46.529 2.277 165.101 o
10 2 3 257.186 257.058 5.066 27.294 o
10 2 4 0.094 2.513 1.687 632.834 o
10 2 5 720.894 704.882 7.039 8.369 o
10 2 6 16.336 18.105 2.070 290.945 o
10 2 7 288.081 284.802 6.068 21.730 o
10 2 8 2.137 3.573 2.093 397.659 o
10 2 9 1250.810 1270.930 11.353 3.413 o
10 2 10 42.446 40.959 2.766 142.384 o
10 2 11 179.166 179.529 4.644 38.071 o
10 2 12 263.102 257.433 5.687 24.593 o
10 2 13 639.296 630.361 8.903 8.294 o
10 2 14 33.782 34.975 3.191 128.094 o
10 2 15 14.013 9.553 2.859 191.884 o
10 2 16 0.343 1.978 2.838 229.312 o
10 2 17 828.507 823.547 10.158 5.855 o
10 2 18 168.700 172.802 5.851 31.119 o
10 2 19 138.253 132.693 4.809 43.388 o
10 2 20 2.703 -3.427 3.427 156.403 o
10 2 21 497.730 502.327 9.225 9.926 o
10 2 22 9.193 13.110 4.472 87.794 o
10 3 0 678.413 663.675 7.635 8.608 o
10 3 1 67.221 73.835 3.210 94.938 o
10 3 2 0.223 -1.630 2.350 337.911 o
10 3 3 1.567 -1.460 2.291 348.124 o
10 3 4 386.134 373.113 5.688 17.997 o
10 3 5 115.997 114.826 3.719 61.582 o
10 3 6 13.607 15.158 2.682 208.554 o
10 3 7 1.765 -0.892 2.454 303.509 o
10 3 8 420.589 419.683 6.452 15.193 o
10 3 9 46.356 43.711 3.188 115.931 o
10 3 10 26.364 24.134 2.988 153.269 o
10 3 11 56.974 59.797 3.485 94.115 o
10 3 12 184.972 186.673 5.715 30.483 o
10 3 13 7.877 4.944 2.969 193.414 o
10 3 14 3.624 6.815 3.100 183.588 o
10 3 15 343.215 336.966 7.029 16.846 o
10 3 16 272.338 267.320 7.170 19.259 o
10 3 17 59.653 58.163 4.472 67.051 o
10 3 18 57.581 54.051 4.552 66.266 o
10 4 0 50.987 58.680 3.372 101.248 o
10 4 1 100.518 95.205 3.619 69.406 o
10 4 2 331.807 334.086 5.938 19.714 o
10 4 3 111.526 106.079 4.173 56.679 o
10 4 4 42.641 39.403 3.401 110.040 o
10 4 5 82.504 76.209 3.855 72.250 o
10 4 6 472.345 473.872 8.738 10.865 o
10 4 7 12.870 17.226 3.412 139.174 o
10 4 8 9.899 7.960 3.575 134.264 o
10 4 9 72.509 77.730 4.160 68.243 o
10 4 10 445.537 450.977 9.735 10.194 o
11 0 0 740.874 722.853 8.539 7.367 o
11 0 2 328.696 328.598 7.399 16.489 o
11 0 4 1229.810 1197.840 14.757 3.035 o
11 0 6 433.357 433.115 7.551 13.177 o
11 0 8 1639.070 1697.640 18.685 1.847 o
11 0 10 59.642 63.674 4.367 68.691 o
11 0 12 852.109 877.728 13.225 4.620 o
11 0 14 116.923 105.253 5.616 39.250 o
11 0 16 407.371 404.052 9.109 11.635 o
11 0 18 124.654 122.777 9.326 17.841 o
11 0 20 221.226 213.892 7.747 19.676 o
11 0 22 65.445 77.712 7.071 31.502 o
11 1 0 376.775 371.809 5.829 18.004 o
11 1 1 3.282 5.198 1.983 423.285 o
11 1 2 492.570 486.056 5.600 14.151 o
11 1 3 506.137 499.393 6.450 12.783 o
11 1 4 50.972 50.843 2.207 161.067 o
11 1 5 11.683 13.713 1.952 348.605 o
11 1 6 130.588 131.609 3.235 63.316 o
11 1 7 300.608 298.247 4.852 24.723 o
11 1 8 55.163 59.435 2.771 122.881 o
11 1 9 212.731 201.258 4.606 34.405 o
11 1 10 502.415 481.059 7.328 11.996 o
11 1 11 277.881 287.875 5.856 22.730 o
11 1 12 0.078 0.234 2.826 233.984 o
11 1 13 311.294 309.929 6.023 20.583 o
11 1 14 309.364 309.698 6.434 19.550 o
11 1 15 163.444 173.334 4.890 38.027 o
11 1 16 37.479 32.730 3.324 119.100 o
11 1 17 106.143 98.770 4.295 56.555 o
11 1 18 101.382 104.728 4.278 57.132 o
11 1 19 203.732 202.256 5.898 27.990 o
11 1 20 59.558 57.669 3.957 79.489 o
11 1 21 295.620 294.477 6.751 19.351 o
11 2 0 6.842 8.426 1.999 380.598 o
11 2 1 866.875 862.213 8.716 6.075 o
11 2 2 95.909 98.246 3.042 82.080 o
11 2 3 130.816 133.233 3.887 54.532 o
11 2 4 179.650 179.509 3.975 43.076 o
11 2 5 601.087 608.194 7.489 9.767 o
11 2 6 0.365 6.436 2.348 322.322 o
11 2 7 114.793 117.585 3.577 63.702 o
11 2 8 70.451 69.688 3.381 89.313 o
11 2 9 488.614 501.235 8.009 11.293 o
11 2 10 15.357 17.463 2.870 182.262 o
11 2 11 166.257 161.852 4.920 38.065 o
11 2 12 65.722 68.748 3.719 81.917 o
11 2 13 135.831 136.356 4.557 45.973 o
11 2 14 15.273 17.741 3.364 140.162 o
11 2 15 154.243 153.328 5.155 37.730 o
11 2 16 1.782 -0.239 3.393 160.567 o
11 2 17 249.889 260.894 6.795 21.189 o
11 2 18 26.112 25.988 3.930 99.622 o
11 2 19 375.966 361.982 10.382 10.586 o
11 3 0 161.142 153.670 4.996 38.329 o
11 3 1 0.175 0.382 3.104 193.649 o
11 3 2 237.463 229.435 5.386 27.807 o
11 3 3 132.241 135.035 4.497 47.154 o
11 3 4 285.777 282.024 5.836 22.596 o
11 3 5 0.991 6.825 2.649 253.601 o
11 3 6 523.578 518.564 8.077 10.673 o
11 3 7 134.128 136.604 4.164 50.440 o
11 3 8 1.956 1.913 2.933 211.682 o
11 3 9 88.147 81.941 4.162 64.031 o
11 3 10 194.829 196.160 6.598 25.258 o
11 3 11 20.635 18.234 3.676 116.715 o
11 3 12 4.811 2.774 3.336 160.797 o
11 3 13 11.081 10.176 3.573 132.567 o
11 3 14 413.700 399.840 8.276 12.723 o
11 4 0 47.614 42.763 3.404 106.082 o
11 4 1 14.414 9.741 3.178 159.695 o
11 4 2 71.534 73.617 3.857 75.780 o
11 4 3 1.142 2.026 3.098 191.485 o
11 4 4 144.392 144.720 5.171 38.881 o
12 0 0 314.458 336.896 5.892 20.363 o
12 0 2 4.853 8.168 2.763 223.371 o
12 0 4 755.695 781.265 11.979 5.577 o
12 0 6 208.462 205.835 6.070 26.828 o
12 0 8 502.301 503.886 9.835 9.301 o
12 0 10 480.512 458.631 11.908 7.871 o
12 0 12 145.380 150.543 6.447 29.517 o
12 0 14 48.645 45.908 4.854 62.681 o
12 0 16 368.282 378.288 13.365 7.556 o
12 0 18 412.294 409.416 10.599 9.772 o
12 1 0 35.333 35.654 2.406 180.060 o
12 1 1 725.100 703.332 7.610 8.038 o
12 1 2 433.718 438.554 6.602 14.490 o
12 1 3 21.140 23.416 2.658 189.824 o
12 1 4 222.357 222.924 4.441 33.674 o
12 1 5 575.404 567.487 6.619 11.040 o
12 1 6 164.750 175.873 4.229 43.021 o
12 1 7 0.064 -2.290 2.527 292.822 o
12 1 8 172.761 182.057 4.702 38.140 o
12 1 9 608.796 614.888 9.470 8.223 o
12 1 10 9.651 9.833 2.935 190.377 o
12 1 11 159.086 159.401 4.755 40.188 o
12 1 12 45.342 43.282 3.445 105.514 o
12 1 13 248.205 253.270 5.796 24.956 o
12 1 14 63.924 72.780 4.484 64.220 o
12 1 15 318.194 303.426 7.971 15.762 o
12 1 16 409.541 396.190 7.651 13.750 o
12 1 17 67.072 59.745 4.389 66.913 o
12 1 18 0.067 0.675 3.949 119.780 o
12 2 0 35.158 33.724 2.773 153.535 o
12 2 1 355.529 366.364 5.935 18.484 o
12 2 2 86.668 94.565 3.173 83.301 o
12 2 3 626.041 617.109 9.843 7.836 o
12 2 4 0.891 -2.374 2.374 327.870 o
12 2 5 2.011 -2.354 2.354 328.035 o
12 2 6 20.753 27.093 2.722 181.179 o
12 2 7 275.997 276.849 5.269 25.040 o
12 2 8 81.551 84.817 3.712 74.370 o
12 2 9 7.229 8.113 2.767 217.735 o
12 2 10 1.156 1.989 2.772 238.105 o
12 2 11 554.065 559.521 8.975 9.312 o
12 2 12 29.596 36.554 3.727 103.883 o
12 2 13 3.030 3.281 3.409 155.926 o
12 2 14 23.682 22.618 3.749 109.861 o
12 2 15 358.120 362.396 7.521 15.253 o
12 3 0 132.447 124.021 6.200 32.660 o
12 3 1 52.702 54.955 3.655 91.461 o
12 3 2 132.906 137.393 5.438 38.003 o
12 3 3 0.339 8.611 3.153 181.234 o
12 3 4 148.534 142.911 4.911 40.786 o
12 3 5 58.925 61.539 4.059 76.444 o
12 3 6 115.464 116.890 4.828 46.876 o
12 3 7 23.462 25.637 3.562 118.574 o
12 3 8 198.515 197.574 5.140 32.526 o
12 3 9 28.553 25.797 3.526 117.109 o
13 0 0 66.554 78.539 4.549 61.843 o
13 0 2 991.313 1001.440 12.405 4.233 o
13 0 4 15.963 18.033 3.310 143.266 o
13 0 6 263.899 260.556 7.362 19.043 o
13 0 8 119.995 111.262 5.912 36.165 o
13 0 10 525.833 524.240 14.341 5.909 o
13 0 12 1607.660 1666.670 24.795 1.488 o
13 0 14 25.461 27.194 5.410 57.409 o
13 1 0 264.009 268.409 5.188 26.146 o
13 1 1 33.609 34.924 2.758 155.689 o
13 1 2 6.485 5.315 2.445 277.835 o
13 1 3 45.346 41.519 3.064 123.341 o
13 1 4 84.764 85.723 3.565 76.502 o
13 1 5 313.215 327.571 5.742 20.968 o
13 1 6 16.831 14.115 2.920 177.512 o
13 1 7 344.580 344.900 6.542 17.766 o
13 1 8 247.793 236.000 6.504 22.699 o
13 1 9 267.573 283.102 6.113 22.389 o
13 1 10 43.929 45.481 3.840 90.941 o
13 1 11 48.887 53.033 4.094 79.952 o
13 1 12 337.294 355.522 8.923 13.195 o
13 1 13 78.897 89.251 4.439 60.283 o
13 1 14 132.946 118.230 30.164 2.016 o
13 2 0 50.127 55.352 3.392 101.802 o
13 2 1 376.117 359.569 6.355 17.134 o
13 2 2 23.710 17.148 3.105 151.110 o
13 2 3 446.779 443.045 7.324 13.183 o
13 2 4 3.901 7.492 2.746 228.958 o
13 2 5 342.338 336.181 6.265 18.577 o
13 2 6 38.346 43.352 3.463 108.696 o
13 2 7 9.252 5.686 3.060 180.414 o
13 2 8 151.164 153.823 4.601 42.659 o
13 2 9 98.407 99.909 4.281 58.086 o
13 2 10 0.502 0.748 3.457 155.720 o
13 3 0 149.103 147.105 5.208 38.037 o
13 3 1 42.637 46.041 5.061 59.681 o
14 0 0 8.648 18.070 4.034 105.396 o
14 0 2 93.645 109.485 5.488 42.529 o
14 0 4 457.543 460.881 12.229 7.751 o
14 0 6 202.403 217.838 7.597 20.654 o
14 0 8 689.643 691.476 16.831 4.176 o
14 1 0 108.168 112.268 4.004 59.200 o
14 1 1 21.210 17.973 3.022 160.080 o
14 1 2 247.279 254.891 7.580 18.938 o
14 1 3 179.783 181.926 5.189 34.192 o
14 1 4 64.068 73.772 3.901 76.956 o
14 1 5 1.242 -0.472 3.110 191.512 o
14 1 6 88.263 86.021 4.131 64.104 o
14 1 7 108.561 106.728 4.363 54.469 o
14 1 8 88.765 91.038 4.740 53.625 o
14 2 0 12.000 12.791 3.345 146.996 o
14 2 1 225.932 227.027 6.337 24.383 o
14 2 2 0.312 2.380 3.900 122.073 o
